# Supplementary material for: A novel TAp73‐inhibitory compound counteracts stemness features of glioblastoma stem cells
Source: Mol Oncol. 2024 Aug 1;19(3):852–77. doi: 10.1002/1878-0261.13694 (PMC11887682; doi:10.1002/1878-0261.13694)
Supplement: Supplementary file 3 — Table S3. RNA sequencing data (FKPMs) from G144‐p73KO cells and control cells (CTR). [file MOL2-19-852-s002.xlsx]

## Sheet: Sheet 1
Table S3. RNA sequencing data (FKPM) from G144-p73KO cells and control cells (CTR)
Gene_ID	CTR_1	CTR_2	CTR_3	KO2_1	KO2_2	KO2_3
ENSG00000167552	8812.1	7514.89	9846.81	8663.22	8444.96	8668.81
ENSG00000156508	7933.73	6306.74	7404.01	7685.19	7234.87	7600.04
ENSG00000079785	6568.85	7507.75	6705.15	6919.79	6239.27	6965.74
ENSG00000210082	6248.66	8596.28	7309.82	13239.2	12907.7	12773.2
ENSG00000106278	5181.92	4504.31	4671.97	2491.41	2962.42	2268.85
ENSG00000075624	4411.26	4781.19	5221.2	4397.22	3910.17	4485.67
ENSG00000167658	4083.37	3350.22	3712.84	3425.23	3346.12	3350.76
ENSG00000099194	3648.25	3026.74	3437.41	2488.88	2562.55	2266.52
ENSG00000128564	3413.2	3658.94	4204.72	1051.17	1087.25	801.514
ENSG00000198804	3113.11	6085.67	3806.19	5111.92	5910.3	5523.09
ENSG00000184009	2945.9	2704.28	2943.64	2675.59	2515.43	2701.09
ENSG00000175215	2794.36	2712.3	2483.34	3464.99	3300.24	2974.65
ENSG00000130287	2760.85	2656.51	2825.27	2206.67	2325.74	2354.55
ENSG00000111640	2624.47	2460.7	2327.52	2264.8	2070.27	1917.73
ENSG00000089157	2621.71	2055.63	2114.58	2442.55	2231.04	2211.68
ENSG00000105894	2568.15	2456.33	2641	1670.15	1773.31	1398.33
ENSG00000065978	2368.8	2221.22	2528.92	2128.76	1834.84	1947.89
ENSG00000074800	2267.2	2212.57	2125.2	2045.53	2189.99	1955.93
ENSG00000142192	2209.14	2215.94	2242.92	2416.54	2411.41	2310.41
ENSG00000080824	1970.64	1745.83	1794.93	1619.31	1327.93	1385.62
ENSG00000166165	1961.69	1749.3	1935.4	1413.56	1457.09	1320.82
ENSG00000198712	1940	3590.55	4015.66	2493.12	3817.04	3883.59
ENSG00000140988	1880.92	1929.47	1960	1540.2	1393.71	1400.54
ENSG00000197872	1832.68	1518.68	1506.05	1309.3	1275.83	1162.05
ENSG00000109971	1825.93	1374.25	945.69	1258.18	1002.72	810.184
ENSG00000087460	1781.69	1572.44	1569.66	1691.31	1564.5	1620.91
ENSG00000198938	1693.83	3091.9	2270.01	2241.22	2650.48	2419.87
ENSG00000135446	1689.37	1571.36	1756.77	1661.81	1433.75	1622.29
ENSG00000197746	1629.26	1564.7	1551.3	2393.78	2436.89	2441.3
ENSG00000075618	1574.66	1579.41	1673.85	1364.89	1316.2	1425.13
ENSG00000127022	1560.28	1512.44	1504.39	1607.58	1536.36	1557.37
ENSG00000096384	1548.54	1436.06	1492.4	1372.13	1322.09	1261.21
ENSG00000122566	1536.24	1777.27	1742.12	1243.95	1131.32	1134.12
ENSG00000142541	1533.15	1239.5	1367.4	1330.91	1255.04	1244.23
ENSG00000175899	1529.52	1684.65	1568.7	3661.18	4074.76	3462.86
ENSG00000242265	1520.29	1631.21	1515.41	2415	2162.34	2552.54
ENSG00000113140	1481.23	1537.36	1355.56	1619.94	1640.58	1408.4
ENSG00000084234	1458.31	1397.49	1371.42	1656.11	1656.62	1478.69
ENSG00000198763	1424.07	2641.75	3238.15	2305.5	3458.97	3166.95
ENSG00000198886	1414.12	3443.81	2641.64	1907.16	2858.29	2680.07
ENSG00000112531	1412.92	1212.73	1260.52	1176.25	1222.3	1129.29
ENSG00000196262	1402.85	1434.35	1361.75	1305.26	1133.7	1127.53
ENSG00000168028	1400.34	1171.14	1178.36	1342.95	1200.9	1248.97
ENSG00000169710	1390.39	1412.65	1635.28	788.848	881.274	819.08
ENSG00000166598	1388.44	1263.1	1355.86	1541.94	1431.3	1365.53
ENSG00000172270	1382.39	1347.55	1371.05	1178.11	1145.11	1136.78
ENSG00000167526	1365.41	1170.03	1264.68	1052.23	1007.47	1005.42
ENSG00000135486	1305.74	1189.53	1324.06	992.003	835.911	890.406
ENSG00000204628	1196.47	1010.26	1022.91	1061.36	1012.25	1001.33
ENSG00000100316	1178.4	935.365	1042.63	1239.85	1246.86	1170.49
ENSG00000044574	1137.03	1142.51	1135.18	1475.35	1233.95	1289.41
ENSG00000198727	1135.8	2782.1	2181.36	1562.28	2547.57	2337.94
ENSG00000139644	1130.73	1035.82	1087.02	1016.35	911.997	967.557
ENSG00000159335	1128.58	953.629	1377.44	1018.32	931.748	966.969
ENSG00000134824	1125.57	1002.51	1124.5	802.912	743.224	757.057
ENSG00000089009	1117.18	954.382	1049.41	1039.18	930.096	979.862
ENSG00000179218	1105.02	1194.38	1303.48	1427.11	1363.48	1380.72
ENSG00000110321	1099.8	1062.19	1011.03	1100.88	943.495	1021.88
ENSG00000174748	1082.88	862.669	913.822	982.635	905.491	927.141
ENSG00000135744	1079.03	1256.89	1119.71	1900.47	2447.86	1491.85
ENSG00000044115	1074.01	1135.1	1073.17	1102.47	1114.41	1094.52
ENSG00000155660	1069.75	1034.52	1164.16	1286.67	1168.11	1200.61
ENSG00000136295	1068.38	1238.08	1368.37	1268.8	1212.39	1354.51
ENSG00000089597	1067.27	1143.02	1186.72	1317.25	1266.25	1308.51
ENSG00000026025	1065.98	977.107	1031.64	2197.64	2023.62	2020.84
ENSG00000131473	1060.91	1065.23	1044.39	787.139	776.917	737.685
ENSG00000175203	1028.73	865.774	1066.07	107.309	98.2119	103.455
ENSG00000105640	1028.62	892.025	985.347	796.555	748.336	743.307
ENSG00000112972	1028.34	789.974	812.313	370.932	361.014	279.68
ENSG00000134323	1019.37	855.104	848.301	856.35	810.997	715.626
ENSG00000083845	1009.8	886.419	842.727	805.296	752.855	742.833
ENSG00000187514	995.526	919.21	1215.56	856.904	791.582	808.784
ENSG00000174437	993.017	935.576	973.686	895.266	916.128	841.139
ENSG00000166986	987.942	1017.76	976.186	138.519	145.665	139.671
ENSG00000087086	985.963	935.515	985.552	1142.37	1113.09	1191.11
ENSG00000148303	981.223	846.937	888.265	851.774	769.352	774.036
ENSG00000184640	967.226	983.165	1036.07	577.241	664.531	569.069
ENSG00000108953	947.625	873.941	919.396	708.054	653.584	638.61
ENSG00000181163	945.338	905.738	882.998	876.145	817.606	797.044
ENSG00000174444	938.256	742.113	820.409	936.952	925.965	874.285
ENSG00000277443	927.912	854.532	923.454	770.883	677.388	723.257
ENSG00000135506	921.778	1177.59	1043.14	289.319	284.825	296.817
ENSG00000150991	921.109	871.138	988.216	801.275	771.185	882.345
ENSG00000240184	917.93	869.752	950.322	600.625	598.359	650.012
ENSG00000205336	917.456	867.913	1003.98	360.071	407.564	392.572
ENSG00000175130	914.613	1022.95	1015.41	818.734	752.751	828.383
ENSG00000070756	912.131	705.253	769.911	969.342	919.691	869.543
ENSG00000122406	906.415	702.571	768.886	807.56	746.503	743.984
ENSG00000105372	902.094	829.486	792.905	675.447	677.776	649.606
ENSG00000153187	893.868	975.63	965.078	763.851	722.338	731.205
ENSG00000161016	881.321	824.543	873.776	795.76	717.406	735.224
ENSG00000110955	881.238	777.285	773.702	753.4	726.959	674.284
ENSG00000067225	877.808	909.746	904.64	1026.34	945.896	972.93
ENSG00000142534	875.94	788.105	855.085	762.214	711.778	744.616
ENSG00000137285	864.676	885.454	914.949	698.758	715.186	654.618
ENSG00000162512	857.622	905.738	954.667	775.483	766.848	711.291
ENSG00000149273	854.332	689.43	766.754	817.891	732.484	769.814
ENSG00000134333	852.91	796.966	729.414	657.819	631.329	560.308
ENSG00000144381	852.352	726.561	730.418	654.953	612.998	554.144
ENSG00000170027	846.999	784.428	808.706	820.299	846.522	817.026
ENSG00000078369	846.748	786.387	773.354	827.813	785.928	772.298
ENSG00000108298	841.283	785.785	802.804	752.774	732.329	705.804
ENSG00000178498	840.614	937.083	1079.15	854.158	902.186	1086.23
ENSG00000150625	829.266	719.991	675.637	486.212	457.961	451.547
ENSG00000164434	823.662	823.76	746.977	462.925	515.38	379.409
ENSG00000105193	822.574	680.117	716.584	580.324	553.229	545.113
ENSG00000147403	822.044	671.317	691.602	739.071	683.12	678.032
ENSG00000196230	811.951	792.777	810.694	736.663	688.955	706.323
ENSG00000009307	796.226	708.056	717.384	778.325	711.029	724.589
ENSG00000075415	795.222	694.946	692.278	768.451	752.725	689.728
ENSG00000115053	793.242	833.615	895.582	622.371	639.591	610.387
ENSG00000169100	790.287	684.97	781.182	663.093	634.711	641.342
ENSG00000069275	790.231	783.434	806.042	684.044	613.54	616.98
ENSG00000198899	779.859	1600.8	1478.67	1004.79	1392.16	1411.16
ENSG00000092199	777.489	768.274	771.12	655.965	605.433	619.757
ENSG00000131095	770.881	823.549	954.892	747.259	863.227	799.234
ENSG00000196924	769.403	900.855	973.973	964.405	968.926	1161.08
ENSG00000106682	763.325	852.693	830.082	752.34	731.013	716.529
ENSG00000060982	760.23	724.271	778.682	528.62	644.754	561.211
ENSG00000164924	759.115	685.271	713.9	989.546	917.884	953.4
ENSG00000122545	758.334	755.133	638.173	497.073	471.902	459.179
ENSG00000142937	752.005	610.707	683.465	700.492	639.901	643.149
ENSG00000063177	751.949	708.659	706.727	543.864	545.174	542.855
ENSG00000041982	750.667	910.982	994.057	632.148	575.846	648.929
ENSG00000186480	748.575	584.396	526.458	551.305	465.319	366.63
ENSG00000163931	748.241	677.013	706.932	689.463	692.544	599.911
ENSG00000139266	742.413	681.986	799.013	686.477	645.271	663.153
ENSG00000127616	729.671	770.384	807.005	539.048	536.99	559.405
ENSG00000189403	728.751	762.819	695.557	561.54	479.39	472.658
ENSG00000111669	727.692	721.769	678.239	667.428	593.867	598.195
ENSG00000132341	719.467	692.293	657.95	588.319	533.608	545.993
ENSG00000113161	719.104	582.949	563.574	429.427	417.685	351.57
ENSG00000120885	718.463	688.104	734.681	613.436	756.521	632.717
ENSG00000129351	715.619	732.439	755.831	544.394	518.633	566.562
ENSG00000137154	713.249	601.515	641.042	682.334	629.651	631.295
ENSG00000198034	711.353	599.767	596.938	674.893	642.534	642.358
ENSG00000147140	708.565	680.087	714.043	677.398	652.422	690.383
ENSG00000063660	706.585	811.885	850.023	1220.52	1210.25	1370.27
ENSG00000187122	701.092	625.566	773.641	606.525	756.598	570.468
ENSG00000174721	695.906	550.399	622.064	309.933	343.871	248.702
ENSG00000165119	693.508	684.578	684.593	654.135	589.633	628.811
ENSG00000108107	689.8	682.468	666.66	598.867	613.747	588.644
ENSG00000168385	689.41	621.165	587.839	573.533	552.687	536.962
ENSG00000146701	686.845	634.035	607.493	533.701	550.932	489.818
ENSG00000130726	686.817	704.47	675.944	540.565	505.518	518.312
ENSG00000100380	682.607	588.314	608.62	589.957	599.392	535.539
ENSG00000188157	673.378	769.419	792.7	882.334	998.1	919.487
ENSG00000182670	661.667	600.249	684.593	607.512	668.43	688.531
ENSG00000265972	655.199	398.769	406.587	723.298	576.621	505.713
ENSG00000115268	647.029	640.273	610.854	471.378	424.914	433.981
ENSG00000046653	636.378	585.963	568.533	612.497	588.548	630.076
ENSG00000136238	636.016	595.517	593.024	661.841	605.924	607.881
ENSG00000105810	632.335	563.841	752.265	805.947	907.35	1059.77
ENSG00000128050	629.268	605.644	579.559	404.358	379.603	342.629
ENSG00000136193	622.8	527.825	563.697	694.544	704.626	658.005
ENSG00000138326	621.908	512.122	554.597	655.002	597.74	584.038
ENSG00000116560	620.318	676.531	728.983	518.217	486.696	550.87
ENSG00000149294	620.29	579.212	623.253	474.243	451.713	490.112
ENSG00000111371	614.212	518.572	588.864	437.952	494.648	469.971
ENSG00000152234	609.974	542.322	509.776	564.406	549.666	502.665
ENSG00000181449	608.217	591.147	606.386	677.903	625.804	570.649
ENSG00000142657	605.178	586.234	568.533	509.379	459.407	479.725
ENSG00000115457	603.868	663.39	601.427	771.871	704.42	659.202
ENSG00000067560	600.912	559.923	558.184	566.284	556.25	528.608
ENSG00000170889	600.857	557.813	571.361	550.583	501.258	512.916
ENSG00000113657	598.459	560.706	557.794	790.366	771.779	800.656
ENSG00000011304	594.834	648.501	635.55	488.741	448.124	471.281
ENSG00000154277	593.524	600.339	583.043	554.893	548.143	559.315
ENSG00000146731	592.659	569.296	534.123	499.216	477.298	474.442
ENSG00000143799	591.656	582.497	601.078	555.447	513.934	545.316
ENSG00000231500	587.808	490.603	506.62	632.148	573.187	574.6
ENSG00000122565	585.912	549.977	568.964	510.968	484.347	469.294
ENSG00000134308	585.689	552.298	532.033	572.425	532.627	561.776
ENSG00000128595	582.845	551.665	565.131	714.556	692.595	690.789
ENSG00000108654	576.209	699.045	708.182	585.839	707.699	781.171
ENSG00000130985	572.278	565.167	592.43	640.215	660.323	678.665
ENSG00000089220	571.441	593.678	621.163	561.492	509.984	522.602
ENSG00000198911	567.928	519.295	568.656	529.848	518.143	513.48
ENSG00000168036	567.789	567.669	541.911	636.964	636.415	655.589
ENSG00000071564	566.645	583.612	597.287	449.656	426.772	441.884
ENSG00000169504	563.3	491.899	470.919	551.57	508.616	502.733
ENSG00000164292	563.021	583.552	567.304	736.35	845.567	794.854
ENSG00000132688	561.878	687.351	717.363	494.544	501.025	647.145
ENSG00000135821	561.376	523.756	524.409	799.035	788.483	719.622
ENSG00000131747	560.372	530.447	441.263	365.49	232.853	245.361
ENSG00000205542	558.337	507.782	516.908	797.47	720.401	806.323
ENSG00000100427	554.768	634.276	576.198	555.64	500.715	570.491
ENSG00000113013	554.628	523.997	509.182	471.281	496.92	457.282
ENSG00000172893	552.37	548.801	581.281	490.065	450.835	471.168
ENSG00000162244	550.056	493.948	511.825	527.488	511.817	505.849
ENSG00000147604	549.777	467.999	448.764	528.644	479.002	478.484
ENSG00000164587	548.104	438.372	448.846	523.274	483.753	472.839
ENSG00000172354	547.853	549.495	561.299	541.697	542.825	522.512
ENSG00000126457	547.184	543.316	546.563	361.203	361.763	360.759
ENSG00000105568	546.626	535.812	546.174	421.697	401.135	427.23
ENSG00000079459	546.515	456.034	483.133	357.615	330.626	291.624
ENSG00000198668	544.089	531.11	554.843	434.171	475.388	434.094
ENSG00000221983	543.28	483.52	488.913	428.512	391.996	406.639
ENSG00000006125	540.687	482.224	499.303	478.217	473.064	497.156
ENSG00000119335	539.042	544.04	566.853	403.756	377.512	374.781
ENSG00000187109	538.317	456.275	488.503	574.978	529.761	546.332
ENSG00000188846	537.648	505.522	495.082	496.832	489.872	467.104
ENSG00000088247	537.063	564.233	617.863	419.843	413.089	422.94
ENSG00000104341	533.856	473.816	476.104	516.916	485.044	507
ENSG00000050165	532.852	468.993	483.625	754.002	785.36	767.105
ENSG00000038427	530.929	599.043	568.759	529.005	605.304	658.186
ENSG00000142864	530.232	497.053	489.056	427.765	417.065	390.156
ENSG00000004487	530.204	490.211	508.218	459.626	456.024	449.064
ENSG00000106263	527.248	576.951	559.331	565.321	595.055	579.613
ENSG00000166508	522.174	575.957	535.128	390.776	354.456	377.829
ENSG00000134853	521.198	463.207	463.766	251.992	290.531	235.268
ENSG00000144713	518.326	447.384	461.409	477.543	453.701	448.951
ENSG00000135387	516.402	449.524	442.329	486.357	460.775	460.443
ENSG00000138760	516.04	456.003	459.196	480.216	468.081	468.82
ENSG00000179222	514.98	508.686	525.393	414.665	444.458	458.027
ENSG00000170348	514.757	481.2	478.891	512.341	507.325	489.728
ENSG00000166908	513.586	500.187	557.056	624.37	608.119	660.715
ENSG00000198786	511.439	1052.51	836.517	670.101	913.882	856.764
ENSG00000170759	510.603	455.551	453.847	578.638	559.606	514.383
ENSG00000204469	509.571	525.836	553.47	475.086	461.42	462.408
ENSG00000166987	509.487	510.736	553.06	852.232	767.571	818.132
ENSG00000071575	506.755	465.045	488.892	443.515	536.99	428.495
ENSG00000130294	506.058	472.52	574.723	518.506	515.354	527.231
ENSG00000122786	505.333	452.236	455.61	652.232	581.061	600.814
ENSG00000065150	498.697	450.88	419.027	339.217	319.111	309.867
ENSG00000079215	497.526	429.24	402.509	253.582	267.656	194.265
ENSG00000196419	497.164	510.013	473.829	457.218	424.965	423.573
ENSG00000112306	494.403	423.514	404.702	506.152	483.417	465.727
ENSG00000133318	493.957	428.215	431.16	368.091	359.103	351.615
ENSG00000147588	492.256	477.945	452.146	232.871	223.61	195.214
ENSG00000163468	490.806	486.806	460.057	423.696	385.025	396.84
ENSG00000113758	488.241	533.792	570.398	533.34	481.171	583.948
ENSG00000106070	487.238	460.886	467.968	720.601	746.916	717.725
ENSG00000131469	485.202	388.643	380.047	424.611	378.519	371.687
ENSG00000150093	484.115	422.127	432.205	1024.92	903.271	916.303
ENSG00000166441	483.585	429.692	460.774	575.098	520.57	542.81
ENSG00000110880	483.083	415.738	477.374	467.476	449.854	473.02
ENSG00000115677	480.769	479.542	489.159	568.981	562.834	572.455
ENSG00000114867	480.379	532.798	555.13	498.614	515.638	554.709
ENSG00000118816	480.323	389.909	439.89	412.16	386.316	389.908
ENSG00000141367	480.072	521.405	492.704	491.823	530.096	545.203
ENSG00000128567	479.988	528.126	547.936	545.55	600.864	542.087
ENSG00000072832	479.208	474.117	465.918	368.813	338.991	375.277
ENSG00000034510	477.73	494.792	495.123	647.464	541.74	585.822
ENSG00000198961	477.228	440.663	449.01	445.321	469.579	449.606
ENSG00000272398	476.196	406.274	433.763	488.668	468.21	505.307
ENSG00000130175	476.196	524.087	526.233	516.7	505.647	504.065
ENSG00000115310	474.022	468.089	519.695	525.562	505.259	533.575
ENSG00000165280	473.771	480.416	464.832	450.306	424.397	433.078
ENSG00000138413	471.791	488.885	419.478	456.062	457.961	430.978
ENSG00000204580	470.954	449.825	502.111	463.094	475.414	506.097
ENSG00000099783	469.003	548.862	494.692	371.077	328.432	360.511
ENSG00000160014	467.999	455.612	475.714	316.676	291.331	297.043
ENSG00000205339	466.828	376.316	389.228	399.975	378.751	354.528
ENSG00000175216	465.434	449.373	424.786	347.862	311.314	312.148
ENSG00000149428	465.322	513.298	547.178	583.864	551.19	574.803
ENSG00000215301	464.709	488.554	498.976	452.449	480.681	522.308
ENSG00000143761	464.653	431.44	437.083	429.018	402.194	399.346
ENSG00000167978	462.172	632.558	734.23	396.82	584.34	624.634
ENSG00000106484	460.025	487.378	445.075	821.455	736.434	727.028
ENSG00000100505	459.69	432.706	424.376	267.573	286.142	264.665
ENSG00000149485	458.519	398.317	468.398	409.921	366.126	384.444
ENSG00000079246	457.906	425.292	423.864	426.561	396.953	408.558
ENSG00000102804	457.711	360.041	358.241	395.303	380.403	373.516
ENSG00000154380	457.432	424.93	461.43	376.76	376.453	364.349
ENSG00000179314	457.014	418.058	461.409	232.944	232.44	238.632
ENSG00000108582	456.093	434.123	425.011	505.839	541.998	469.091
ENSG00000167460	455.982	441.718	457.802	452.233	411.566	438
ENSG00000100146	453.919	495.335	443.907	299.843	241.45	296.885
ENSG00000214022	453.584	451.694	461.184	389.451	389.543	395.35
ENSG00000105767	451.409	495.365	488.277	343.142	319.421	348.206
ENSG00000011028	449.625	510.043	527.873	673.039	824.267	693.521
ENSG00000064393	445.47	458.264	573.985	372.739	461.679	517.206
ENSG00000179010	444.411	448.137	451.224	340.084	321.151	333.755
ENSG00000134871	444.132	572.009	552.22	633.448	634.685	597.134
ENSG00000137818	443.435	430.958	413.576	510.222	487.445	486.386
ENSG00000078018	443.379	372.398	384.638	260.782	276.95	287.492
ENSG00000172020	443.156	474.147	622.802	338.615	331.917	331.385
ENSG00000125691	442.097	351.511	373.161	418.879	374.775	411.132
ENSG00000006468	441.734	383.278	426.692	394.34	440.456	449.809
ENSG00000117632	438.528	423.272	397.139	404.816	298.612	381.622
ENSG00000124766	438.11	377.401	427.245	359.205	308.164	353.579
ENSG00000211459	437.496	646.12	404.579	783.43	799.585	763.402
ENSG00000147065	437.412	442.079	455.855	509.571	477.789	501.559
ENSG00000105426	435.572	431.078	536.07	557.856	593.919	656.809
ENSG00000163041	433.927	400.638	404.128	429.812	399.096	407.565
ENSG00000138758	433.76	364.773	403.513	319.975	317.51	309.28
ENSG00000134243	432.923	459.319	454.318	660.203	646.82	648.635
ENSG00000142949	432.617	354.586	458.499	446.429	469.476	462.859
ENSG00000172115	432.366	402.688	360.126	373.654	354.508	328.111
ENSG00000173473	430.944	431.651	456.552	434.677	448.64	448.996
ENSG00000186298	430.414	375.532	354.347	358.289	336.254	310.229
ENSG00000147274	429.104	393.525	411.034	328.452	306.589	322.015
ENSG00000167986	428.63	431.32	418.761	404.502	388.897	395.891
ENSG00000179195	427.933	385.418	377.301	399.71	401.729	399.707
ENSG00000176619	426.985	491.507	465.467	363.13	299.515	317.725
ENSG00000047849	426.566	464.473	522.011	531.486	567.068	565.298
ENSG00000108424	426.455	427.401	422.347	378.277	351.074	364.417
ENSG00000155980	426.092	382.946	523.63	104.009	102.756	118.763
ENSG00000183255	425.981	417.938	428.864	405.586	397.521	425.469
ENSG00000171130	423.221	418.902	445.342	420.878	444.2	482.728
ENSG00000171863	422.551	341.777	363.733	391.643	356.986	360.804
ENSG00000131711	421.826	475.443	564.598	578.253	718.155	740.349
ENSG00000143947	420.99	377.702	401.791	449.656	428.089	405.578
ENSG00000035862	420.711	397.021	412.489	522.552	497.488	554.28
ENSG00000152558	419.93	341.234	357.093	469.21	435.99	438.768
ENSG00000198830	418.704	495.576	435.914	410.427	306.073	343.871
ENSG00000077097	417.7	403.833	407.12	447.127	471.05	465.027
ENSG00000155380	417.087	368.63	380.088	304.996	303.285	283.789
ENSG00000106153	416.222	405.189	379.637	379.217	334.189	327.208
ENSG00000139289	415.386	433.429	463.131	560.649	604.091	586.77
ENSG00000205927	414.967	487.348	351.068	82.408	118.557	80.8536
ENSG00000063046	413.824	319.172	361.684	416.086	414.561	391.421
ENSG00000114391	413.016	367.787	402.037	396.339	354.792	356.492
ENSG00000103260	412.876	457.812	404.599	151.956	168.256	137.345
ENSG00000105855	412.096	423.755	409.702	631.739	632.233	744.932
ENSG00000174231	410.952	465.588	435.648	399.036	424.759	456.989
ENSG00000125944	409.558	410.041	401.279	306.61	283.353	277.828
ENSG00000100201	408.304	455.19	438.948	454.761	535.363	508.694
ENSG00000060138	407.746	326.948	399.148	261.336	301.632	254.256
ENSG00000142156	407.635	482.707	466.041	735.194	824.474	738.836
ENSG00000115758	406.798	428.517	366.029	268.777	247.13	226.937
ENSG00000059573	405.934	344.519	355.659	344.105	344.155	325.469
ENSG00000168268	404.54	372.066	384.289	338.398	293.061	321.134
ENSG00000100994	404.54	387.889	444.03	446.573	434.26	472.071
ENSG00000132692	403.898	427.281	376.337	66.4418	63.7448	80.2214
ENSG00000135452	402.839	320.287	388.429	418.927	363.389	416.46
ENSG00000172757	402.644	434.394	434.439	390.39	333.414	368.052
ENSG00000070087	400.664	335.477	333.34	340.156	350.377	315.173
ENSG00000102144	400.246	350.788	350.207	370.716	344.671	340.664
ENSG00000107581	399.409	386.201	401.832	482.624	487.884	455.07
ENSG00000057608	398.238	350.969	335.226	398.362	365.997	367.284
ENSG00000105323	397.374	432.043	474.423	318.289	291.383	313.615
ENSG00000142676	396.872	395.364	387.384	417.747	390.24	393.701
ENSG00000121774	396.593	398.619	404.62	325.49	308.707	341.003
ENSG00000198755	395.729	312.933	343.731	394.942	349.551	360.646
ENSG00000176887	393.749	353.983	393.43	354.099	359.465	379.748
ENSG00000135829	393.108	394.881	361.131	308.175	275.737	309.754
ENSG00000134352	392.801	385.116	341.763	519.975	508.874	482.615
ENSG00000094916	390.599	400.789	442.678	296.64	356.573	318.808
ENSG00000146072	390.543	405.068	384.33	225.647	273.981	218.944
ENSG00000110092	390.543	354.073	379.248	330.619	336.771	368.03
ENSG00000130723	389.706	373.754	419.58	399.59	430.413	402.552
ENSG00000122026	388.563	322.246	327.561	386.128	348.544	341.477
ENSG00000100030	388.452	362.211	325.245	355.929	347.95	301.942
ENSG00000100644	388.201	355.399	318.236	253.991	266.83	238.474
ENSG00000181104	387.643	346.81	354.552	436.122	447.479	434.501
ENSG00000162873	387.504	411.337	497.705	571.149	622.912	681.893
ENSG00000090006	386.639	347.111	425.196	266.393	363.208	269.249
ENSG00000171603	386.361	402.898	408.391	527.537	520.854	561.121
ENSG00000112081	385.134	409.589	390.458	317.302	281.959	319.779
ENSG00000136485	382.903	334.242	350.125	308.609	297.14	283.315
ENSG00000167972	381.509	352.144	401.812	204.142	218.137	207.564
ENSG00000009954	381.202	400.819	387.609	365.056	361.504	336.668
ENSG00000109861	380.924	413.899	380.723	454.882	434.544	462.859
ENSG00000187498	380.728	453.773	430.34	598.193	586.096	523.437
ENSG00000075142	379.948	311.366	310.243	255.364	280.513	217.25
ENSG00000150893	378.303	472.881	596.344	406.622	600.425	616.235
ENSG00000173726	377.048	312.451	310.633	284.816	287.071	263.288
ENSG00000123416	375.403	296.598	300.099	269.933	226.837	221.156
ENSG00000120802	375.04	333.88	321.105	262.034	214.987	223.979
ENSG00000101439	374.706	403.652	328.114	248.765	259.239	232.378
ENSG00000111328	373.033	325.441	322.335	386.561	339.869	352.338
ENSG00000111676	372.28	390.783	455.917	365.273	386.548	371.213
ENSG00000104549	372.169	364.803	327.09	237.471	228.955	205.848
ENSG00000130402	372.113	416.039	423.454	383.479	396.152	395.575
ENSG00000143870	370.858	360.734	373.325	352.871	352.468	332.468
ENSG00000160285	370.747	397.534	416.363	226.249	208.016	223.685
ENSG00000169045	370.468	436.473	381.522	342.444	333.776	368.481
ENSG00000136240	369.102	333.398	331.885	335.099	314.954	304.494
ENSG00000117519	368.906	364.923	373.366	607.777	541.146	569.791
ENSG00000084754	367.819	337.226	336.783	310.439	316.09	290.992
ENSG00000168439	367.261	321.764	309.649	299.337	256.554	259.45
ENSG00000126247	367.234	385.779	372.116	332.257	332.795	332.626
ENSG00000124422	366.704	369.926	389.638	413.557	401.187	458.163
ENSG00000171314	365.031	339.124	319.22	362.937	346.272	340.552
ENSG00000168066	363.943	393.616	475.489	332.955	343.922	391.331
ENSG00000090060	363.553	324.959	345.329	342.106	329.542	340.235
ENSG00000189159	363.469	346.96	337.378	292.377	270.005	274.058
ENSG00000175166	362.995	385.327	357.196	361.974	341.341	347.957
ENSG00000084207	361.601	389.547	353.281	331.559	304.137	324.905
ENSG00000198431	361.601	334.754	344.838	338.037	336.022	337.278
ENSG00000086232	361.573	326.737	336.804	359.831	363.492	339.49
ENSG00000168280	360.876	342.651	379.821	333.654	345.936	349.47
ENSG00000010292	360.319	321.041	298.561	300.349	220.589	233.642
ENSG00000108828	359.845	309.98	378.407	452.04	414.767	435.201
ENSG00000197958	359.538	307.659	325.798	352.293	308.629	326.034
ENSG00000118432	358.757	283.126	414.785	381.577	375.653	370.062
ENSG00000131409	358.06	359.619	376.501	250.499	250.538	238.429
ENSG00000100241	357.642	351.964	389.208	372.329	368.191	385.573
ENSG00000054523	356.304	347.473	333.566	312.052	356.031	333.552
ENSG00000105220	355.216	383.278	349.654	248.91	264.919	244.864
ENSG00000159840	355.049	415.045	438.333	312.197	343.897	331.723
ENSG00000092201	354.213	363.899	362.77	309.789	304.627	301.965
ENSG00000143621	354.101	334.392	318.83	296.592	253.611	265.659
ENSG00000135052	353.878	342.229	326.229	330.908	342.812	331.565
ENSG00000090932	353.822	353.892	303.398	171.776	194.952	181.441
ENSG00000135862	353.293	432.917	411.936	824.586	824.422	921.948
ENSG00000106628	352.707	352.506	328.955	276.508	268.611	254.844
ENSG00000159140	352.679	367.666	386.687	305.839	361.969	364.756
ENSG00000023734	351.759	333.85	341.292	329.223	317.614	324.363
ENSG00000114353	351.48	362.452	392.856	492.184	482.385	490.586
ENSG00000177600	351.341	381.439	348.055	376.134	358.664	349.538
ENSG00000108883	351.341	357.358	351.355	320.601	337.39	318.221
ENSG00000169714	350.532	319.082	315.777	325.755	323.345	301.852
ENSG00000149557	350.504	348.919	349.203	196.869	186.251	179.273
ENSG00000185624	350.309	373.181	359.348	374.882	364.912	365.93
ENSG00000125398	350.226	410.011	395.971	400.986	460.543	395.485
ENSG00000189091	349.612	364.079	334.693	245.611	243.671	237.142
ENSG00000143321	349.445	336.352	374.718	396.266	348.57	364.959
ENSG00000170540	349.389	301.782	272.739	253.75	210.598	221.089
ENSG00000058262	349.305	394.128	378.715	438.337	417.117	462.724
ENSG00000071054	349.027	358.202	383.736	488.115	485.328	549.29
ENSG00000149257	347.521	358.594	387.097	562.648	491.963	527.321
ENSG00000148672	347.242	287.888	265.832	263.19	266.184	222.218
ENSG00000050405	346.74	311.095	340.267	372.546	360.42	392.279
ENSG00000115266	346.74	403.833	421.548	269.981	348.311	304.9
ENSG00000103342	345.792	312.873	327.93	227.14	228.438	210.68
ENSG00000169992	345.569	388.914	431.447	284.117	306.899	315.941
ENSG00000105968	344.9	329.63	301.123	261.119	217.285	228.494
ENSG00000148400	344.593	410.132	454.318	267.043	311.495	345.225
ENSG00000182095	344.37	406.515	427.778	381.119	391.531	395.508
ENSG00000161203	343.924	376.406	360.516	430.198	412.857	445.542
ENSG00000167614	343.171	357.238	363.569	180.806	201.51	196.591
ENSG00000173852	343.032	320.498	322.376	374.304	395.326	363.356
ENSG00000106665	342.307	341.294	378.387	321.781	339.869	332.965
ENSG00000091136	342.196	352.114	346.149	652.786	623.532	637.098
ENSG00000198840	340.801	312.723	372.034	328.428	348.621	335.336
ENSG00000101224	340.69	298.828	332.766	263.527	251.649	240.1
ENSG00000149260	340.439	375.954	385.97	392.245	406.015	435.878
ENSG00000110917	340.355	306.243	339.53	382.612	367.701	360.759
ENSG00000145741	340.327	315.405	317.724	343.744	326.573	320.524
ENSG00000137309	339.909	283.066	340.021	220.301	204.789	190.359
ENSG00000060718	339.798	461.217	372.853	429.62	421.067	419.396
ENSG00000164880	339.519	348.347	377.219	329.174	354.43	360.217
ENSG00000182944	339.073	341.686	369.861	304.105	279.145	321.54
ENSG00000122779	338.766	318.931	342.46	232.149	243.025	248.951
ENSG00000198888	338.682	1025.78	795.344	508.536	931.49	879.5
ENSG00000133083	338.515	386.352	360.823	393.569	435.034	405.374
ENSG00000138757	337.985	313.506	317.683	250.981	251.855	246.648
ENSG00000150753	337.957	337.979	301.349	291.896	261.976	258.501
ENSG00000143815	337.456	328.666	310.694	261.384	253.43	233.913
ENSG00000022267	336.87	293.192	278.825	248.139	257.871	251.615
ENSG00000105429	336.061	366.189	428.577	350.053	363.183	407.271
ENSG00000213585	335.838	299.371	302.332	268.103	276.227	245.383
ENSG00000118181	334.5	280.474	286.08	356.218	312.244	308.942
ENSG00000127946	334.361	341.053	371.275	398.891	433.304	434.681
ENSG00000178531	334.333	400.759	383.101	233.112	215.736	226.282
ENSG00000148730	334.054	314.682	336.148	372.835	359.749	380.47
ENSG00000063244	333.134	365.164	342.604	282.697	273.233	277.287
ENSG00000156261	332.186	285.055	281.572	242.167	234.841	214.744
ENSG00000125462	331.015	242.438	301.431	117.158	179.797	116.144
ENSG00000115524	330.848	314.983	298.234	352.558	331.142	344.909
ENSG00000130816	329.398	368.51	351.416	224.876	196.656	209.89
ENSG00000074181	329.258	360.342	404.333	449.873	479.622	469.813
ENSG00000152795	328.729	345.453	371.808	226.465	218.369	268.165
ENSG00000134686	328.589	328.606	367.545	264.996	262.621	271.89
ENSG00000005022	328.366	304.615	277.042	254.689	243.671	227.998
ENSG00000145907	328.171	296.628	310.756	296.014	287.2	285.234
ENSG00000159842	328.115	291.927	338.259	281.444	282.372	292.843
ENSG00000007237	327.92	389.336	441.079	870.076	891.239	1077.69
ENSG00000105576	327.892	320.86	314.24	257.459	264.997	258.208
ENSG00000101444	327.669	297.834	295.344	255.316	247.466	233.213
ENSG00000144028	327.585	346.508	340.677	381.095	390.627	398.669
ENSG00000125249	327.307	280.202	269.972	236.17	215.762	204.561
ENSG00000106683	326.721	346.267	381.441	372.233	367.494	369.407
ENSG00000177733	326.637	371.705	356.724	339.361	318.337	339.716
ENSG00000163902	326.386	309.558	305.489	349.355	326.134	326.892
ENSG00000130600	326.331	425.563	443.969	52.2576	72.4197	46.2408
ENSG00000108679	326.08	310.372	364.102	530.186	530.277	541.252
ENSG00000179295	325.912	298.768	325.634	345.839	356.573	334.929
ENSG00000101638	324.379	367.787	423.823	294.906	343.432	372.297
ENSG00000006118	324.267	335.538	399.844	689.246	622.37	792.641
ENSG00000138071	324.1	315.525	301.062	346.152	337.055	324.205
ENSG00000134247	324.044	347.171	333.197	381.432	410.223	374.035
ENSG00000118705	323.961	317.605	305.939	353.473	321.073	334.297
ENSG00000008988	323.71	296.025	266.467	341.143	320.867	311.538
ENSG00000105953	323.375	309.377	331.967	295.219	306.719	282.683
ENSG00000160710	322.678	313.958	337.398	321.685	322.338	338.339
ENSG00000065000	322.594	354.495	365.414	277.88	273.62	291.94
ENSG00000162545	322.539	394.309	414.047	664.851	614.676	653.535
ENSG00000077147	322.539	308.443	309.075	409.8	411.798	397.336
ENSG00000133706	322.483	279.328	290.794	298.229	309.145	284.421
ENSG00000113719	321.897	301.963	309.28	291.149	300.264	300.271
ENSG00000082898	321.563	284.452	271.099	270.343	257.922	234.252
ENSG00000155561	321.563	305.459	280.895	275.014	264.377	246.67
ENSG00000197102	321.423	430.476	472.23	343.961	532.394	580.764
ENSG00000170144	321.284	321.372	315.285	268.801	233.86	260.804
ENSG00000197157	321.284	307.328	325.184	328.597	329.671	336.487
ENSG00000139364	320.336	265.886	333.012	393.256	427.366	422.128
ENSG00000163527	319.444	280.082	276.796	363.106	336.745	322.918
ENSG00000253729	319.277	428.245	425.093	283.852	386.574	420.818
ENSG00000173402	319.193	362	356.745	489.776	420.499	513.209
ENSG00000149136	318.524	330.505	320.06	250.018	221.312	238.745
ENSG00000141756	317.91	358.835	360.372	414.834	457.728	434.907
ENSG00000106624	317.297	333.79	377.362	377.266	443.322	385.957
ENSG00000100823	316.433	300.576	313.051	290.066	264.222	287.289
ENSG00000113368	316.182	346.086	312.887	262.974	231.717	217.431
ENSG00000170558	316.014	307.177	310.469	495.484	441.076	507.678
ENSG00000100664	315.596	348.076	364.348	338.422	342.115	373.855
ENSG00000125648	314.955	317.876	343.055	209.247	230.994	218.289
ENSG00000060237	314.704	308.202	338.628	311.739	342.27	357.395
ENSG00000134294	314.676	314.923	300.16	331.944	335.325	340.439
ENSG00000170017	314.09	295.634	276.899	197.134	205.383	182.954
ENSG00000155096	313.616	275.893	288.786	263.479	252.062	253.94
ENSG00000117724	313.533	363.205	356.97	255.219	229.858	256.582
ENSG00000135624	313.533	291.655	286.736	262.251	233.292	246.444
ENSG00000213639	313.366	278.364	292.167	348.223	379.603	322.173
ENSG00000157851	313.226	287.014	332.623	371.462	347.201	353.331
ENSG00000143384	312.752	294.669	263.229	295.604	303.543	273.561
ENSG00000233927	312.752	275.501	274.686	282.624	254.463	267.171
ENSG00000166086	312.39	262.33	276.878	267.983	246.692	245.722
ENSG00000244038	312.027	314.38	292.188	348.416	342.786	334.455
ENSG00000104904	311.832	283.879	290.671	287.128	270.547	264.643
ENSG00000196591	311.637	263.807	283.375	257.194	235.874	239.106
ENSG00000113387	311.414	282.945	271.324	379.698	359.232	363.875
ENSG00000010810	310.912	277.852	288.437	237.471	242.974	233.8
ENSG00000108106	310.884	298.527	303.562	230.222	171.768	182.525
ENSG00000125107	310.243	273.24	277.944	271.378	290.014	256.582
ENSG00000104964	309.685	306.906	301.984	274.22	250.745	256.356
ENSG00000087365	309.462	334.182	335.287	279.253	285.806	288.35
ENSG00000146535	309.434	313.988	296.492	329.512	317.381	330.798
ENSG00000127483	309.239	320.981	331.27	300.204	292.106	313.502
ENSG00000168610	309.072	325.351	321.105	302.636	320.867	305.306
ENSG00000145555	308.403	290.872	345.678	378.133	384.56	447.89
ENSG00000129244	308.068	277.309	275.157	126.767	192.061	79.386
ENSG00000196498	308.012	342.5	391.032	367.729	391.789	423.618
ENSG00000072274	306.897	349.974	329.487	287.97	370.851	293.114
ENSG00000110958	305.642	248.948	256.999	237.832	216.071	216.889
ENSG00000130522	305.614	315.586	340.411	230.222	222.603	224.205
ENSG00000143742	305.196	270.829	248.453	309.909	273.775	271.529
ENSG00000141424	305.196	276.827	269.091	270.632	257.38	264.597
ENSG00000110900	304.583	258.472	313.133	263.479	295.978	288.35
ENSG00000012232	303.941	275.923	316.412	365.49	386.083	341.184
ENSG00000105223	303.774	321.433	324.343	460.372	463.589	473.607
ENSG00000019582	303.384	469.355	485.183	1355.78	1247.48	1387.56
ENSG00000103187	303.021	331.68	317.088	285.321	273.517	271.213
ENSG00000143126	302.492	312.994	394.598	294.906	333.363	393.069
ENSG00000167291	302.408	283.126	342.276	254.713	267.398	300.836
ENSG00000012660	301.878	260.1	246.014	220.999	194.746	185.528
ENSG00000185896	300.373	348.317	304.976	395.52	364.009	389.886
ENSG00000067064	300.317	261.155	222.097	224.057	205.976	165.026
ENSG00000183283	300.233	264.681	292.639	303.407	299.489	306.639
ENSG00000089693	299.954	317.695	311.657	268.488	266.571	260.917
ENSG00000101266	299.536	260.733	270.792	255.942	258.181	245.744
ENSG00000144485	298.03	285.808	341.948	200.457	186.045	219.666
ENSG00000101367	297.752	286.893	276.448	250.692	240.676	242.2
ENSG00000070831	297.445	281.589	273.784	273.497	251.933	270.061
ENSG00000076706	296.302	315.556	322.335	319.999	321.874	314.722
ENSG00000133112	296.246	231.317	235.849	330.162	279.661	309.529
ENSG00000155506	296.051	283.849	322.499	303.816	313.276	306.21
ENSG00000203879	296.023	303.771	309.669	231.643	245.53	236.826
ENSG00000162493	295.716	311.155	318.175	326.501	313.302	338.61
ENSG00000166197	295.716	289.365	308.522	284.527	313.38	280.989
ENSG00000126261	295.605	270.739	254.232	215.725	203.24	200.294
ENSG00000167470	294.963	316.008	327.376	184.202	190.589	172.613
ENSG00000101265	294.434	277.369	256.958	142.396	160.227	130.639
ENSG00000173812	294.099	253.771	264.151	262.227	244.755	240.077
ENSG00000170275	293.82	250.847	251.424	286.887	313.664	235.449
ENSG00000156976	293.541	192.588	193.077	378.687	315.755	283.405
ENSG00000179051	293.514	280.805	279.584	294.665	261.046	282.028
ENSG00000108561	293.43	274.928	254.56	235.568	231.123	212.825
ENSG00000018408	293.374	306.002	315.428	506.344	520.492	569.768
ENSG00000138668	293.374	345.333	341.087	232.534	213.593	220.682
ENSG00000112769	292.789	333.006	289.564	377.314	362.64	383.699
ENSG00000204394	292.761	309.799	310.53	243.491	263.241	246.557
ENSG00000159784	292.566	265.223	307.948	231.715	249.79	240.371
ENSG00000136156	292.315	278.876	263.721	425.67	386.78	396.998
ENSG00000180817	291.813	246.567	242.038	305.093	295.488	270.829
ENSG00000083312	291.395	266.158	249.129	301.408	304.911	287.853
ENSG00000138095	290.976	262.541	236.074	253.196	263.163	235.11
ENSG00000170606	290.976	277.4	265.791	298.663	283.379	287.108
ENSG00000143933	290.921	282.282	252.019	292.113	278.009	273.087
ENSG00000197451	290.363	346.93	344.961	301.408	276.744	287.537
ENSG00000109332	288.969	258.472	263.865	230.078	222.293	218.763
ENSG00000164091	288.913	265.344	272.78	303.672	296.856	289.163
ENSG00000169813	288.551	282.131	300.324	268.633	262.621	259.043
ENSG00000162490	288.411	249.009	298.418	260.734	257.69	233.778
ENSG00000133026	287.296	297.02	313.399	254.256	251.907	270.4
ENSG00000105701	286.85	311.909	321.761	285.418	284.334	281.531
ENSG00000182272	285.623	332.313	365.783	296.712	318.388	353.128
ENSG00000136160	285.539	233.276	202.648	201.42	188.265	198.262
ENSG00000171766	285.428	245.995	231.094	87.9468	92.7385	88.2819
ENSG00000143569	285.344	271.07	280.383	263.648	257.819	266.178
ENSG00000196205	285.01	229.057	288.745	291.655	278.241	285.234
ENSG00000090863	284.87	276.737	290.589	285.057	309.352	297.246
ENSG00000149212	284.619	231.618	239.743	306.489	312.321	313.548
ENSG00000134590	283.95	291.836	306.021	281.155	285.341	281.464
ENSG00000147889	283.699	290.088	277.821	245.177	222.887	211.786
ENSG00000089280	283.615	360.674	347.358	203.66	198.438	229.894
ENSG00000167004	283.56	274.325	287.72	359.132	358.406	337.955
ENSG00000104969	283.504	301.179	304.894	198.964	197.741	205.735
ENSG00000186591	283.002	236.2	239.763	323.708	325.746	294.898
ENSG00000168710	282.835	236.38	270.874	281.95	293.241	277.038
ENSG00000129657	282.779	234.361	260.032	296.857	323.604	272.41
ENSG00000119669	282.389	265.615	289.052	320.336	361.195	314.925
ENSG00000075785	282.221	283.427	296.471	288.741	276.718	275.435
ENSG00000123989	282.082	279.781	299.935	350.511	342.993	331.678
ENSG00000132475	281.859	287.617	267.492	274.123	260.582	268.323
ENSG00000215021	281.58	267.635	273.722	289.728	278.99	276.79
ENSG00000095015	280.66	224.234	261.672	163.178	190.434	158.411
ENSG00000156515	279.824	274.356	298.172	398.964	398.837	385.979
ENSG00000122218	279.573	279.931	287.966	341.143	322.261	358.276
ENSG00000205937	279.405	276.887	280.383	193.907	186.845	188.756
ENSG00000131507	278.987	266.7	242.141	247.682	244.704	231.181
ENSG00000130255	278.541	262.451	261.59	228.296	216.046	219.35
ENSG00000104408	277.732	208.14	231.832	265.141	263.99	242.99
ENSG00000062485	277.342	240.419	240.849	228.368	225.676	204.561
ENSG00000008441	277.035	256.061	292.167	278.338	271.296	278.528
ENSG00000160007	276.952	289.304	272.349	210.451	212.999	232.401
ENSG00000086061	276.171	256.061	218.285	239.084	180.133	198.488
ENSG00000163873	276.143	364.652	299.566	303.985	321.512	338
ENSG00000125166	275.948	251.48	238.554	172.594	169.186	162.068
ENSG00000166913	275.139	276.706	271.447	251.583	227.767	246.06
ENSG00000153944	274.944	266.941	286.9	297.386	326.108	319.983
ENSG00000123983	274.888	225.169	223.757	244.888	252.604	212.802
ENSG00000109956	274.833	251.45	280.055	247.609	255.805	256.56
ENSG00000116679	274.498	227.067	228.143	242.335	234.196	213.231
ENSG00000135535	274.387	244.819	250.543	444.262	474.691	384.264
ENSG00000105373	274.359	250.305	281.674	224.226	234.144	217.634
ENSG00000180370	274.191	249.521	256.446	252.474	257.742	250.17
ENSG00000143401	274.163	238.52	266.713	222.636	198.102	182.208
ENSG00000074657	272.825	222.878	249.764	277.952	297.631	255.273
ENSG00000182481	272.686	234.482	205.845	194.942	149.073	147.528
ENSG00000101144	272.128	243.463	261.877	225.189	205.589	217.183
ENSG00000145495	272.044	245.874	236.054	314.774	324.869	307.406
ENSG00000168615	270.846	289.244	251.445	297.555	301.71	273.674
ENSG00000172380	270.009	259.738	241.71	230.969	220.796	215.399
ENSG00000135108	269.535	238.189	252.634	251.438	244.032	245.293
ENSG00000084623	269.451	249.672	244.784	232.606	224.023	218.786
ENSG00000131094	269.228	312.873	291.921	297.122	321.822	270.716
ENSG00000162521	268.448	260.853	244.456	244.503	230.478	231.046
ENSG00000260032	268.364	276.978	272.062	290.258	321.332	311.222
ENSG00000173786	268.029	299.039	295.508	269.596	250.332	307.293
ENSG00000163399	267.444	239.696	259.048	317.35	316.013	315.964
ENSG00000145730	266.998	249.28	236.566	412.546	407.306	400.362
ENSG00000089154	266.998	275.169	312.252	270.68	315.548	322.421
ENSG00000133612	266.412	280.775	284.564	245.49	248.112	248.047
ENSG00000159131	266.412	239.967	230.623	171.703	166.268	148.725
ENSG00000106397	266.133	290.45	293.438	313.256	298.741	297.156
ENSG00000167654	265.938	249.883	255.954	176.11	168.953	169.835
ENSG00000005513	265.827	300.094	263.762	112.486	114.968	97.065
ENSG00000164050	265.659	295.121	329.282	252.522	292.777	333.62
ENSG00000102316	265.632	290.962	242.1	252.233	259.601	265.478
ENSG00000010256	265.436	258.683	244.354	226.634	220.435	208.535
ENSG00000071127	265.241	272.668	273.066	247.778	220.719	239.445
ENSG00000165732	264.684	256.393	266.16	322.408	340.773	310.816
ENSG00000135316	264.628	274.386	257.101	208.765	220.254	216.889
ENSG00000184486	264.21	222.215	229.045	266.803	263.886	257.485
ENSG00000130226	264.154	266.067	282.268	121.902	182.611	132.287
ENSG00000066044	264.07	250.696	251.793	198.988	190.486	193.114
ENSG00000105202	263.931	256.543	251.424	171.824	166.991	155.024
ENSG00000078808	263.624	294.94	296.901	328.115	317.665	334.907
ENSG00000197756	263.624	219.322	205.886	255.701	229.058	231.475
ENSG00000125868	262.871	235.326	231.811	291.294	275.969	278.145
ENSG00000115306	262.843	293.886	295.672	365.899	383.063	409.709
ENSG00000010278	262.843	246.869	280.629	161.661	149.719	145.925
ENSG00000154127	262.314	211.877	270.013	241.204	277.751	235.403
ENSG00000092621	262.035	255.488	235.316	154.34	153.308	141.296
ENSG00000175445	262.035	299.883	244.6	288.789	325.178	253.263
ENSG00000171681	261.979	207.959	219.904	202.576	199.006	193.543
ENSG00000132718	261.756	250.395	275.013	274.027	274.007	338.045
ENSG00000175928	261.672	239.033	237.734	118.145	124.159	126.033
ENSG00000122642	261.421	278.696	260.811	367.176	394.422	339.31
ENSG00000104824	261.366	252.655	242.735	192.799	165.081	179.273
ENSG00000004478	260.808	205.217	226.012	201.541	170.761	157.733
ENSG00000145284	260.724	238.43	226.565	82.4562	80.6814	80.4924
ENSG00000249992	260.223	258.382	280.752	254.738	242.741	263.017
ENSG00000163682	260.027	193.794	190.29	197.88	189.427	180.628
ENSG00000196365	259.888	273.994	264.602	200.722	204.66	202.1
ENSG00000136026	259.693	255.82	274.993	402.094	363.596	384.738
ENSG00000168092	259.135	201.118	244.497	245.851	235.383	244.932
ENSG00000196338	259.079	258.804	260.565	186.321	169.934	185.46
ENSG00000185565	258.968	257.327	250.236	190.511	219.97	213.706
ENSG00000123562	258.131	239.394	241.464	230.872	219.944	213.841
ENSG00000072310	258.131	262.24	301.123	258.061	286.477	273.855
ENSG00000159164	258.103	261.848	282.145	227.646	226.244	218.312
ENSG00000188229	257.992	262.812	256.343	225.261	188.162	197.314
ENSG00000116729	257.797	281.589	257.901	187.597	174.84	180.018
ENSG00000107863	257.741	256.423	289.564	295.653	323.991	356.605
ENSG00000116133	257.629	245.814	247.223	197.88	181.604	186.566
ENSG00000100129	257.574	177.911	203.878	235.231	236.545	219.915
ENSG00000008294	257.379	257.749	246.362	220.541	224.901	235.268
ENSG00000126934	257.323	264.289	255.113	227.983	222.681	223.572
ENSG00000196305	256.821	233.397	224.228	223.528	210.185	189.976
ENSG00000198914	256.263	245.392	247.162	194.196	210.262	184.399
ENSG00000108518	255.092	236.2	254.847	259.265	228.722	229.059
ENSG00000104368	254.73	272.065	268.414	241.444	210.83	275.255
ENSG00000197694	254.562	312.21	310.858	298.47	333.595	392.663
ENSG00000009413	254.423	258.352	297.824	148.729	191.777	189.208
ENSG00000101474	253.949	244.367	249.334	264.274	247.698	259.562
ENSG00000153147	253.865	223.3	223.921	193.979	178.119	183.044
ENSG00000083857	253.726	421.524	431.119	172.956	281.03	308.58
ENSG00000118689	253.196	256.664	261.672	297.411	296.598	280.719
ENSG00000120438	252.555	235.084	213.653	228.031	203.085	203.59
ENSG00000176903	252.471	244.91	245.584	255.677	233.447	256.876
ENSG00000177732	252.025	250.094	274.44	229.572	219.841	203.252
ENSG00000122550	251.44	236.109	197.34	204.72	178.093	181.667
ENSG00000130164	251.412	260.07	241.3	222.612	205.718	177.377
ENSG00000092964	251.356	194.909	241.054	227.814	214.367	207.835
ENSG00000184575	251.356	188.52	199.061	214.232	206.493	185.776
ENSG00000130309	251.356	267.876	256.712	217.652	215.478	204.313
ENSG00000090861	250.826	226.314	238.677	206.959	213.541	201.942
ENSG00000204287	250.798	315.978	295.221	649.68	562.24	632.221
ENSG00000164985	250.129	222.275	240.317	201.733	183.437	175.345
ENSG00000130382	250.046	281.8	296.635	233.859	215.09	229.33
ENSG00000167635	249.906	243.373	224.741	194.581	202.827	193.024
ENSG00000135404	249.85	296.99	300.221	280.096	282.32	272.681
ENSG00000109685	249.739	224.385	239.866	169.006	147.111	154.211
ENSG00000164828	249.739	257.086	256.651	324.719	355.231	355.566
ENSG00000139146	249.376	184.843	199.738	214.256	198.618	195.823
ENSG00000196628	249.265	219.412	221.749	195.544	195.055	206.684
ENSG00000178952	249.209	251.902	241.485	193.401	186.277	184.873
ENSG00000134250	249.181	241.745	266.652	236.989	298.121	281.599
ENSG00000145349	249.125	166.518	229.762	183.479	181.191	169.226
ENSG00000114631	249.07	251.269	246.034	230.559	226.837	214.812
ENSG00000126777	249.07	225.621	241.382	301.577	260.762	277.738
ENSG00000080854	248.93	354.164	344.53	247.296	336.848	329.714
ENSG00000109606	248.651	232.794	223.778	179.939	174.375	176.428
ENSG00000123143	248.651	262.179	268.045	224.009	213.541	223.211
ENSG00000009335	248.568	240.66	239.353	267.332	266.417	255.227
ENSG00000143549	248.512	271.764	252.429	271.763	257.561	266.404
ENSG00000110841	247.843	233.005	232.857	321.854	290.272	322.669
ENSG00000135916	247.564	244.217	251.773	315.014	307.364	306.413
ENSG00000112992	247.536	227.098	213.674	254.449	237.965	218.853
ENSG00000143195	247.453	260.582	272.882	179.843	219.195	198.691
ENSG00000179431	247.23	264.229	242.182	161.131	196.114	153.443
ENSG00000124207	247.09	218.418	208.017	210.066	182.017	170.874
ENSG00000108175	247.062	274.536	299.504	282.311	308.526	331.565
ENSG00000168056	246.811	265.766	270.443	338.061	377.202	339.829
ENSG00000182240	246.811	218.146	243.555	202.938	209.849	183.36
ENSG00000164754	246.114	221.612	209.985	221.89	181.682	179.973
ENSG00000099991	246.031	220.919	262.655	212.859	227.431	214.834
ENSG00000108946	245.975	234.301	237.734	245.225	243.49	239.784
ENSG00000084090	245.64	232.402	233.246	216.712	209.359	201.513
ENSG00000091129	245.417	223.179	220.232	437.808	417.71	417.657
ENSG00000166710	245.055	257.146	212.485	273.738	254.23	241.025
ENSG00000138448	244.553	237.586	220.007	389.596	391.892	378.212
ENSG00000131143	244.218	249.129	222.999	197.423	197.818	185.415
ENSG00000082641	244.19	249.913	277.555	286.501	268.353	282.547
ENSG00000136942	243.995	234.964	231.565	219.771	187.697	194.875
ENSG00000122584	243.298	253.801	303.152	452.257	474.665	520.367
ENSG00000102172	243.019	234.873	241.526	235.015	229.781	220.231
ENSG00000113163	242.462	258.744	255.646	338.566	379.371	363.04
ENSG00000095139	242.462	224.264	231.115	229.741	221.157	225.582
ENSG00000136720	242.434	268.237	264.356	555.664	576.414	564.553
ENSG00000165458	242.35	248.526	251.568	265.839	293.784	298.104
ENSG00000135069	242.322	226.013	199.205	161.18	164.977	142.809
ENSG00000185551	242.043	218.628	242.304	306.008	280.616	261.527
ENSG00000167191	241.625	238.882	250.277	214.858	216.82	214.135
ENSG00000121753	241.291	244.548	257.88	177.676	230.607	187.198
ENSG00000096746	241.123	220.829	224.905	185.093	165.158	160.578
ENSG00000183207	240.761	251.57	237.263	154.87	147.008	139.964
ENSG00000146223	240.705	234.301	244.21	211.198	217.388	225.537
ENSG00000104852	240.677	303.862	298.275	206.694	246.95	258.953
ENSG00000135390	240.315	223.812	249.887	246.887	238.791	233.1
ENSG00000116871	240.287	253.349	268.332	254.4	236.7	247.438
ENSG00000137710	240.008	206.633	228.717	245.201	218.034	212.554
ENSG00000184613	239.144	243.131	196.787	102.083	118.97	91.6913
ENSG00000189043	239.06	219.292	179.161	193.642	179.229	175.503
ENSG00000185985	238.781	233.608	239.169	94.4489	117.188	102.619
ENSG00000132383	238.502	247.924	215.027	208.404	201.665	185.798
ENSG00000136758	238.447	233.125	230.049	320.264	307.003	298.759
ENSG00000140391	237.582	238.52	230.11	212.016	209.075	206.864
ENSG00000256463	237.499	238.641	266.283	226.104	226.011	228.946
ENSG00000124126	237.08	247.351	253.351	177.314	192.938	194.153
ENSG00000111530	236.746	189.394	195.106	201.661	189.608	184.218
ENSG00000047315	236.69	212.751	208.899	210.186	203.963	200.994
ENSG00000167815	236.467	242.318	224.884	186.201	172.904	186.137
ENSG00000110492	236.439	272.607	294.135	365.032	328.664	360.466
ENSG00000136158	236.383	198.435	175.554	245.538	295.617	183.699
ENSG00000100353	235.575	199.641	207.444	214.425	219.221	212.17
ENSG00000071794	235.38	215.615	212.793	216.568	218.059	187.673
ENSG00000048740	235.38	245.844	261.262	236.821	253.946	287.582
ENSG00000127948	235.212	222.215	235.767	221.481	207.422	221.427
ENSG00000165637	235.129	204.795	202.525	226.417	225.082	216.257
ENSG00000196961	234.989	255.278	247.613	195.4	191.931	194.536
ENSG00000129824	234.961	217.604	208.017	159.566	151.165	150.599
ENSG00000132507	234.766	250.124	274.972	210.379	196.656	197.043
ENSG00000168137	234.71	239.033	266.385	200.915	234.97	235.81
ENSG00000133872	234.571	210.702	207.444	239.518	227.844	229.036
ENSG00000160208	234.543	223.571	233.287	158.699	165.623	146.399
ENSG00000089737	234.487	220.286	224.843	247.296	252.088	248.589
ENSG00000134287	234.292	225.259	252.531	242.576	220.873	229.081
ENSG00000132780	233.958	270.769	269.357	186.393	170.916	191.556
ENSG00000138801	233.958	201.63	191.438	181.529	167.146	168.526
ENSG00000145592	233.902	186.952	181.129	237.953	212.741	209.167
ENSG00000038382	233.79	273.271	267.902	194.605	228.154	245.383
ENSG00000175390	233.428	199.249	207.71	218.278	221.7	217.792
ENSG00000085662	232.759	245.934	216.236	224.491	202.672	218.831
ENSG00000120694	232.675	189.785	163.483	205.201	156.896	156.063
ENSG00000167005	232.424	226.766	206.501	163.01	161.053	159.698
ENSG00000143702	232.034	179.659	186.601	235.906	208.997	211.335
ENSG00000086758	232.006	294.669	322.909	263.792	352.287	378.303
ENSG00000079432	231.978	241.203	260.217	194.557	195.417	197.472
ENSG00000168906	231.922	265.886	283.355	258.446	284.231	303.749
ENSG00000100504	231.922	252.384	232.836	249.632	230.684	238.677
ENSG00000157193	231.337	226.615	248.207	145.767	194.152	145.293
ENSG00000044524	231.114	182.462	212.731	408.958	464.699	362.34
ENSG00000102226	230.919	236.26	232.672	260.565	263.964	281.464
ENSG00000131467	230.891	261.426	248.596	200.216	212.276	214.112
ENSG00000122863	230.528	205.85	220.335	287.079	271.709	261.03
ENSG00000110700	230.472	209.466	197.237	266.128	235.977	241.161
ENSG00000105887	230.194	215.675	210.415	232.63	229.987	226.869
ENSG00000184014	230.166	213.294	215.846	241.589	236.493	237.684
ENSG00000196376	229.943	218.96	213.715	206.983	173.962	190.314
ENSG00000131238	229.441	216.85	209.678	214.087	210.908	199.662
ENSG00000169180	229.357	215.856	211.706	178.302	180.055	172.816
ENSG00000112697	229.274	220.768	209.473	293.967	288.362	283.202
ENSG00000133030	229.274	233.457	247.981	242.287	245.375	269.271
ENSG00000165672	229.218	189.906	179.551	248.019	221.88	208.693
ENSG00000120137	229.134	197.742	199.471	240.024	237.371	228.607
ENSG00000196914	229.106	226.133	261.59	289.921	315.238	329.94
ENSG00000148848	228.632	296.719	292.618	464.707	474.717	439.761
ENSG00000022840	228.576	206.693	203.57	247.706	230.349	232.694
ENSG00000140262	228.242	181.226	195.536	224.154	221.829	215.557
ENSG00000088986	228.214	225.018	188.527	207.128	182.611	189.547
ENSG00000121579	228.047	220.588	209.903	184.635	191.518	179.251
ENSG00000101856	227.74	194.849	191.499	164.238	147.137	163.83
ENSG00000167468	227.489	227.851	222.63	201.926	197.766	192.64
ENSG00000136527	227.127	247.743	221.482	171.559	168.824	165.749
ENSG00000102038	226.597	221.1	221.441	256.11	245.84	244.345
ENSG00000103512	226.43	247.472	236.628	207.296	230.452	200.429
ENSG00000205531	226.346	222.547	227.426	204.238	195.107	196.568
ENSG00000061676	226.29	218.568	202.464	208.982	210.443	200.362
ENSG00000184007	225.621	200.394	212.67	232.077	210.469	201.22
ENSG00000139116	224.896	213.595	191.253	166.141	161.182	143.599
ENSG00000063245	224.812	274.054	265.238	213.485	191.828	203.658
ENSG00000112902	224.561	284.995	251.281	190.078	237.578	243.938
ENSG00000162734	224.506	217.423	200.599	137.844	131.672	136.239
ENSG00000117500	224.283	183.788	171.456	194.027	186.381	166.042
ENSG00000066084	224.171	240.208	239.292	201.685	219.789	241.816
ENSG00000114942	223.864	213.475	204.595	213.172	206.751	200.678
ENSG00000166226	223.725	224.536	212.014	182.733	174.324	173.719
ENSG00000102531	223.474	191.232	193.528	217.459	209.875	194.062
ENSG00000115762	222.582	203.167	196.418	181.143	186.174	168.323
ENSG00000087274	222.387	241.172	230.684	207.585	201.407	224.001
ENSG00000118946	221.829	241.504	229.967	27.0439	35.0351	25.5137
ENSG00000106261	221.773	262.571	264.746	284.527	372.451	369.136
ENSG00000137267	221.69	241.775	240.03	197.904	207.835	198.826
ENSG00000152556	221.076	207.658	225.909	200.457	211.192	210.409
ENSG00000204463	220.881	229.448	235.726	249.054	243.051	252.608
ENSG00000156140	220.853	203.71	233.369	73.9312	112.179	74.4865
ENSG00000171490	220.825	202.414	218.613	154.003	159.297	152.518
ENSG00000145425	220.658	148.827	146.289	158.844	143.497	134.816
ENSG00000124795	220.658	210.22	201.705	195.328	161.802	166.81
ENSG00000206503	220.658	247.11	243.76	261.577	257.742	247.98
ENSG00000136628	220.519	205.036	200.783	189.524	202.104	184.85
ENSG00000106609	220.491	223.089	226.688	267.718	264.299	267.826
ENSG00000107798	220.407	207.206	200.64	590.005	651.415	618.651
ENSG00000073060	220.351	231.498	236.197	192.269	197.353	189.479
ENSG00000141522	220.296	252.143	244.989	183.431	182.172	186.024
ENSG00000229117	220.268	184.18	191.356	212.474	172.413	190.314
ENSG00000178445	219.375	193.282	191.663	122.865	122.378	112.193
ENSG00000184221	219.32	273.481	226.36	28.6333	45.827	39.6704
ENSG00000122591	219.264	217.483	184.838	204.503	217.362	181.215
ENSG00000164687	219.236	186.319	193.815	139.626	142.361	120.727
ENSG00000198732	219.236	191.775	190.782	78.5308	104.899	105.645
ENSG00000088930	219.152	206.211	195.454	231.089	215.607	222.466
ENSG00000196781	219.069	203.981	211.112	286.381	261.563	300.542
ENSG00000187555	218.985	212.269	211.522	147.044	155.141	149.041
ENSG00000071082	218.957	199.008	188.527	245.948	236.209	242.087
ENSG00000182899	218.65	185.898	178.752	212.932	201.742	213.118
ENSG00000143013	218.623	207.809	217.609	222.829	221.674	221.021
ENSG00000110651	218.316	218.96	221.585	232.606	230.633	233.913
ENSG00000175727	218.065	234.994	273.784	241.252	251.468	267.894
ENSG00000253305	218.037	237.435	232.324	259.169	265.849	285.889
ENSG00000125970	218.009	231.287	220.499	183.215	167.585	178.144
ENSG00000148082	217.87	227.61	238.82	127.874	144.865	139.196
ENSG00000108344	217.73	227.037	224.208	178.181	178.145	180.831
ENSG00000070961	217.479	178.393	180.576	180.397	177.06	159.72
ENSG00000082153	217.396	210.672	190.167	177.724	172.981	174.848
ENSG00000104738	217.145	239.575	213.858	116.267	107.222	108.399
ENSG00000116754	217.061	210.069	187.872	195.689	200.064	171.8
ENSG00000072364	216.866	229.057	240.194	290.21	338.165	335.787
ENSG00000164104	216.755	223.601	197.217	155.737	106.345	106.187
ENSG00000197965	216.699	190.087	192.749	174.593	169.857	162.678
ENSG00000171316	216.671	217.061	268.025	174.401	197.276	246.918
ENSG00000089053	216.559	209.195	212.424	222.998	224.824	218.741
ENSG00000007168	216.476	210.702	198.406	211.559	198.412	200.7
ENSG00000273749	216.336	194.065	198.775	210.427	210.495	209.077
ENSG00000153827	216.28	206.724	203.058	242.022	242.328	250.26
ENSG00000125743	215.583	201.66	188.138	159.133	148.583	151.253
ENSG00000177156	215.472	217.664	208.222	192.534	198.851	191.466
ENSG00000173457	215.444	224.626	218.572	218.567	198.412	209.009
ENSG00000100813	215.388	247.893	259.417	219.747	239.204	258.434
ENSG00000268089	215.333	204.584	196.172	204.792	209.875	197.923
ENSG00000185650	215.277	162.208	155.286	154.702	134.848	122.782
ENSG00000143641	215.082	204.523	208.386	313.69	284.205	304.968
ENSG00000125285	214.914	262.179	282.043	338.205	367.675	384.715
ENSG00000101972	214.608	211.576	185.945	209.391	197.198	183.473
ENSG00000102225	214.273	203.288	235.459	210.427	216.51	221.337
ENSG00000070367	214.134	191.955	172.849	202.191	193.868	180.244
ENSG00000137509	214.106	187.435	185.023	168.886	203.653	154.527
ENSG00000188486	213.883	247.743	225.848	130.885	89.6145	113.412
ENSG00000181790	213.855	246.115	255.175	147.67	193.894	168.842
ENSG00000136261	213.827	188.309	193.651	209.632	211.708	204.042
ENSG00000099942	213.771	206.302	203.529	164.045	169.186	151.186
ENSG00000117523	213.66	275.501	315.1	214.497	278.396	303.884
ENSG00000135439	213.632	217.152	246.485	27.0921	28.9937	29.3746
ENSG00000198700	213.297	215.193	228.45	203.443	201.097	237.074
ENSG00000168243	213.046	170.496	202.115	239.855	222.81	221.54
ENSG00000178904	212.99	190.509	203.345	172.739	182.508	177.986
ENSG00000100401	212.544	216.519	227.856	179.289	150.752	168.323
ENSG00000132155	212.433	206.844	207.218	207.947	193.997	208.287
ENSG00000116459	212.349	215.976	190.29	197.591	173.601	175.751
ENSG00000095787	212.042	185.747	191.274	263.672	245.788	232.152
ENSG00000257698	211.68	185.415	173.28	169.632	148.583	145.699
ENSG00000011451	211.68	238.159	246.28	190.945	185.683	210.68
ENSG00000177606	211.652	198.194	167.746	218.639	222.5	222.014
ENSG00000105438	211.652	205.458	215.703	182.95	176.389	181.554
ENSG00000064607	211.401	226.344	218.06	170.21	177.499	187.311
ENSG00000075151	211.067	202.203	214.699	212.98	216.433	225.695
ENSG00000152767	210.816	197.531	204.369	230.246	217.156	220.389
ENSG00000104805	210.76	235.536	229.557	216.833	222.242	220.818
ENSG00000090621	210.481	199.37	203.96	195.231	193.171	200.994
ENSG00000029363	210.286	233.366	222.548	204.093	194.333	216.257
ENSG00000173598	210.286	184.873	182.42	149.548	159.581	134.387
ENSG00000117592	210.063	193.342	195.823	173.317	157.619	154.685
ENSG00000056097	209.979	195.572	198.18	183.865	185.735	198.013
ENSG00000162407	209.868	186.5	188.794	145.912	142.929	137.639
ENSG00000166033	209.812	202.956	188.835	278.94	277.647	234.229
ENSG00000162430	209.784	208.683	235.582	267.862	274.704	249.402
ENSG00000092758	209.533	265.314	275.608	308.103	339.507	335.155
ENSG00000240342	209.422	258.713	281.1	188.392	168.411	169.903
ENSG00000106211	208.948	173.842	197.545	335.652	325.282	306.864
ENSG00000149480	208.78	211.275	204.841	191.499	181.398	194.717
ENSG00000134910	208.585	196.928	193.897	213.582	191.725	197.652
ENSG00000091140	208.446	201.57	183.055	211.366	201.252	193.746
ENSG00000118298	208.39	159.556	192.073	151.499	156.974	145.767
ENSG00000166341	208.306	233.005	257.347	245.322	268.198	293.272
ENSG00000176788	208.223	198.767	233.82	216.062	183.566	204.9
ENSG00000117114	208.167	217.935	198.795	218.518	218.55	204.155
ENSG00000213420	207.972	166.82	202.259	195.087	197.198	180.131
ENSG00000099817	207.944	233.427	214.412	168.38	163.609	164.484
ENSG00000155368	207.721	252.595	193.098	120.096	115.329	110.206
ENSG00000090372	207.693	230.865	232.467	177.483	171.974	180.041
ENSG00000198898	207.609	181.768	169.365	187.814	181.862	168.323
ENSG00000130520	207.442	219.352	208.468	156.652	143.006	133.416
ENSG00000052802	207.135	143.432	135.918	109.307	87.4974	65.726
ENSG00000160307	206.968	262.601	195.393	215.581	172.206	209.212
ENSG00000140740	206.829	181.678	174.632	144.226	147.731	137.3
ENSG00000198918	206.801	152.082	160.43	191.667	165.416	170.784
ENSG00000142168	206.801	197.622	191.007	170.451	154.986	144.931
ENSG00000167491	206.578	211.094	233.164	168.669	157.103	163.807
ENSG00000122042	206.048	188.248	177.809	131.294	142.748	135.494
ENSG00000164929	205.936	211.335	191.95	144.756	142.412	136.487
ENSG00000177885	205.574	200.003	198.303	197.615	184.78	187.356
ENSG00000075429	205.351	205.669	233.881	205.394	304.343	220.434
ENSG00000135454	205.1	239.997	214.76	165.779	163.48	158.501
ENSG00000173674	205.016	191.021	171.558	148.127	141.096	135.652
ENSG00000124098	205.016	197.953	222.097	333.87	370.851	365.027
ENSG00000153904	204.988	172.335	196.397	165.442	155.889	151.953
ENSG00000139218	204.905	175.228	179.223	188.85	183.102	160.782
ENSG00000069849	204.598	197.139	193.548	215.267	201.51	209.845
ENSG00000066117	204.57	200.093	215.293	211.487	199.47	233.371
ENSG00000196562	204.459	267.152	219.187	191.33	225.856	238.361
ENSG00000071553	204.096	208.17	200.68	210.307	207.087	205.374
ENSG00000114416	203.483	172.877	166.496	198.747	189.995	163.581
ENSG00000148248	203.315	211.365	217.424	203.829	183.489	200.655
ENSG00000087087	203.287	245.512	258.044	189.211	203.988	225.898
ENSG00000106105	203.176	177.489	178.137	188.585	193.79	183.947
ENSG00000178980	203.12	217.333	208.079	186.682	176.466	184.94
ENSG00000119318	202.981	206.784	197.217	175.821	168.23	168.39
ENSG00000151239	202.897	174.113	173.997	181.457	169.547	162.565
ENSG00000111142	202.869	207.658	215.867	195.304	197.25	206.006
ENSG00000178252	202.814	235.687	268.476	243.058	279.145	327.501
ENSG00000257103	202.59	193.854	187.687	154.605	152.74	142.087
ENSG00000031698	202.563	179.96	186.826	195.111	197.121	194.672
ENSG00000101182	202.479	218.448	206.849	202.456	177.654	187.153
ENSG00000173898	202.395	193.221	232.242	189.548	190.357	202.01
ENSG00000122378	202.395	199.098	201.767	206.068	198.799	190.111
ENSG00000106615	202.34	183.275	175.575	180.108	160.872	151.908
ENSG00000138107	202.34	208.441	203.119	224.274	197.844	221.811
ENSG00000108055	202.284	204.101	196.766	196.797	183.773	178.799
ENSG00000139163	201.782	159.556	131.492	164.744	159.013	122.646
ENSG00000100811	201.754	186.651	187.195	218.109	207.526	199.865
ENSG00000100714	201.559	211.938	184.736	173.293	174.711	157.146
ENSG00000116288	201.364	211.877	188.999	188.705	174.272	188.553
ENSG00000132153	201.308	208.863	210.743	206.959	197.25	210.861
ENSG00000146729	201.001	174.776	155.265	140.542	146.647	124.769
ENSG00000130741	200.862	174.535	176.005	203.804	197.147	180.086
ENSG00000103449	200.778	193.553	200.271	138.856	166.862	143.577
ENSG00000138443	200.611	185.596	176.026	174.882	185.993	157.35
ENSG00000170522	200.555	163.203	176.313	111.041	107.351	106.48
ENSG00000069329	200.276	175.921	168.484	170.74	154.392	146.512
ENSG00000116649	200.193	211.606	189.88	189.018	177.473	189.072
ENSG00000130147	200.165	196.175	202.955	339.024	293.784	412.893
ENSG00000178035	200.165	181.768	167.48	187.935	190.77	165.162
ENSG00000079805	199.691	209.195	218.408	180.325	167.508	172.771
ENSG00000143333	199.273	162.088	175.022	268.296	269.902	211.109
ENSG00000276043	199.217	234.12	228.676	108.609	111.611	110.386
ENSG00000168214	199.189	174.505	161.27	140.132	134.925	124.091
ENSG00000137575	198.882	174.776	168.504	177.724	166.94	166.2
ENSG00000139910	198.826	194.999	220.212	140.06	152.533	152.653
ENSG00000065809	198.743	192.649	178.034	98.3261	97.4115	100.339
ENSG00000132640	198.715	150.755	152.724	125.322	126.044	116.234
ENSG00000106537	198.548	171.34	166.352	238.627	212.999	213.186
ENSG00000117450	198.436	180.593	176.805	202.047	189.324	186.273
ENSG00000111667	198.325	219.292	208.612	207.369	194.668	207.225
ENSG00000188895	198.325	204.282	176.128	186.056	182.534	158.095
ENSG00000174780	198.129	185.023	186.58	155.135	142.283	144.006
ENSG00000086598	197.906	195.271	201.418	206.839	188.911	205.081
ENSG00000088325	197.655	197.772	172.378	156.363	106.035	111.267
ENSG00000198363	197.46	184.571	180.207	207.537	209.152	192.075
ENSG00000186868	197.404	174.143	200.373	155.015	159.452	155.047
ENSG00000108219	197.265	197.32	224.7	298.278	272.122	336.984
ENSG00000131089	197.237	175.741	195.29	145.045	151.268	147.776
ENSG00000154721	197.153	175.831	183.199	157.929	154.444	152.202
ENSG00000183741	196.903	199.339	219.166	240.674	243.722	229.375
ENSG00000047410	196.652	202.926	195.987	198.723	199.961	200.136
ENSG00000152661	196.568	190.78	184.633	188.224	186.251	189.253
ENSG00000101752	195.982	179.478	188.958	201.95	224.669	198.397
ENSG00000198408	195.927	194.156	201.254	191.354	224.901	252.834
ENSG00000005486	195.899	179.629	195.086	180.806	180.236	185.618
ENSG00000148516	195.731	177.82	167.664	112.872	125.347	89.8624
ENSG00000033867	195.676	147.772	144.301	172.016	180.029	137.39
ENSG00000168374	195.564	194.336	192.544	211.487	202.233	204.426
ENSG00000106052	195.425	174.746	175.411	234.774	212.405	213.751
ENSG00000102606	195.425	208.351	218.654	163.829	202.078	202.642
ENSG00000181222	195.397	228.574	271.386	231.595	279.713	313.344
ENSG00000174574	195.369	193.673	203.263	164.744	173.033	169.745
ENSG00000276293	195.313	192.709	198.139	182.155	180.21	173.177
ENSG00000132463	194.7	184.391	181.908	154.244	153.514	144.141
ENSG00000119408	194.672	209.285	217.465	216.375	245.246	252.879
ENSG00000055130	194.56	181.949	168.627	153.088	159.013	143.035
ENSG00000102109	194.421	217.634	189.757	138.976	148.092	133.258
ENSG00000111481	194.421	173.842	175.431	189.644	184.418	179.951
ENSG00000157227	194.31	222.607	203.16	308.344	305.221	304.855
ENSG00000132466	194.226	179.026	202.873	153.233	169.315	155.385
ENSG00000278540	193.891	180.231	205.968	147.453	161.673	163.107
ENSG00000114450	193.863	187.796	155.552	135.533	137.972	108.693
ENSG00000083444	193.836	174.535	188.466	238.94	230.22	220.547
ENSG00000164032	193.724	185.536	172.972	142.348	116.749	121.021
ENSG00000133243	193.612	178.664	187.728	159.229	157.464	157.485
ENSG00000165678	193.389	171.34	169.857	228.055	213.644	210.59
ENSG00000164054	193.334	206.754	208.796	242.745	253.869	255.092
ENSG00000103257	193.334	186.952	195.229	150.849	166.836	161.865
ENSG00000005007	193.306	202.986	193.63	159.614	155.476	154.347
ENSG00000115419	193.111	140.026	141.452	162.793	159.711	127.456
ENSG00000119383	193.111	200.244	214.309	183.335	169.289	175.706
ENSG00000197121	193.055	185.928	202.443	197.736	234.531	218.447
ENSG00000037897	192.804	180.141	195.168	147.525	147.085	162.362
ENSG00000141905	192.776	209.768	265.135	176.255	194.952	172.387
ENSG00000112787	192.664	206.513	214.125	206.333	209.1	205.148
ENSG00000115091	192.525	199.219	178.26	211.655	187.387	199.662
ENSG00000079819	192.469	211.425	182.461	106.61	107.868	112.373
ENSG00000110107	192.469	181.708	176.272	176.712	164.229	171.935
ENSG00000143612	192.33	172.516	167.254	175.821	165.545	166.494
ENSG00000139737	192.135	188.61	182.297	295.219	225.34	291.105
ENSG00000160633	191.354	198.556	188.65	151.258	143.006	136.916
ENSG00000184432	191.298	185.144	169.714	208.838	196.734	197.63
ENSG00000153395	191.187	164.408	178.834	131.246	146.311	143.712
ENSG00000108588	191.159	194.336	181.6	147.477	151.268	150.531
ENSG00000110696	190.936	193.462	186.212	186.225	161.544	180.289
ENSG00000070614	190.629	230.232	228.84	240.674	242.354	278.686
ENSG00000008277	190.49	160.792	178.588	137.555	157.981	135.29
ENSG00000114646	190.322	191.172	177.85	177.989	177.396	174.238
ENSG00000242808	190.322	159.104	200.599	179.241	198.412	176.225
ENSG00000123104	190.071	208.381	211.051	120.819	152.998	134.094
ENSG00000151835	189.904	227.821	276.202	243.419	403.149	398.036
ENSG00000162337	189.458	161.334	179.243	228.561	210.185	209.077
ENSG00000177889	189.291	169.743	185.679	155.207	150.029	147.099
ENSG00000106415	188.928	139.122	156.925	111.692	115.149	99.5486
ENSG00000152092	188.9	192.438	185.064	134.377	154.805	161.459
ENSG00000068903	188.9	224.867	195.721	100.469	108.513	129.307
ENSG00000182013	188.817	174.234	179.1	105.43	104.073	103.658
ENSG00000100227	188.789	173.45	165.143	162.167	135.338	127.772
ENSG00000075461	188.761	183.336	193.159	182.01	157.18	190.246
ENSG00000131069	188.677	199.49	213.326	180.493	173.704	189.434
ENSG00000174695	188.594	176.765	171.865	191.86	197.999	199.007
ENSG00000230989	188.482	176.585	166.148	134.955	121.216	133.823
ENSG00000163697	188.343	159.435	154.404	90.2105	92.661	80.1763
ENSG00000105993	188.343	182.914	172.275	189.5	171.948	184.105
ENSG00000103202	188.315	184.451	211.85	133.51	133.634	126.53
ENSG00000117713	188.287	203.68	234.189	194.22	223.042	230.414
ENSG00000124767	188.287	173.993	166.865	167.393	159.427	152.586
ENSG00000106078	188.092	158.652	173.853	133.124	137.662	128.517
ENSG00000075413	187.813	187.555	182.01	193.016	191.312	177.648
ENSG00000181588	187.729	188.218	189.286	162.143	135.984	141.996
ENSG00000169855	187.674	189.846	208.612	286.116	304.008	358.547
ENSG00000082701	187.283	192.588	207.976	190.824	206.235	213.57
ENSG00000127603	187.255	265.585	282.494	182.372	279.274	299.639
ENSG00000108395	187.2	161.003	156.433	152.293	153.592	134.161
ENSG00000065427	187.06	174.867	164.344	129.681	126.379	123.504
ENSG00000198604	187.032	177.248	175.063	161.661	159.039	139.829
ENSG00000131653	186.642	170.195	183.076	153.762	151.681	142.561
ENSG00000182220	186.53	189.303	165.348	198.747	196.501	187.063
ENSG00000102054	186.503	177.79	163.565	158.531	150.932	143.103
ENSG00000005893	186.447	190.298	184.326	254.136	243.438	251.028
ENSG00000179241	186.391	171.612	185.371	119.181	123.643	128.833
ENSG00000176165	186.224	202.112	205.702	264.37	253.043	275.277
ENSG00000225733	186.168	185.807	169.959	178.35	166.707	168.774
ENSG00000173905	186.112	172.455	184.756	213.413	219.841	197.043
ENSG00000077782	186.001	171.883	196.992	217.314	231.227	213.254
ENSG00000188529	185.805	197.742	175.37	157.543	154.728	150.847
ENSG00000139352	185.722	145.662	151.802	118.651	101.413	88.3271
ENSG00000134440	185.499	174.776	163.832	170.355	163.48	151.321
ENSG00000117139	185.276	168.055	168.013	243.78	238.998	249.086
ENSG00000105176	185.22	173.601	166.23	131.174	136.603	129.262
ENSG00000160877	185.192	192.377	209.227	153.738	147.034	157.982
ENSG00000159377	185.136	196.506	169.673	201.252	190.615	183.857
ENSG00000185787	185.108	171.883	182.277	193.497	173.11	184.873
ENSG00000165629	185.081	157.989	152.683	182.203	177.602	163.468
ENSG00000188322	184.997	178.152	207.423	155.039	148.867	151.389
ENSG00000077235	184.941	220.648	220.437	165.563	176.57	185.776
ENSG00000152102	184.774	199.55	201.213	206.646	208.946	223.843
ENSG00000078304	184.718	162.721	155.388	182.661	176.854	172.861
ENSG00000099341	184.523	194.216	174.673	141.577	143.187	140.596
ENSG00000196576	184.244	229.147	219.761	249.199	268.869	292.595
ENSG00000161202	184.021	200.846	204.042	220.758	212.095	211.606
ENSG00000075213	183.965	186.832	170.779	232.823	243.877	204.764
ENSG00000121892	183.854	170.587	162.848	161.854	157.697	148.476
ENSG00000099331	183.854	224.837	253.658	166.116	184.909	213.118
ENSG00000068697	183.798	159.044	170.513	221.673	207.784	201.784
ENSG00000114439	183.798	158.471	163.545	206.863	198.747	194.198
ENSG00000105655	183.798	179.026	192.483	165.514	181.759	169.79
ENSG00000130821	183.603	198.224	202.423	139.819	152.12	148.386
ENSG00000245526	183.491	172.636	180.637	186.417	196.088	193.791
ENSG00000100345	183.408	231.799	245.809	359.397	364.37	417.747
ENSG00000106636	183.38	203.77	193.364	191.667	192.887	209.845
ENSG00000123560	183.352	166.217	154.732	126.333	106.577	165.388
ENSG00000255248	183.352	127.82	150.715	223.672	236.674	186.498
ENSG00000254726	183.017	171.039	178.116	180.252	177.344	168.774
ENSG00000124486	182.878	193.462	196.069	219.385	252.888	261.595
ENSG00000132589	182.794	198.676	202.689	157.375	158.445	152.698
ENSG00000126067	182.683	182.1	171.743	163.058	149.796	153.421
ENSG00000160310	182.683	192.98	195.639	156.219	148.531	159.991
ENSG00000172053	182.571	169.653	177.276	203.636	207.99	190.608
ENSG00000152990	182.543	149.972	153.933	147.381	143.032	142.064
ENSG00000109475	182.488	154.01	147.744	160.867	148.944	143.915
ENSG00000099624	182.097	174.294	168.689	135.123	138.927	131.904
ENSG00000147862	182.041	172.576	190.228	160.722	182.559	164.259
ENSG00000101361	181.651	204.252	194.348	143.937	148.144	154.098
ENSG00000168461	181.595	164.137	155.122	146.899	149.177	153.353
ENSG00000100243	181.595	202.926	197.135	207.874	211.708	194.717
ENSG00000132670	181.149	162.449	165.246	165.779	167.378	169.474
ENSG00000152291	181.121	190.509	200.148	286.959	280.72	292.888
ENSG00000100320	180.954	158.923	170.205	213.124	210.314	210.206
ENSG00000068650	180.731	193.523	216.051	167.971	209.823	190.901
ENSG00000048828	180.592	177.067	173.157	165.009	160.201	145.609
ENSG00000072958	180.592	198.285	188.22	138.085	127.076	138.7
ENSG00000129128	180.564	156.241	156.105	120.674	131.388	115.579
ENSG00000121653	180.564	164.921	179.756	157.784	153.282	151.299
ENSG00000142230	180.564	209.044	186.191	136.881	122.145	130.03
ENSG00000125848	180.424	163.444	141.944	111.378	135.08	106.819
ENSG00000205581	180.369	185.837	174.694	139.602	117.808	125.604
ENSG00000203880	180.201	188.881	202.259	176.327	188.42	214.857
ENSG00000136731	180.118	182.612	182.953	197.11	195.081	207.022
ENSG00000111897	180.006	170.135	160.696	232.101	219.712	236.397
ENSG00000088832	179.978	187.706	178.895	235.568	232.259	241.003
ENSG00000138674	179.867	162.51	172.419	162.841	160.201	162.362
ENSG00000077549	179.309	180.051	170.923	196.797	175.253	190.766
ENSG00000170390	179.281	160.912	187.4	68.3924	97.4115	78.9344
ENSG00000100075	179.281	190.117	180.74	159.614	155.141	153.963
ENSG00000188976	179.17	185.114	187.175	138.832	141.69	146.06
ENSG00000104853	178.807	203.559	188.384	149.139	139.779	150.373
ENSG00000182103	178.696	164.77	165.676	41.3967	58.6844	26.8233
ENSG00000123505	178.556	159.134	146.125	158.747	150.907	144.344
ENSG00000099821	178.361	181.226	186.847	133.51	147.989	133.507
ENSG00000114200	178.222	158.622	138.829	192.004	193.455	189.592
ENSG00000121741	178.138	160.159	146.452	183.889	175.847	176.722
ENSG00000128487	178.138	170.014	172.726	130.355	128.626	134.478
ENSG00000134057	178.054	169.864	142.845	147.477	95.3461	106.39
ENSG00000181789	177.971	183.336	184.244	203.612	203.24	210.635
ENSG00000075043	177.971	165.282	185.576	196.267	173.575	205.871
ENSG00000136270	177.664	166.729	169.447	130.788	146.492	130.526
ENSG00000198836	177.58	171.34	168.32	171.27	174.143	167.081
ENSG00000106443	177.552	188.791	193.733	161.083	165.494	166.855
ENSG00000154473	177.385	173.541	163.012	178.374	165.984	176.699
ENSG00000128272	177.19	163.896	184.121	206.381	204.918	221.879
ENSG00000177954	177.023	152.142	131.676	177.098	164.848	162.249
ENSG00000182985	176.828	162.6	167.685	300.18	263.215	306.571
ENSG00000086475	176.381	170.346	164.139	185.839	173.446	166.381
ENSG00000116584	176.326	165.071	168.095	174.088	167.585	164.394
ENSG00000138834	176.242	218.749	229.578	155.52	216.33	214.405
ENSG00000064419	176.186	172.636	173.628	192.39	175.847	190.359
ENSG00000171298	176.075	175.59	191.663	250.644	303.517	273.764
ENSG00000105221	175.991	203.258	211.276	154.87	159.452	176.722
ENSG00000084463	175.963	167.814	177.645	149.885	137.868	143.825
ENSG00000072501	175.935	200.696	192.626	158.073	140.244	147.754
ENSG00000091527	175.907	167.452	150.633	174.979	165.21	153.06
ENSG00000172534	175.88	219.563	267.738	186.995	206.674	234.591
ENSG00000156103	175.74	171.762	174.735	83.9252	109.391	103.274
ENSG00000130511	175.712	208.02	232.078	148.681	152.197	161.052
ENSG00000126461	175.712	212.48	214.74	155.207	155.838	165.41
ENSG00000070413	175.712	188.128	180.74	176.905	160.098	173.155
ENSG00000132386	175.601	101.388	186.662	240.481	299.464	247.776
ENSG00000169554	175.461	167.241	166.393	184.852	162.989	217.747
ENSG00000123136	175.433	183.517	173.013	112.775	101.181	103.477
ENSG00000108256	175.378	149.67	152.847	179.482	197.715	168.865
ENSG00000149547	175.266	181.136	178.793	151.836	140.295	144.525
ENSG00000139182	174.681	167.995	196.028	248.139	252.526	261.188
ENSG00000241973	174.653	172.395	179.325	196.797	180.856	210.454
ENSG00000078549	174.569	116.759	143.911	24.8043	29.9489	22.0818
ENSG00000124783	174.513	164.891	163.893	153.666	149.28	140.416
ENSG00000169223	174.458	190.418	182.031	203.78	195.443	195.665
ENSG00000155304	174.43	152.112	144.567	133.317	123.41	121.676
ENSG00000197894	174.374	168.809	161.024	149.115	138.436	138.767
ENSG00000160991	174.067	193.282	224.269	184.25	196.45	196.297
ENSG00000141510	173.621	181.226	181.662	160.843	160.279	154.437
ENSG00000167775	173.565	173.36	164.733	109.765	112.593	104.222
ENSG00000182580	173.454	160.189	143.891	185.526	173.626	179.048
ENSG00000197006	173.454	157.537	156.351	125.972	127.464	119.282
ENSG00000167996	173.398	155.005	157.458	217.122	205.124	226.643
ENSG00000116688	173.37	189.002	179.161	164.262	167.249	163.513
ENSG00000175582	173.342	155.939	156.433	171.992	165.287	152.586
ENSG00000133704	173.342	143.914	147.682	185.478	177.912	168.165
ENSG00000160551	173.259	189.424	190.638	169.488	217.775	189.479
ENSG00000107854	173.175	146.566	129.606	189.139	187.129	159.969
ENSG00000164889	173.008	216.7	224.126	232.51	205.357	250.147
ENSG00000136504	172.98	132.16	148.686	111.595	122.197	117.273
ENSG00000149187	172.812	154.432	172.439	173.51	184.935	167.803
ENSG00000113407	172.785	166.066	159.077	176.616	180.21	176.541
ENSG00000182287	172.534	173.179	146.883	160.987	146.363	143.193
ENSG00000147162	172.478	194.186	185.166	194.124	254.308	235.133
ENSG00000130702	172.311	218.87	274.44	319.108	489.872	494.424
ENSG00000167508	172.143	202.173	202.566	89.1509	90.7505	86.6337
ENSG00000122034	172.088	158.833	145.776	128.043	117.007	113.75
ENSG00000125304	172.06	155.698	152.375	195.183	177.396	193.001
ENSG00000099956	172.004	172.576	176.477	153.522	144.478	157.485
ENSG00000154359	171.809	160.973	160.286	162.865	173.42	153.466
ENSG00000140350	171.53	169.472	173.935	145.141	134.796	138.406
ENSG00000092421	171.502	173.269	185.74	160.746	184.367	176.767
ENSG00000187079	171.335	163.534	167.808	259.241	289.033	268.187
ENSG00000182087	171.14	202.564	203.222	164.551	174.943	188.711
ENSG00000118971	171.056	149.339	176.046	96.8571	136.474	83.4727
ENSG00000104388	171.028	167.573	157.11	139.386	121.422	137.955
ENSG00000139921	171.028	164.137	152.519	155.4	150.055	141.545
ENSG00000116260	170.889	179.387	178.055	240.65	246.872	232.423
ENSG00000133275	170.805	186.892	203.857	163.853	161.156	175.345
ENSG00000105854	170.777	167.844	146.719	183.287	184.831	181.847
ENSG00000131165	170.777	181.105	186.212	149.644	149.177	170.671
ENSG00000171617	170.749	165.945	154.158	190.752	175.072	226.304
ENSG00000110367	170.749	154.131	160.881	186.61	175.873	198.6
ENSG00000144746	170.108	140.689	143.501	198.025	176.802	184.444
ENSG00000196504	170.08	159.888	153.912	147.309	145.046	138
ENSG00000084733	169.941	146.747	130.037	153.281	139.185	130.842
ENSG00000107742	169.857	149.007	165.164	445.658	523.384	427.975
ENSG00000147677	169.606	138.64	143.85	157.062	150.803	150.463
ENSG00000131899	169.578	151.358	166.926	140.373	148.944	153.692
ENSG00000196235	169.439	205.91	214.268	157.158	170.812	204.064
ENSG00000244462	169.383	145.571	166.373	139.795	139.65	140.732
ENSG00000141425	169.355	138.067	141.513	134.714	135.829	119.689
ENSG00000163320	169.327	145.119	136.718	166.598	149.022	157.575
ENSG00000183044	169.16	151.388	153.482	126.357	116.853	132.31
ENSG00000030582	169.132	206.302	178.096	259.987	277.725	284.218
ENSG00000076604	168.853	174.053	181.785	86.9354	103.995	109.528
ENSG00000139514	168.574	143.823	184.244	157.375	167.017	168.278
ENSG00000097007	168.407	174.053	171.947	159.181	143.29	154.053
ENSG00000185950	168.407	212.601	200.312	249.44	313.973	283.97
ENSG00000139842	168.351	159.496	159.999	156.676	158.549	143.532
ENSG00000185920	168.184	188.7	181.416	227.381	237.242	240.393
ENSG00000134644	167.961	153.528	149.096	173.534	167.559	169.339
ENSG00000155189	167.961	135.053	143.173	108.176	113.522	103.861
ENSG00000157837	167.961	157.205	166.619	141.866	132.163	141.387
ENSG00000155229	167.85	141.171	153.646	177.074	169.005	174.283
ENSG00000136108	167.738	150.966	126.901	119.494	91.9123	85.1887
ENSG00000008405	167.682	159.134	158.257	159.663	167.921	149.695
ENSG00000140943	167.571	162.419	158.114	140.71	132.731	153.353
ENSG00000015676	167.376	166.367	167.972	171.848	159.814	163.875
ENSG00000070018	167.264	162.027	194.512	209.777	212.999	260.827
ENSG00000114554	167.152	202.715	228.45	258.952	287.381	308.558
ENSG00000163655	167.152	152.503	153.871	134.617	138.359	124.069
ENSG00000196531	167.013	133.998	134.053	152.92	145.872	137.3
ENSG00000135424	166.957	183.185	189.757	257.194	286.813	264.485
ENSG00000154174	166.929	152.262	145.858	149.211	149.151	135.81
ENSG00000174243	166.929	185.596	175.718	169.656	142.283	154.889
ENSG00000165804	166.651	156.512	175.288	159.398	158.239	161.504
ENSG00000147010	166.623	157.054	167.152	125.057	117.214	124.656
ENSG00000005483	166.595	153.227	166.373	173.582	176.673	178.596
ENSG00000116350	166.344	152.082	166.947	119.759	108.746	99.6389
ENSG00000115241	166.232	178.634	186.888	170.114	160.666	164.055
ENSG00000168488	166.232	161.756	175.718	133.582	136.939	127.388
ENSG00000065526	166.204	158.561	195.987	130.692	160.614	165.929
ENSG00000115355	165.898	166.367	159.733	152.631	168.85	148.95
ENSG00000162704	165.758	152.986	147.703	174.352	151.913	157.666
ENSG00000081154	165.647	156.06	148.195	151.619	146.079	140.167
ENSG00000272391	165.647	190.87	208.243	183.696	205.692	209.867
ENSG00000018189	165.591	143.492	154.753	98.0853	102.188	107.429
ENSG00000198900	165.48	153.769	155.06	163.636	143.626	143.712
ENSG00000078618	165.424	162.901	167.029	147.02	147.473	143.057
ENSG00000165424	165.284	171.431	157.704	123.588	132.266	120.772
ENSG00000167325	165.145	168.598	146.965	138.157	114.038	113.457
ENSG00000100097	165.145	163.022	156.351	378.663	311.185	350.396
ENSG00000197043	164.81	172.727	163.606	182.444	181.604	183.315
ENSG00000130638	164.81	148.706	137.865	153.642	144.039	145.586
ENSG00000175792	164.727	164.951	153.523	141.818	133.454	130.142
ENSG00000011426	164.587	155.397	120.322	146.755	106.964	107.496
ENSG00000106367	164.532	155.457	171.353	140.806	148.583	143.193
ENSG00000110987	164.42	146.476	167.049	130.235	129.271	124.678
ENSG00000126698	164.253	160.34	159.241	146.538	135.467	136.939
ENSG00000176871	164.225	155.578	151.658	150.487	134.073	133.732
ENSG00000141696	164.197	159.767	191.069	150.945	155.838	148.567
ENSG00000110713	164.141	148.585	145.571	156.363	159.969	153.85
ENSG00000101210	164.113	112.901	151.228	225.454	206.157	241.477
ENSG00000150471	164.085	173.51	173.157	131.198	141.457	158.569
ENSG00000132002	163.862	145.27	108.948	125.37	104.047	92.617
ENSG00000074695	163.528	142.467	138.091	179.337	172.413	153.105
ENSG00000108829	163.5	173.631	170.123	130.837	130.898	129.646
ENSG00000109919	163.388	169.231	152.068	143.311	138.049	137.706
ENSG00000175029	163.082	134.721	134.976	164.864	142.025	150.576
ENSG00000182718	163.026	175.138	172.132	233.642	198.722	228.494
ENSG00000182149	162.831	150.213	147.354	126.719	127.928	127.569
ENSG00000101938	162.385	131.677	133.336	155.352	152.017	123.053
ENSG00000171858	162.357	135.475	118.642	164.912	140.967	141.861
ENSG00000132300	162.245	152.684	144.895	136.761	142.18	128.991
ENSG00000138078	162.217	139.483	135.611	142.251	146.259	128.156
ENSG00000174684	162.162	146.204	150.039	147.284	160.279	135.877
ENSG00000197555	162.134	170.979	171.599	160.216	184.728	159.924
ENSG00000163428	161.966	156.361	146.166	127.369	156.741	127.185
ENSG00000213281	161.939	156.331	156.761	150.584	149.616	147.98
ENSG00000113575	161.883	149.821	136.779	153.377	135.7	142.741
ENSG00000105835	161.827	143.703	139.587	159.759	165.933	129.894
ENSG00000108468	161.771	151.117	160.04	155.448	133.092	146.602
ENSG00000128309	161.604	153.468	168.361	162.408	152.843	162.204
ENSG00000106244	161.576	188.188	191.806	185.623	184.418	186.498
ENSG00000141568	161.325	153.769	160.717	143.913	142.877	137.864
ENSG00000055163	161.269	158.381	151.33	134.16	128.626	144.322
ENSG00000100167	161.241	132.069	163.053	138.904	132.111	138.316
ENSG00000175745	161.046	136.108	145.059	176.183	156.948	152.608
ENSG00000184900	160.991	158.893	157.11	123.347	116.878	121.608
ENSG00000100234	160.879	179.87	137.189	82.9378	96.3272	70.1514
ENSG00000142599	160.851	187.465	218.531	244.599	247.079	283.857
ENSG00000164111	160.851	160.189	159.917	195.424	170.941	191.217
ENSG00000102753	160.823	150.062	138.603	133.582	124.934	121.63
ENSG00000072071	160.823	173.269	199.574	124.431	147.576	142.019
ENSG00000074696	160.74	133.817	145.243	170.066	169.341	162.723
ENSG00000116670	160.572	151.057	147.211	134.955	118.841	121.721
ENSG00000112078	160.517	165.102	158.114	143.455	152.972	148.837
ENSG00000164916	160.377	130.11	162.028	146.201	162.37	145.225
ENSG00000163938	160.293	153.317	152.273	137.604	146.776	133.213
ENSG00000105063	160.098	160.882	169.796	148.778	136.836	148.928
ENSG00000152952	159.847	153.619	140.058	148.561	147.86	124.001
ENSG00000178913	159.82	146.717	146.391	169.584	164.461	167.871
ENSG00000160803	159.652	162.871	165.615	147.622	138.049	137.977
ENSG00000118200	159.401	165.524	159.302	146.49	153.049	144.954
ENSG00000100934	159.318	139.333	139.177	173.437	161.982	157.372
ENSG00000141027	159.206	162.6	169.181	186.755	185.038	198.33
ENSG00000130202	159.122	166.337	179.571	175.436	171.974	175.932
ENSG00000131584	159.095	239.545	230.254	132.233	166.526	201.739
ENSG00000071537	159.039	162.751	156.085	198.169	193.042	202.281
ENSG00000100304	159.011	147.259	163.586	105.84	113.961	100.203
ENSG00000172466	158.983	123.992	124.175	127.08	130.975	121.179
ENSG00000182979	158.927	167.784	170.267	145.478	174.892	164.71
ENSG00000197457	158.872	177.248	175.575	226.08	208.662	229.465
ENSG00000091039	158.788	140.599	135.734	171.487	161.931	163.536
ENSG00000136451	158.76	152.172	152.498	130.572	129.839	140.912
ENSG00000110675	158.648	138.067	168.381	196.845	200.374	214.699
ENSG00000144749	158.621	143.733	139.136	180.638	182.585	193.543
ENSG00000122068	158.565	136.138	124.442	136.761	125.992	125.175
ENSG00000175221	158.565	171.431	165.061	128.766	131.336	137.322
ENSG00000128245	158.565	156.03	156.823	205.827	210.546	212.193
ENSG00000163539	158.509	135.867	115.301	128.573	116.13	100.813
ENSG00000101384	158.453	118.778	148.563	137.989	171.948	165.771
ENSG00000006652	158.425	167.694	139.443	157.399	157.413	143.148
ENSG00000105088	158.342	175.319	157.294	88.3562	96.0174	95.0103
ENSG00000162909	158.286	168.115	162.909	138.519	138.643	127.998
ENSG00000114850	158.119	144.999	142.661	158.651	154.908	148.431
ENSG00000055917	158.063	146.235	138.747	161.252	165.339	149.041
ENSG00000166123	157.951	140.99	141.308	133.582	133.634	127.839
ENSG00000162923	157.868	140.689	149.547	183.118	195.623	192.64
ENSG00000114650	157.728	147.561	151.986	174.425	158.781	159.653
ENSG00000112118	157.617	172.214	156.208	110.608	94.2875	98.4874
ENSG00000151914	157.422	245.995	288.314	221.938	417.969	485.799
ENSG00000137076	157.422	203.288	197.463	187.573	203.808	216.844
ENSG00000123080	157.394	188.7	162.213	154.991	116.465	140.912
ENSG00000196405	157.366	152.051	169.98	138.952	145.459	144.006
ENSG00000198752	157.338	149.279	161.598	175.46	189.091	192.753
ENSG00000123213	157.254	132.582	139.157	149.693	154.779	145.248
ENSG00000072803	157.254	150.364	138.214	138.88	142.335	132.152
ENSG00000184216	157.226	180.774	187.257	172.546	158.678	174.645
ENSG00000054965	157.115	152.865	160.84	188.248	187	193.949
ENSG00000158417	157.087	168.326	194.163	160.578	169.728	160.872
ENSG00000120733	157.087	169.02	163.709	166.526	168.902	177.083
ENSG00000218336	157.003	173.932	172.685	176.399	188.601	215.557
ENSG00000115875	156.976	164.74	140.837	118.964	114.761	110.612
ENSG00000197771	156.948	147.983	140.345	143.07	135.596	120.727
ENSG00000131504	156.892	161.394	165.84	160.24	151.01	148.115
ENSG00000169727	156.892	164.408	162.725	137.7	130.459	145.631
ENSG00000204673	156.725	178.031	184.531	124.19	115.097	130.233
ENSG00000180900	156.557	166.578	171.886	145.382	148.015	155.498
ENSG00000255302	156.502	165.825	155.368	153.618	150.132	154.911
ENSG00000124006	156.223	168.176	180.842	174.521	193.326	188.079
ENSG00000124214	156.111	151.69	151.843	164.118	159.607	151.953
ENSG00000228716	156.028	172.938	155.818	130.186	94.5974	108.49
ENSG00000061337	156.028	176.434	205.005	265.117	305.815	318.537
ENSG00000069535	155.721	175.5	175.616	133.967	148.196	134.455
ENSG00000185009	155.721	130.924	133.808	168.886	157.361	149.831
ENSG00000147044	155.665	132.732	140.058	94.9546	95.7592	98.7584
ENSG00000132646	155.581	165.765	156.761	107.862	90.8796	97.1553
ENSG00000167522	155.47	169.924	196.049	143.576	140.915	164.101
ENSG00000182628	155.442	163.655	156.782	125.635	119.228	121.901
ENSG00000139687	155.303	152.172	141.185	160.578	146.311	147.122
ENSG00000266028	155.275	142.678	153.4	134.521	134.899	123.279
ENSG00000197045	155.275	139.242	137.005	139.386	141.199	143.554
ENSG00000125817	155.135	164.167	184.469	148.031	148.609	157.891
ENSG00000131051	155.135	150.153	124.237	143.744	133.479	126.778
ENSG00000146966	154.801	165.584	163.524	166.839	188.885	157.033
ENSG00000062194	154.578	135.837	129.811	136.496	133.996	119.485
ENSG00000132305	154.41	142.316	136.164	135.46	133.867	129.533
ENSG00000240694	154.355	133.335	145.879	149.693	156.122	128.133
ENSG00000101337	154.271	155.276	164.938	161.107	175.382	177.58
ENSG00000006715	154.215	149.851	143.583	155.015	153.566	175.887
ENSG00000263001	154.187	147.109	137.927	181.408	173.317	190.743
ENSG00000177565	154.076	146.958	140.12	153.594	150.932	153.06
ENSG00000198015	154.076	129.055	135.611	152.318	142.206	137.368
ENSG00000170921	153.909	157.627	167.89	113.546	124.107	137.864
ENSG00000006831	153.741	131.255	147.805	168.067	162.318	156.13
ENSG00000017260	153.713	134.752	129.811	147.284	132.602	136.464
ENSG00000133835	153.574	150.846	148.522	154.172	147.783	151.886
ENSG00000152332	153.49	141.262	136.595	180.084	183.231	169.497
ENSG00000184117	153.462	123.118	147.703	149.139	150.39	146.602
ENSG00000100403	153.462	175.228	172.07	181.601	157.206	179.296
ENSG00000092051	153.156	150.936	179.264	95.4604	124.417	109.754
ENSG00000124571	153.1	137.886	140.55	127.73	135.932	129.217
ENSG00000078140	153.072	137.494	145.817	110.945	117.73	107.903
ENSG00000110395	153.072	149.037	159.22	155.954	174.659	158.32
ENSG00000162613	153.016	145.632	148.317	163.78	161.647	163.378
ENSG00000175602	153.016	150.092	167.48	120.457	130.562	119.237
ENSG00000257093	152.988	139.544	148.707	159.638	170.348	165.388
ENSG00000141959	152.988	163.745	156.802	125.9	127.335	127.659
ENSG00000108406	152.933	145.752	144.751	178.928	169.728	206.796
ENSG00000130396	152.905	165.041	172.009	142.853	156.406	162.972
ENSG00000134684	152.849	121.521	133.09	112.245	113.599	102.868
ENSG00000113648	152.793	163.685	151.023	164.985	147.24	157.282
ENSG00000171793	152.57	154.402	153.216	129.825	125.915	124.34
ENSG00000072110	152.542	144.999	178.465	242.624	231.02	233.484
ENSG00000130204	152.514	192.739	178.772	113.738	108.074	113.412
ENSG00000148843	152.431	167.573	166.988	172.763	193.868	184.173
ENSG00000111276	152.431	137.102	143.522	147.983	121.784	139.964
ENSG00000105197	152.431	152.021	148.932	92.4983	89.4854	88.6206
ENSG00000089351	152.347	130.11	148.01	116.267	119.176	112.057
ENSG00000100941	152.236	158.622	148.543	135.027	131.027	122.895
ENSG00000177119	152.124	143.974	146.944	137.82	137.61	130.662
ENSG00000032444	152.124	168.628	172.808	149.235	151.423	161.865
ENSG00000129968	152.013	172.908	170.943	133.823	146.13	142.854
ENSG00000013306	151.873	147.38	151.494	132.595	128.29	139.106
ENSG00000183020	151.762	152.473	157.704	158.771	152.714	162.272
ENSG00000167930	151.762	152.413	163.073	132.739	131.001	134.229
ENSG00000117318	151.706	98.9766	109.481	59.8193	49.1059	54.4819
ENSG00000113658	151.594	129.085	131.471	153.522	162.964	136.194
ENSG00000130227	151.483	131.075	137.455	128.043	126.276	124.769
ENSG00000073921	151.455	134.179	133.562	143.359	142.232	145.789
ENSG00000235823	151.427	126.373	143.706	128.236	123.436	116.482
ENSG00000189266	151.399	131.858	120.835	167.08	135.416	133.123
ENSG00000106299	151.315	129.749	115.711	137.989	130.898	110.928
ENSG00000066279	151.065	143.341	128.356	115.015	81.1462	81.4181
ENSG00000233276	150.981	176.765	162.131	161.348	153.049	159.314
ENSG00000173660	150.925	144.155	131.799	125.803	119.538	116.776
ENSG00000103353	150.786	135.475	133.172	139.169	126.792	130.775
ENSG00000104763	150.702	151.057	138.788	155.906	143.523	155.43
ENSG00000270647	150.702	158.32	172.665	141.023	133.195	138.993
ENSG00000078674	150.674	157.085	145.1	162.456	166.036	161.752
ENSG00000166479	150.674	132.069	129.627	164.672	155.012	149.131
ENSG00000169398	150.479	132.853	138.685	138.47	141.405	131.339
ENSG00000158470	150.479	126.915	149.691	165.611	171.613	158.817
ENSG00000029993	150.423	147.862	138.624	115.063	104.563	105.532
ENSG00000128989	150.423	132.069	126.901	118.483	108.203	111.244
ENSG00000085063	150.256	147.651	145.387	272.63	259.471	280.109
ENSG00000164951	150.172	180.653	263.762	689.294	798.165	803.095
ENSG00000161057	150.117	164.288	141.677	159.422	146.027	150.96
ENSG00000175061	150.089	113.564	124.032	169.825	158.523	152.789
ENSG00000163930	150.061	152.865	160.778	147.959	147.731	161.436
ENSG00000150760	150.061	146.446	149.465	187.212	190.305	205.442
ENSG00000160075	149.894	154.613	150.49	147.164	135.751	156.221
ENSG00000026508	149.894	191.594	195.659	499.409	493.899	533.236
ENSG00000112851	149.754	153.257	156.823	206.983	223.404	223.572
ENSG00000129103	149.754	144.245	145.018	184.395	189.324	189.072
ENSG00000113558	149.698	137.102	126.512	150.415	142.955	148.521
ENSG00000101126	149.67	147.952	146.514	140.325	150.623	153.534
ENSG00000173692	149.615	152.534	145.94	135.388	126.508	124.769
ENSG00000125755	149.587	153.317	168.34	133.004	141.328	148.296
ENSG00000135250	149.559	129.809	129.319	134.834	133.634	133.891
ENSG00000179134	149.559	149.49	154.404	125.466	120.699	120.321
ENSG00000141429	149.475	137.163	134.566	162.312	163.325	156.424
ENSG00000125912	149.475	182.793	172.296	114.991	114.581	117.228
ENSG00000110693	149.42	145.752	151.699	78.6753	95.6817	96.3876
ENSG00000126602	149.42	131.165	135.959	82.4803	89.2272	73.5156
ENSG00000163659	149.392	141.684	148.604	164.431	157.542	154.324
ENSG00000126217	149.141	166.488	193.2	123.636	137.739	146.196
ENSG00000105401	149.085	183.908	166.598	140.421	140.502	148.454
ENSG00000196367	149.029	207.959	221.687	168.428	229.755	263.581
ENSG00000007202	148.89	161.696	166.865	166.237	178.738	188.824
ENSG00000161800	148.862	129.266	110.485	110.584	76.6022	77.8507
ENSG00000257923	148.778	152.503	173.116	166.092	199.393	224.679
ENSG00000163349	148.639	125.318	130.918	130.812	129.632	119.147
ENSG00000151502	148.583	144.878	136.041	119.903	114.451	113.909
ENSG00000039123	148.499	131.527	123.089	140.975	137.223	124.882
ENSG00000117528	148.472	132.612	124.667	130.885	128.419	115.67
ENSG00000164638	148.388	151.358	158.647	117.351	140.115	131.858
ENSG00000159388	148.36	113.986	131.902	162.552	150.958	160.307
ENSG00000137409	148.221	163.203	161.065	182.757	168.644	189.976
ENSG00000153936	148.165	139.152	134.791	146.418	152.946	142.29
ENSG00000157933	148.109	162.901	163.483	159.253	181.578	159.833
ENSG00000162736	148.025	140.388	149.383	211.968	196.114	223.234
ENSG00000186468	147.942	132.702	125.589	138.904	120.983	139.535
ENSG00000109929	147.886	131.587	112.862	113.281	102.136	92.4364
ENSG00000185651	147.886	146.295	144.895	137.868	128.342	138.7
ENSG00000049656	147.802	155.457	146.043	151.788	146.724	148.431
ENSG00000110075	147.802	133.908	137.476	141.071	142.438	147.799
ENSG00000076003	147.747	138.85	128.643	104.178	100.355	94.2201
ENSG00000204256	147.719	141.201	155.675	150.873	137.481	146.693
ENSG00000173706	147.607	164.951	170.964	289.006	281.262	324.16
ENSG00000163714	147.607	178.031	183.137	145.695	174.892	174.351
ENSG00000266412	147.579	139.574	133.541	177.676	176.621	181.215
ENSG00000134982	147.496	163.926	156.987	134.184	153.721	155.521
ENSG00000100280	147.468	159.074	153.974	169.03	159.633	163.536
ENSG00000117411	147.44	147.44	152.15	113.835	117.214	111.899
ENSG00000188636	147.44	167.241	169.263	143.359	142.309	174.509
ENSG00000137642	147.384	148.103	175.534	258.35	296.933	314.112
ENSG00000176105	147.384	134.36	134.607	162.6	159.168	152.111
ENSG00000132361	147.328	170.376	172.132	123.588	148.996	137.029
ENSG00000091986	147.217	160.611	154.835	141.264	169.289	132.604
ENSG00000143157	147.133	140.93	138.685	122.48	123.875	124.837
ENSG00000196950	147.133	112.871	120.568	133.461	136.5	126.665
ENSG00000122778	146.966	147.47	155.531	157.856	175.382	179.206
ENSG00000169021	146.882	150.544	140.12	109.476	105.493	100.271
ENSG00000023191	146.854	148.585	148.891	131.27	130.923	128.878
ENSG00000179091	146.827	137.012	139.423	124.238	118.247	103.658
ENSG00000174705	146.603	160.219	169.181	144.684	167.766	172.567
ENSG00000077279	146.603	126.343	141.247	156.941	148.738	179.364
ENSG00000131558	146.408	131.135	136.267	131.511	129.194	126.778
ENSG00000124299	146.408	177.971	159.405	160.072	157.077	164.959
ENSG00000184897	146.38	136.982	141.144	149.669	114.865	116.279
ENSG00000177728	146.38	149.731	169.345	146.369	161.44	175.277
ENSG00000175334	146.352	152.895	152.621	127.658	112.489	115.986
ENSG00000113552	146.269	120.918	132.906	151.547	159.814	144.073
ENSG00000168090	146.241	148.344	135.734	153.449	143.058	144.841
ENSG00000089685	146.213	142.799	146.371	106.851	72.2131	78.3926
ENSG00000057019	146.157	139.815	145.223	209.271	185.606	206.887
ENSG00000141543	145.99	148.073	131.492	127.706	119.563	120.095
ENSG00000120685	145.879	125.619	143.665	134.16	136.629	129.081
ENSG00000120437	145.739	155.035	128.704	76.6284	63.8481	62.4973
ENSG00000084774	145.655	168.085	169.98	123.106	151.629	141.59
ENSG00000126012	145.655	145.963	146.043	166.526	160.511	161.73
ENSG00000144724	145.6	145.843	148.297	137.652	154.495	160.082
ENSG00000100503	145.6	167.513	160.061	136.207	143.393	156.717
ENSG00000185818	145.516	168.839	153.564	96.52	93.5646	83.6985
ENSG00000141639	145.488	169.11	156.946	67.5014	69.3989	63.4456
ENSG00000153317	145.432	138.881	147.744	138.759	143.29	146.67
ENSG00000163069	145.237	138.278	128.479	106.369	95.8883	96.0941
ENSG00000198492	145.07	160.189	157.827	135.388	155.192	160.669
ENSG00000180879	145.042	146.204	136.431	135.195	141.354	134.568
ENSG00000102900	145.042	148.495	134.853	81.0835	85.2771	79.7021
ENSG00000182534	144.986	123.811	136.062	162.384	162.137	165.817
ENSG00000048649	144.931	139.423	138.357	153.69	154.573	162.656
ENSG00000133606	144.903	135.415	136	189.259	171.277	181.057
ENSG00000006744	144.847	138.67	135.058	113.738	113.806	109.822
ENSG00000169567	144.763	141.925	130.631	143.359	126.121	127.998
ENSG00000103194	144.735	116.728	112.206	96.6645	94.7006	84.1952
ENSG00000163466	144.707	144.667	135.57	158.097	153.54	152.089
ENSG00000159200	144.68	177.217	175.001	340.902	312.863	441.184
ENSG00000162738	144.624	125.891	147.477	165.081	147.808	168.413
ENSG00000135720	144.624	138.73	130.467	119.181	112.773	114.857
ENSG00000163629	144.596	132.823	143.891	102.035	108.849	110.025
ENSG00000085365	144.484	125.017	116.715	139.265	140.295	123.708
ENSG00000171385	144.429	158.983	176.641	147.188	165.623	163.83
ENSG00000125505	144.345	157.507	155.306	149.091	144.529	147.641
ENSG00000171208	144.317	138.459	134.217	131.992	130.381	129.059
ENSG00000264364	144.261	163.022	144.936	99.169	102.575	106.209
ENSG00000023228	144.15	154.613	141.103	140.156	135.751	138.429
ENSG00000170312	144.01	120.255	100.381	110.078	78.6418	68.4354
ENSG00000089094	143.955	147.44	152.765	108.922	112.825	104.313
ENSG00000157954	143.787	144.245	143.255	164.936	154.237	165.771
ENSG00000141867	143.787	176.313	200.926	127.513	136.19	153.376
ENSG00000084112	143.732	163.534	198.959	170.62	224.101	217.137
ENSG00000178982	143.564	150.846	131.717	104.106	106.551	97.7198
ENSG00000171634	143.509	158.803	154.035	148.272	183.36	173.29
ENSG00000135677	143.453	136.409	140.468	234.075	231.846	240.326
ENSG00000133226	143.397	151.117	170.103	140.662	152.895	142.087
ENSG00000136938	143.369	151.931	160.962	110.295	93.6937	95.1232
ENSG00000006576	143.174	138.67	116.346	139.964	127.799	108.399
ENSG00000109472	143.146	161.244	119.031	202.938	178.041	198.307
ENSG00000129353	143.146	153.528	143.009	150.969	149.073	156.943
ENSG00000113712	143.09	152.503	141.206	162.865	165.597	168.074
ENSG00000071626	143.09	180.382	176.231	126.983	116.13	130.233
ENSG00000099901	143.09	158.833	142.251	121.204	106.345	109.257
ENSG00000105983	143.035	137.313	137.66	140.108	144.865	148.883
ENSG00000179950	142.951	146.114	160.553	131.92	119.46	147.754
ENSG00000109572	142.867	124.776	122.433	122.552	120.286	117.318
ENSG00000148498	142.839	130.773	140.079	152.968	155.451	143.351
ENSG00000134717	142.616	124.384	135.652	113.281	115.226	116.189
ENSG00000104331	142.338	137.313	141.308	127.754	156.716	131.497
ENSG00000001629	142.31	132.702	123.089	144.491	150.777	142.087
ENSG00000145293	142.198	130.351	122.966	75.328	74.8207	67.3743
ENSG00000113328	142.114	109.164	109.03	154.629	141.044	135.29
ENSG00000106348	142.031	162.058	156.208	127.923	136.707	126.169
ENSG00000100888	141.947	154.071	160.348	146.755	166.346	172.319
ENSG00000101558	141.863	133.667	129.606	127.321	120.725	118.198
ENSG00000107341	141.613	128.724	140.837	130.042	115.613	114.473
ENSG00000002586	141.585	157.989	162.397	260.011	248.654	260.059
ENSG00000116171	141.529	133.938	123.458	151.162	156.019	142.132
ENSG00000108262	141.445	133.184	138.398	114.1	114.322	99.097
ENSG00000147416	141.417	129.749	136.718	170.331	167.688	167.194
ENSG00000171310	141.39	110.279	128.581	98.302	94.365	92.3009
ENSG00000107130	141.194	122.545	146.248	137.555	138.72	131.633
ENSG00000151348	141.194	139.966	131.082	150.728	141.922	150.486
ENSG00000100422	141.194	118.657	124.257	164.286	140.734	152.405
ENSG00000111605	141.166	140.086	153.216	110.391	118.04	124.114
ENSG00000142166	141.139	130.864	123.806	126.887	120.261	127.907
ENSG00000095319	141.111	153.046	147.457	110.776	109.727	109.573
ENSG00000010244	141.111	135.746	123.56	121.517	120.235	122.579
ENSG00000067057	141.055	137.133	157.11	182.01	200.451	192.12
ENSG00000206053	141.027	134.42	128.09	111.21	104.46	101.49
ENSG00000136205	140.804	218.598	153.503	130.235	116.388	151.863
ENSG00000087302	140.804	144.667	127.946	132.884	121.732	128.088
ENSG00000065135	140.637	134.36	123.786	137.844	130.51	129.601
ENSG00000164062	140.637	142.347	134.238	135.051	124.288	126.078
ENSG00000164163	140.637	121.099	114.01	98.6632	98.8315	85.866
ENSG00000010322	140.581	157.687	160.122	183.431	201.613	221.856
ENSG00000172379	140.581	146.656	143.009	114.846	109.494	124.069
ENSG00000114346	140.469	127.126	108.845	118.531	90.4665	85.5499
ENSG00000183291	140.442	131.768	129.463	161.589	142.748	147.37
ENSG00000163479	140.442	129.688	127.926	138.663	140.967	138.948
ENSG00000259956	140.442	152.232	163.811	163.106	156.896	185.302
ENSG00000115461	140.33	100.092	183.998	760.745	673.412	1121.2
ENSG00000134779	140.33	135.595	135.857	160.915	145.949	155.363
ENSG00000152953	140.246	129.538	142.067	171.125	160.046	171.235
ENSG00000114054	140.163	125.167	125.077	132.185	136.707	118.944
ENSG00000119707	140.163	149.942	143.583	121.926	132.808	123.64
ENSG00000158604	140.135	140.93	145.018	199.494	202.414	190.111
ENSG00000100029	139.912	158.17	160.922	111.523	114.477	120.456
ENSG00000183098	139.689	132.762	124.565	129.295	130.588	121.608
ENSG00000166681	139.382	152.503	155.163	155.665	129.891	148.363
ENSG00000067182	139.187	159.918	163.196	167.248	166.707	161.391
ENSG00000054118	138.936	165.222	169.242	146.153	145.691	159.043
ENSG00000173757	138.908	121.852	133.111	115.28	117.317	100.339
ENSG00000077232	138.88	129.839	125.528	144.033	147.473	142.493
ENSG00000080815	138.88	116.578	121.9	122.938	124.417	131.339
ENSG00000172009	138.852	184.36	165.512	93.7024	99.0122	100.632
ENSG00000146938	138.824	136.349	143.317	138.374	134.176	141.499
ENSG00000138650	138.601	130.11	119.113	4.02167	9.19123	4.17702
ENSG00000134318	138.518	160.852	149.957	137.917	153.695	148.363
ENSG00000137312	138.518	146.385	158.811	183.841	172.026	193.34
ENSG00000154229	138.434	132.009	144.813	99.0486	112.205	106.029
ENSG00000102265	138.406	160.551	130.631	125.057	135.158	112.17
ENSG00000184787	138.239	152.292	173.444	106.996	111.173	125.74
ENSG00000104660	138.211	120.827	124.872	111.523	119.512	103.839
ENSG00000168159	138.183	122.334	134.935	143.142	133.479	136.532
ENSG00000224078	138.127	160.581	179.961	143.793	172.336	181.463
ENSG00000170248	138.072	134.541	130.2	148.079	148.196	144.977
ENSG00000117461	138.044	122.184	107.964	141.336	124.959	118.785
ENSG00000168785	138.044	123.269	132.783	133.51	127.257	131.678
ENSG00000147649	138.016	130.412	138.255	141.047	133.583	136.916
ENSG00000167693	137.849	127.789	133.828	109.934	98.4701	107.361
ENSG00000100138	137.849	127.277	124.442	115.906	114.89	110.319
ENSG00000140941	137.765	128.724	122.003	125.466	130.898	128.72
ENSG00000101294	137.765	144.486	154.999	135.171	137.481	148.454
ENSG00000138430	137.709	130.11	127.126	152.101	144.994	140.641
ENSG00000161547	137.709	148.133	135.488	110.391	112.283	120.772
ENSG00000064961	137.681	144.517	141.554	136.472	140.992	147.573
ENSG00000125991	137.625	135.384	131.963	138.711	142.826	137.548
ENSG00000011275	137.291	141.231	147.58	148.922	144.529	156.898
ENSG00000108819	137.124	139.875	139.484	126.863	124.082	113.005
ENSG00000136021	137.04	131.286	121.449	157.254	150.209	142.245
ENSG00000130826	136.984	143.522	141.329	103.142	106.499	107.858
ENSG00000108848	136.928	151.599	155.347	130.379	151.578	143.012
ENSG00000117335	136.817	118.687	108.743	179.699	157.439	143.712
ENSG00000099797	136.817	134.42	141.575	96.6885	91.3701	96.1393
ENSG00000138160	136.761	140.026	126.552	122.095	94.2617	97.652
ENSG00000182054	136.733	138.79	125.671	98.013	89.9501	90.6075
ENSG00000125844	136.65	153.679	162.889	205.201	221.106	202.326
ENSG00000139438	136.566	139.423	151.494	118.073	120.88	126.349
ENSG00000154001	136.454	119.833	124.237	145.551	124.753	125.017
ENSG00000197111	136.399	121.732	121.306	137.29	127.386	135.268
ENSG00000153560	136.259	125.378	116.756	130.114	121.061	116.595
ENSG00000196361	136.148	121.279	128.11	102.685	85.1738	84.8274
ENSG00000135318	136.12	122.153	112.678	41.1799	36.0162	35.3579
ENSG00000114999	136.064	127.398	129.852	128.115	135.7	118.492
ENSG00000164466	135.953	112.871	122.003	120.674	138.617	111.56
ENSG00000085224	135.813	151.418	156.105	154.485	182.25	192.527
ENSG00000167553	135.674	112.841	129.893	143.239	120.932	121.043
ENSG00000146918	135.562	151.629	123.56	102.829	88.2978	78.3926
ENSG00000164402	135.479	141.442	143.44	127.369	134.435	141.703
ENSG00000135097	135.479	119.501	138.193	132.811	128.445	114.608
ENSG00000035403	135.451	143.04	137.517	268.994	262.131	272.929
ENSG00000138434	135.395	127.699	140.161	150.487	165.597	180.244
ENSG00000135018	135.395	115.975	113.477	122.938	114.297	112.464
ENSG00000105778	135.311	111.755	120.486	148.272	158.136	143.328
ENSG00000123349	135.283	132.28	125.917	147.044	146.156	145.112
ENSG00000103034	135.144	132.732	140.96	133.341	129.942	141.229
ENSG00000149100	135.116	127.277	120.384	119.639	121.293	112.96
ENSG00000157500	135.088	125.981	116.1	106.008	110.94	94.2652
ENSG00000198952	135.032	165.554	164.283	188.055	180.933	208.151
ENSG00000133313	135.005	139.694	141.411	102.251	101.465	99.368
ENSG00000089006	135.005	129.598	130.61	98.5187	104.124	98.081
ENSG00000101310	134.977	124.565	123.253	122.408	115.071	117.453
ENSG00000126878	134.893	144.667	139.279	126.55	106.732	127.975
ENSG00000116489	134.754	130.381	130.262	148.127	134.435	136.261
ENSG00000196313	134.726	151.75	169.222	145.695	165.416	163.626
ENSG00000164323	134.642	108.079	126.286	101.698	104.873	100.587
ENSG00000161013	134.586	133.817	147.231	212.402	197.921	214.247
ENSG00000146648	134.586	115.945	134.996	77.7843	111.147	91.5558
ENSG00000185236	134.363	147.681	150.654	134.088	119.615	134.455
ENSG00000067704	134.335	124.595	114.112	123.684	116.362	108.377
ENSG00000180957	134.224	127.247	118.601	122.865	129.529	119.982
ENSG00000134222	134.14	169.773	160.553	199.975	184.754	200.542
ENSG00000107372	134.14	127.036	119.543	136.472	138.359	148.476
ENSG00000139219	134.057	113.112	180.043	832.605	826.513	851.729
ENSG00000008952	133.889	125.469	126.471	133.919	128.083	132.062
ENSG00000092148	133.833	139.694	130.303	129.127	133.583	124.837
ENSG00000174953	133.778	131.738	128.704	137.676	140.992	143.351
ENSG00000108179	133.778	147.983	138.767	131.655	136.448	125.898
ENSG00000072042	133.75	118.085	123.827	114.461	113.574	108.625
ENSG00000107331	133.722	137.856	148.625	138.711	169.754	170.942
ENSG00000167674	133.583	146.536	144.936	106.971	103.918	104.855
ENSG00000101040	133.471	133.124	141.124	128.356	129.168	138.677
ENSG00000158321	133.359	152.624	165.369	207.995	196.166	231.904
ENSG00000095739	133.192	155.578	129.955	116.725	102.988	109.844
ENSG00000151491	133.192	128.905	115.609	117.351	107.274	107.496
ENSG00000004142	133.192	136.5	136.39	124.19	129.478	129.51
ENSG00000205060	133.164	125.499	133.48	130.812	132.679	134.703
ENSG00000198728	133.081	137.464	140.981	167.778	171.225	171.574
ENSG00000168002	133.053	130.683	116.879	109.139	100.484	102.123
ENSG00000165802	132.997	140.599	155.388	132.33	148.299	155.588
ENSG00000014824	132.969	125.74	121.367	110.15	105.88	104.222
ENSG00000158864	132.941	148.887	139.198	150.03	158.213	164.733
ENSG00000100412	132.858	130.532	123.13	122.215	126.586	119.169
ENSG00000123091	132.83	115.885	116.756	171.366	157.077	161.256
ENSG00000163872	132.69	110.64	94.0485	126.839	121.577	104.629
ENSG00000123131	132.69	127.91	120.138	92.4742	98.8832	88.6206
ENSG00000101152	132.607	142.166	147.108	154.822	141.715	157.462
ENSG00000136231	132.579	127.096	122.023	118.266	111.095	113.389
ENSG00000108021	132.551	128.422	130.344	133.173	143.135	132.107
ENSG00000117399	132.467	130.562	121.183	109.356	72.5487	78.2797
ENSG00000113810	132.412	127.82	120.732	137.579	104.77	109.573
ENSG00000180447	132.412	124.776	88.9454	68.6091	83.6505	47.3471
ENSG00000123684	132.384	123.419	120.896	126.309	117.214	116.505
ENSG00000164818	132.356	137.404	138.132	128.38	130.123	120.953
ENSG00000163946	132.3	129.387	122.208	128.597	141.354	122.601
ENSG00000133657	132.161	132.009	122.351	138.254	158.549	132.062
ENSG00000013275	132.021	153.468	131.164	121.758	111.224	121.066
ENSG00000101220	131.882	127.036	130.651	105.262	110.785	100.158
ENSG00000115484	131.826	114.589	110.936	115.713	105.364	105.554
ENSG00000149823	131.826	121.942	134.422	144.371	139.779	145.812
ENSG00000177706	131.714	169.261	177.624	342.877	350.248	331.43
ENSG00000178921	131.575	140.599	142.989	106.803	102.369	102.981
ENSG00000071242	131.129	122.244	146.842	180.277	190.408	192.64
ENSG00000177807	131.017	101.538	108.128	49.1992	47.2212	44.3216
ENSG00000105722	131.017	134.48	156.044	91.535	91.0087	97.2005
ENSG00000188554	130.934	113.443	107.985	155.063	152.507	140.845
ENSG00000186432	130.85	113.262	113.272	128.043	117.627	114.812
ENSG00000105254	130.85	137.826	135.836	112.125	96.4821	102.777
ENSG00000116161	130.822	122.575	110.649	105.84	90.9054	91.3526
ENSG00000014641	130.739	125.439	114.03	132.763	121.448	111.899
ENSG00000149639	130.739	148.947	141.677	107.02	113.006	108.512
ENSG00000151640	130.543	154.523	148.973	201.131	195.52	233.168
ENSG00000243317	130.488	117.452	120.322	133.63	132.472	135.516
ENSG00000120742	130.432	120.526	109.686	127.778	115.536	115.828
ENSG00000213719	130.348	136.62	134.914	141.168	133.015	128.63
ENSG00000104290	130.348	114.468	127.065	137.868	161.027	140.732
ENSG00000137845	130.348	124.655	122.577	156.676	154.134	146.128
ENSG00000141556	130.32	146.144	129.504	101.866	103.092	104.516
ENSG00000125651	130.265	142.769	145.51	107.766	102.885	103.771
ENSG00000107104	130.153	127.217	125.384	67.4291	71.3611	68.0064
ENSG00000129195	130.097	141.02	123.601	73.8108	52.2041	53.8046
ENSG00000113048	130.014	114.197	115.424	113.257	107.145	102.461
ENSG00000127663	129.958	130.803	144.69	122.721	115.149	137.616
ENSG00000213190	129.846	112.75	125.077	125.683	113.574	117.092
ENSG00000140526	129.846	151.81	161.782	120.072	132.989	158.93
ENSG00000103363	129.763	130.532	125.589	106.225	98.909	102.461
ENSG00000174238	129.735	127.307	124.011	120.192	124.004	116.347
ENSG00000157985	129.568	134.179	146.022	88.3803	98.7024	109.325
ENSG00000166747	129.568	125.77	120.712	109.067	102.988	105.035
ENSG00000099995	129.568	135.957	130.364	133.076	127.49	138.948
ENSG00000145362	129.54	93.2803	120.896	132.065	125.734	132.287
ENSG00000141985	129.54	139.303	147.764	111.162	105.596	110.025
ENSG00000008838	129.484	134.752	128.254	112.847	119.744	124.543
ENSG00000136448	129.484	122.907	134.381	132.257	131.517	134.545
ENSG00000132912	129.261	129.387	118.847	132.354	130.252	132.378
ENSG00000130787	129.205	131.798	160.614	92.9077	105.079	113.638
ENSG00000112559	129.149	130.864	132.557	81.2039	80.0618	85.279
ENSG00000161682	129.066	128.633	136.287	138.206	119.099	137.661
ENSG00000099622	128.87	180.683	191.929	115.135	133.867	161.707
ENSG00000090097	128.787	138.218	151.965	158.386	159.84	199.188
ENSG00000138029	128.759	121.641	108.415	135.87	134.719	127.027
ENSG00000030066	128.759	123.751	114.748	116.195	114.142	115.873
ENSG00000004455	128.703	116.638	119.769	121.854	116.13	113.299
ENSG00000127947	128.703	130.894	121.388	146.875	148.428	147.596
ENSG00000111144	128.675	92.8885	105.484	126.092	117.601	114.45
ENSG00000075420	128.62	137.886	136.431	205.972	205.538	208.016
ENSG00000185627	128.62	134.39	128.807	128.019	128.806	135.494
ENSG00000088812	128.592	135.415	123.724	150.873	171.845	150.915
ENSG00000165916	128.48	152.624	126.634	118.964	102.369	110.477
ENSG00000114126	128.424	117.934	133.439	187.862	210.598	226.508
ENSG00000085872	128.397	122.515	136.533	91.3424	98.2119	96.8166
ENSG00000097021	128.285	124.293	121.716	105.165	93.4097	91.759
ENSG00000115825	128.285	122.606	118.806	123.612	120.777	120.998
ENSG00000090273	128.257	150.484	139.628	109.645	99.2188	100.926
ENSG00000156011	128.257	123.751	141.165	119.735	153.953	144.073
ENSG00000124302	128.229	159.677	160.471	97.0738	131.75	100.181
ENSG00000005100	128.118	130.05	127.721	106.61	119.925	104.764
ENSG00000131171	128.09	116.156	108.251	149.596	146.001	140.461
ENSG00000105281	128.034	131.677	136.287	84.5995	90.6214	74.1026
ENSG00000197081	128.006	167.362	182.461	248.5	307.261	349.651
ENSG00000148468	127.978	116.427	121.736	165.514	163.867	176.022
ENSG00000213024	127.895	143.823	147.395	100.831	98.3152	93.6105
ENSG00000132185	127.839	134.963	139.279	101.312	93.2806	134.32
ENSG00000070214	127.839	127.157	108.722	84.5272	89.3821	85.3242
ENSG00000106080	127.783	109.827	102.82	116.195	126.922	101.355
ENSG00000109099	127.727	138.218	130.18	178.278	163.196	188.44
ENSG00000101057	127.727	160.37	130.918	99.1208	72.7811	77.3314
ENSG00000134121	127.588	144.456	137.599	242.384	338.578	291.827
ENSG00000171456	127.56	128.302	131.471	135.364	145.278	143.17
ENSG00000122203	127.504	121.068	126.655	148.344	142.696	147.731
ENSG00000097033	127.476	124.685	116.141	120.53	117.859	114.112
ENSG00000129250	127.476	152.142	152.15	136.544	136.629	139.919
ENSG00000120705	127.449	135.234	134.033	140.084	145.201	153.06
ENSG00000162975	127.421	123.088	144.915	54.136	73.22	52.4273
ENSG00000198420	127.225	130.201	138.419	146.153	153.359	156.13
ENSG00000168653	127.17	123.902	108.354	119.374	107.222	99.8196
ENSG00000171604	127.17	113.624	105.197	130.379	119.512	101.942
ENSG00000128609	127.17	115.583	103.845	107.935	100.071	101.739
ENSG00000176971	127.086	134.269	113.436	53.4857	60.2593	53.7594
ENSG00000128872	127.03	114.619	119.461	78.9162	90.5439	79.1602
ENSG00000125870	126.947	116.306	133.336	104.925	106.68	100.384
ENSG00000114686	126.919	126.825	112.452	114.268	107.119	102.777
ENSG00000060339	126.919	125.258	122.515	121.95	99.2188	118.966
ENSG00000087470	126.919	108.048	107.206	125.49	114.038	105.758
ENSG00000123066	126.835	130.984	148.256	129.006	153.385	165.546
ENSG00000168175	126.807	125.288	127.188	125.057	131.001	128.539
ENSG00000170892	126.807	134.42	126.737	111.523	113.109	108.241
ENSG00000123933	126.751	136.017	143.727	158.314	147.653	180.696
ENSG00000167792	126.751	137.856	124.688	118.242	126.328	117.137
ENSG00000111412	126.751	109.706	111.305	117.303	114.451	110.499
ENSG00000123908	126.696	145.119	157.765	119.735	153.54	144.073
ENSG00000123159	126.64	141.473	132.188	116.508	105.906	110.07
ENSG00000105245	126.584	167.121	140.263	130.668	132.472	130.391
ENSG00000134884	126.556	146.024	137.353	130.186	160.64	154.527
ENSG00000114302	126.528	114.227	130.856	125.298	127.541	125.762
ENSG00000124181	126.417	129.206	145.51	143.504	162.55	181.305
ENSG00000130024	126.305	115.854	106.468	110.56	117.859	103.342
ENSG00000114354	126.277	127.187	120.322	139	126.508	134.274
ENSG00000142453	126.222	131.105	124.319	88.6211	88.1428	91.0591
ENSG00000114503	126.166	122.425	110.731	142.3	150.752	137.774
ENSG00000129083	126.11	120.526	111.079	131.776	125.502	121.563
ENSG00000101346	126.11	134.691	127.29	146.249	149.151	138.813
ENSG00000113649	126.027	132.612	129.955	121.95	123.694	112.576
ENSG00000106009	126.027	133.094	134.217	124.479	134.047	137.458
ENSG00000154096	125.999	126.915	121.142	174.063	168.824	180.018
ENSG00000085719	125.971	110.249	100.607	81.8541	84.012	78.0087
ENSG00000169764	125.943	121.762	97.6555	111.451	104.666	90.5398
ENSG00000138768	125.943	98.8861	101.918	107.67	96.3272	89.885
ENSG00000205903	125.943	154.794	159.057	140.036	165.545	177.015
ENSG00000198677	125.915	119.562	109.891	127.874	132.602	128.901
ENSG00000165671	125.887	132.913	140.099	122.89	139.185	149.47
ENSG00000125841	125.887	134.661	139.935	139.434	135.158	144.864
ENSG00000166974	125.859	111.092	111.571	113.931	105.777	106.074
ENSG00000100300	125.776	134.149	136.103	140.253	140.192	127.704
ENSG00000130725	125.553	126.102	126.081	100.06	98.909	96.3876
ENSG00000116209	125.497	128.754	125.2	163.299	144.943	161.956
ENSG00000138069	125.497	116.487	117.719	135.942	134.744	131.497
ENSG00000091409	125.385	105.637	119.093	123.564	128.626	116.482
ENSG00000116044	125.385	115.041	102.718	125.081	116.465	109.867
ENSG00000197386	125.385	139.905	151.904	106.394	135.261	142.854
ENSG00000126267	125.218	120.857	110.915	95.5808	86.3872	86.0918
ENSG00000058091	125.106	127.458	102.882	102.998	90.7505	83.9017
ENSG00000171867	125.106	113.895	108.599	141.962	135.777	128.133
ENSG00000019144	124.8	131.617	136.513	127.561	123.178	145.044
ENSG00000065717	124.8	134.239	142.845	134.328	158.032	140.619
ENSG00000103018	124.66	137.765	124.278	89.2472	81.1462	81.689
ENSG00000142208	124.605	145.24	140.181	126.189	127.18	134.026
ENSG00000100266	124.521	117.181	117.146	112.318	102.033	100.226
ENSG00000116016	124.465	119.983	136.677	126.622	163.248	122.353
ENSG00000167306	124.465	129.538	138.972	173.847	201.846	191.014
ENSG00000108671	124.437	118.266	122.392	106.466	98.4443	100.61
ENSG00000166896	124.409	123.66	118.519	127.393	120.08	122.669
ENSG00000111540	124.326	108.711	112.698	134.377	120.674	124.949
ENSG00000172239	124.298	122.997	118.662	120.192	112.567	114.202
ENSG00000165801	124.27	145.481	132.045	102.276	93.513	105.08
ENSG00000119596	124.27	142.799	143.911	116.123	141.122	136.984
ENSG00000115365	124.242	97.3491	94.8273	83.3954	84.4767	75.8638
ENSG00000133265	124.158	133.004	123.56	86.9836	80.8622	79.815
ENSG00000139726	124.131	128.483	122.905	121.421	113.987	115.286
ENSG00000139613	124.019	126.614	137.107	125.563	134.022	139.355
ENSG00000008130	123.908	139.574	138.603	166.141	184.754	182.344
ENSG00000127884	123.908	127.609	119.933	139.795	142.464	151.66
ENSG00000119396	123.796	124.384	109.501	106.297	102.756	97.7198
ENSG00000055118	123.74	118.929	128.663	259.12	242.974	284.647
ENSG00000100814	123.74	98.1025	95.0527	83.0823	85.1221	73.9898
ENSG00000165934	123.601	112.539	104.234	108.778	107.3	97.223
ENSG00000130640	123.517	132.25	128.786	126.02	123.591	131.226
ENSG00000116991	123.434	119.351	122.782	135.677	124.52	143.509
ENSG00000119977	123.434	126.735	119.789	131.246	142.877	122.804
ENSG00000079999	123.434	139.544	129.483	106.466	93.4097	104.945
ENSG00000141279	123.406	131.075	115.055	133.726	133.944	133.078
ENSG00000086015	123.294	106.21	125.753	124.214	118.453	122.917
ENSG00000105726	123.071	143.19	141.247	102.661	102.911	117.408
ENSG00000101161	123.015	128.453	126.102	111.162	104.95	112.892
ENSG00000071894	122.987	141.895	136.267	113.787	120.054	136.329
ENSG00000185630	122.932	118.778	117.31	119.711	121.164	136.352
ENSG00000204574	122.876	129.327	137.251	105.984	103.634	112.464
ENSG00000123144	122.82	149.188	143.153	111.017	100.639	113.163
ENSG00000120992	122.792	98.3135	103.64	145.117	142.748	133.529
ENSG00000188612	122.736	109.344	103.517	106.249	95.4235	94.5588
ENSG00000127463	122.541	137.976	135.509	154.34	156.974	167.984
ENSG00000102181	122.541	118.627	118.744	138.109	131.956	137.052
ENSG00000069248	122.513	109.495	107.493	103.769	105.028	102.732
ENSG00000100842	122.43	127.729	121.9	90.4273	81.3527	83.134
ENSG00000131374	122.402	111.092	120.671	119.036	125.347	123.933
ENSG00000084628	122.374	100.604	115.854	75.4484	69.6055	73.8769
ENSG00000152601	122.374	117	114.666	147.501	148.712	134.568
ENSG00000198231	122.374	147.862	144.506	125.49	149.512	163.423
ENSG00000198162	122.29	119.109	131.594	136.086	147.524	138.767
ENSG00000116062	122.235	121.038	121.347	97.1461	98.0312	91.4881
ENSG00000178605	121.984	152.714	151.761	91.0775	92.6868	93.633
ENSG00000198793	121.844	130.653	136.533	130.788	146.104	157.756
ENSG00000173705	121.733	117.422	112.965	133.606	126.612	134.32
ENSG00000078747	121.677	108.681	108.763	117.784	115.097	106.277
ENSG00000105671	121.37	130.261	119.81	84.7439	79.3389	85.437
ENSG00000067082	121.175	106.421	110.485	128.597	130.071	122.059
ENSG00000180628	121.175	133.154	114.481	197.953	182.534	177.444
ENSG00000113594	121.147	93.1597	104.009	95.5085	102.265	90.5624
ENSG00000165175	121.147	108.38	111.489	117.64	115.587	104.29
ENSG00000122515	121.064	151.871	149.67	171.944	164.022	213.389
ENSG00000074054	121.036	138.037	143.727	151.427	171.716	178.46
ENSG00000015171	120.952	122.515	112.493	107.549	103.427	104.426
ENSG00000108312	120.868	137.554	146.78	126.309	128.006	126.44
ENSG00000125656	120.785	122.786	126.942	86.5742	85.4578	80.1311
ENSG00000159023	120.757	104.974	118.99	112.101	109.236	104.629
ENSG00000065183	120.701	111.303	110.055	97.3869	107.403	90.4043
ENSG00000087245	120.701	174.897	123.909	206.309	206.106	218.763
ENSG00000002549	120.645	126.614	115.301	110.825	113.496	103.342
ENSG00000006634	120.645	103.618	90.0111	80.6741	75.5178	61.8651
ENSG00000124785	120.617	107.837	102	100.975	90.0792	76.9475
ENSG00000146733	120.562	104.251	110.628	98.013	96.4304	91.9848
ENSG00000034053	120.394	118.235	125.589	123.299	123.333	122.375
ENSG00000211460	120.367	122.847	112.596	131.174	123.617	131.678
ENSG00000105559	120.339	156.09	166.086	151.547	150.829	162.859
ENSG00000144730	120.255	118.477	113.703	113.979	116.723	105.126
ENSG00000196715	120.255	100.574	102.841	114.509	108.771	96.5457
ENSG00000187735	120.255	104.16	98.9671	115.376	113.212	104.561
ENSG00000158710	120.227	105.004	116.223	201.685	194.642	192.911
ENSG00000147224	120.199	108.018	106.816	95.0028	101.388	88.8464
ENSG00000064115	119.976	110.731	106.509	119.927	120.312	112.08
ENSG00000125977	119.893	112.931	115.24	114.437	111.224	107.022
ENSG00000150275	119.837	119.351	108.558	20.1806	23.2879	17.2048
ENSG00000160410	119.837	107.747	129.811	106.129	107.739	118.898
ENSG00000123384	119.809	217.965	209.063	150.078	256.063	328.02
ENSG00000115415	119.725	118.145	115.854	159.566	153.901	152.518
ENSG00000198719	119.725	109.796	104.152	90.2346	78.7967	80.1537
ENSG00000186660	119.669	104.733	114.317	122.288	116.155	110.454
ENSG00000140632	119.642	131.828	122.351	105.117	98.625	112.892
ENSG00000007062	119.502	121.008	106.53	108.103	109.03	120.908
ENSG00000023516	119.502	118.356	115.711	108.705	122.455	115.783
ENSG00000102898	119.474	111.876	120.712	91.0534	81.5076	91.2849
ENSG00000151135	119.419	101.267	98.7212	139.675	123.23	126.959
ENSG00000131149	119.419	112.027	144.219	247.826	276.486	328.201
ENSG00000163430	119.391	140.93	104.767	228.151	238.791	211.673
ENSG00000151322	119.363	123.028	123.376	74.8945	82.308	72.1383
ENSG00000179262	119.335	114.076	122.126	79.3978	79.9843	70.9416
ENSG00000168209	119.279	83.5152	85.1539	109.669	98.3152	89.1399
ENSG00000109084	119.279	125.529	121.921	63.4074	65.3455	59.675
ENSG00000131508	119.168	120.044	117.924	117.567	112.128	105.08
ENSG00000110048	119.168	99.4286	92.0195	110.439	108.255	97.8101
ENSG00000277791	119.112	117.693	104.992	110.897	95.9399	95.1007
ENSG00000164904	119	132.431	118.908	126.863	120.002	122.534
ENSG00000153201	118.917	127.398	126.286	141.577	155.476	150.395
ENSG00000146083	118.917	116.728	125.2	124.334	138.256	131.858
ENSG00000073792	118.889	114.227	121.9	94.184	97.9537	85.1209
ENSG00000183431	118.805	126.072	120.384	114.076	101.155	109.438
ENSG00000143878	118.805	129.899	104.439	105.575	124.701	106.277
ENSG00000161813	118.805	97.6203	88.3921	108.392	105.441	89.9076
ENSG00000099889	118.721	132.31	140.448	91.2701	97.489	108.896
ENSG00000007080	118.694	139.694	142.21	88.6211	84.3218	85.4822
ENSG00000131941	118.694	100.212	109.809	100.879	113.264	92.8428
ENSG00000135919	118.582	120.405	97.799	114.244	97.773	97.1779
ENSG00000105698	118.554	126.524	127.762	99.193	91.6283	102.529
ENSG00000111206	118.526	114.83	111.51	85.0088	52.6947	67.2839
ENSG00000104695	118.498	106.029	95.5241	106.562	97.0243	93.5202
ENSG00000162191	118.387	120.857	127.844	127.778	117.73	128.043
ENSG00000092096	118.359	116.668	119.564	101.433	110.424	114.405
ENSG00000106799	118.331	118.989	118.58	119.133	117.911	136.261
ENSG00000157833	118.303	98.7354	113.907	76.4116	77.7382	70.2191
ENSG00000144224	118.247	108.621	111.161	123.901	121.267	117.566
ENSG00000008300	118.22	149.55	157.929	159.085	183.334	215.602
ENSG00000263465	118.22	127.036	123.355	112.944	114.606	123.504
ENSG00000167881	118.22	112.117	103.168	100.734	99.1672	97.2682
ENSG00000112984	118.136	100.182	90.2365	115.472	70.5091	77.0604
ENSG00000114573	118.08	102.714	100.299	142.275	133.479	132.445
ENSG00000100731	118.024	104.371	118.478	114.557	128.755	118.311
ENSG00000100095	117.941	119.652	96.3029	28.248	41.154	35.1547
ENSG00000261236	117.913	119.622	125.179	94.0155	99.2704	101.694
ENSG00000110076	117.829	102.171	119.564	40.4334	38.3398	40.9122
ENSG00000165997	117.801	87.7347	100.34	126.839	118.841	110.409
ENSG00000113384	117.773	122.184	106.509	137.17	133.247	129.984
ENSG00000100364	117.718	109.495	121.859	139.41	139.547	152.044
ENSG00000163565	117.662	101.297	122.925	166.574	172.336	161.007
ENSG00000055070	117.634	120.586	128.684	110.319	110.14	121.992
ENSG00000146463	117.606	98.1327	91.8146	136.52	117.55	110.161
ENSG00000149503	117.606	117.331	113.867	113.088	97.8246	94.6039
ENSG00000130811	117.606	132.069	127.967	96.6645	100.174	103.522
ENSG00000111674	117.495	94.7872	118.047	86.5982	103.453	84.0823
ENSG00000011405	117.439	113.534	116.859	130.548	139.934	127.478
ENSG00000071189	117.383	112.901	108.907	111.451	111.663	110.093
ENSG00000125534	117.299	126.463	142.292	150.006	127.257	138.135
ENSG00000100226	117.132	114.589	115.219	104.419	99.5544	91.4429
[truncated: 58,678 more rows]
