# Supplementary material for: A novel TAp73‐inhibitory compound counteracts stemness features of glioblastoma stem cells
Source: Mol Oncol. 2024 Aug 1;19(3):852–77. doi: 10.1002/1878-0261.13694 (PMC11887682; doi:10.1002/1878-0261.13694)
Supplement: Supplementary file 4 — Table S4. Differentially expressed genes (DEGs) in G144‐p73KO cells and BMT9‐treated cells assigned to the KEGG database ‘Cell Cycle pathway’. [file MOL2-19-852-s007.xlsx]

## Sheet: KEGG hsa04110_DEGs 
	Table S4. Differentially expressed genes (DEGs) in G144-p73KO cells and BMT9 treated cells assigned to the KEGG database “Cell Cycle pathway”
		p73KO vs. CTR			BMT9 vs. CTR				BMT9 vs. DMSO
	Gene	Log2FC	p-adj		Gene	Log2FC	p-adj		Gene	Log2FC	p-adj
	MYC	-1.91237	1.77098e-17		ESCO2	-4.02548	4.24598e-47		ESCO2	-4.01505	2.19148e-45
	PKMYT1	-1.32599	2.36723e-21		MCM4	-3.40859	5.25084e-72		PKMYT1	-3.46181	2.05526e-59
	E2F2	-1.16486	2.87233e-28		PKMYT1	-3.40443	3.53704e-47		MCM4	-3.37136	7.97083e-79
	CDT1	-1.06786	3.31349e-21		ORC1	-3.18994	6.3741e-20		ORC1	-3.23604	1.56257e-19
	PLK1	-1.04777	9.13661e-13		E2F1	-3.05152	2.35712e-26		E2F1	-3.1115	2.49942e-29
	MCM4	-1.03831	1.45774e-29		MCM2	-3.02927	2.34671e-25		MCM2	-2.9779	8.71959e-25
	ORC1	-0.987922	3.92052e-15		E2F2	-2.98264	4.05664e-37		MCM5	-2.94315	2.24887e-40
	MAD2L1	-0.9657	8.06601e-13		ESPL1	-2.97019	2.45025e-25		ESPL1	-2.93194	3.82463e-24
	MCM5	-0.954314	4.75271e-16		MCM5	-2.95463	2.17375e-37		CDC45	-2.92059	8.8582e-17
	ORC6	-0.942403	1.15629e-12		CDC45	-2.85669	3.86393e-16		E2F2	-2.89048	3.41081e-36
	TICRR	-0.874915	7.82099e-08		BUB1B	-2.72745	1.19935e-12		TRIP13	-2.72949	3.39564e-43
	AURKB	-0.863664	5.96029e-08		BUB1B	-2.72745	1.19935e-12		PCNA	-2.71172	6.04323e-26
	CDC6	-0.832509	3.27166e-13		CDC6	-2.69877	1.52039e-30		PCNA	-2.71172	6.04323e-26
	CDC45	-0.825444	7.70387e-09		CCNE2	-2.68902	7.58711e-11		AURKB	-2.7004	2.4242e-25
	CDC7	-0.77588	1.21927e-10		TRIP13	-2.68634	3.44564e-33		BUB1B	-2.69795	3.88263e-12
	SGO1	-0.773649	6.68417e-05		AURKB	-2.6635	6.29669e-25		BUB1B	-2.69795	3.88263e-12
	CHEK1	-0.760402	1.65981e-12		CDCA5	-2.66051	1.9896e-30		KNL1	-2.69761	4.27384e-12
	MCM2	-0.748948	2.6872e-13		KNL1	-2.62009	9.17605e-12		CCNE2	-2.68182	3.52292e-11
	CCNB2	-0.740037	1.33676e-05		PCNA	-2.60372	3.32274e-24		CDC6	-2.67335	1.90724e-31
	ESPL1	-0.737978	2.53921e-07		PCNA	-2.60372	3.32274e-24		CDCA5	-2.65863	4.24485e-27
	CDC25A	-0.72647	2.88887e-12		TTK	-2.5301	6.01812e-23		CCNA2	-2.54778	2.56198e-17
	TRIP13	-0.715726	4.16325e-07		CCNA2	-2.51072	1.49258e-16		TTK	-2.50554	1.0274e-29
	PCNA	-0.715671	1.87907e-12		SGO1	-2.33801	6.18491e-20		SGO1	-2.32504	5.76569e-26
	KNL1	-0.710695	2.14487e-06		MCM3	-2.22443	3.24554e-32		MCM3	-2.24698	6.65155e-37
	CDCA5	-0.707078	1.76759e-09		BUB1	-2.09979	4.98818e-14		CDT1	-2.14466	6.88723e-25
	MCM3	-0.70306	7.81677e-12		CDT1	-2.09903	1.31001e-20		NDC80	-2.09928	3.03422e-16
	RBL1	-0.682924	1.00066e-06		PLK1	-2.05516	2.05308e-15		CCNB1	-2.09747	1.9988e-27
	ESCO2	-0.679767	4.56557e-05		CCNB1	-2.02052	6.62036e-21		ORC6	-2.05307	6.02693e-17
	CCND2	-0.674769	2.23046e-05		ORC6	-2.00472	4.10071e-15		BUB1	-2.05216	1.1481e-14
	TTK	-0.665692	0.000361794		CDC25A	-2.00174	2.34788e-21		PLK1	-2.04666	3.0238e-15
	BUB1B	-0.658048	3.02872e-05		SKP2	-1.97034	1.6838e-15		SKP2	-2.03903	2.76756e-18
	BUB1B	-0.658048	3.02872e-05		MAD2L1	-1.96392	5.5302e-20		MAD2L1	-2.02143	2.9668e-27
	FBXO5	-0.655819	1.49575e-06		NDC80	-1.89136	6.64392e-12		CDC25A	-1.95662	4.81042e-21
	CDC25C	-0.632693	0.00495984		CDK1	-1.8628	3.22079e-15		CDK1	-1.93774	8.78739e-22
	BUB1	-0.630957	0.000176406		CCNB2	-1.80433	1.16353e-14		CCNB2	-1.84658	7.60461e-21
	DBF4B	-0.627413	7.099e-06		CCND1	-1.77865	1.61984e-08		TICRR	-1.75347	1.14217e-07
	DBF4B	-0.627413	7.099e-06		TICRR	-1.74811	4.06177e-08		TFDP1	-1.72777	8.33158e-21
	CDC20	-0.583826	0.000123661		TFDP1	-1.73395	1.09986e-17		TFDP1	-1.72777	8.33158e-21
	MCM7	-0.564276	5.07958e-10		TFDP1	-1.73395	1.09986e-17		CCND1	-1.68148	1.62051e-07
	DBF4	-0.551039	0.000129076		MTBP	-1.6854	2.0722e-07		CDKN2C	-1.57214	8.04411e-10
	CHEK2	-0.550285	1.35183e-05		CHEK1	-1.55787	3.73707e-16		MTBP	-1.56378	8.99575e-07
	WEE1	-0.544485	1.32652e-05		CDC25C	-1.50671	4.15474e-08		CDC25C	-1.55769	5.65295e-09
	PTTG1	-0.526187	0.00107018		CDKN2C	-1.49816	1.47236e-09		CDC20	-1.53832	3.24e-18
	CCNB1	-0.51227	0.00190437		CDC20	-1.47751	3.84492e-15		CHEK1	-1.53472	3.3546e-18
	MCM6	-0.499447	1.70307e-06		RBL1	-1.45281	1.54784e-10		RBL1	-1.43789	2.20866e-11
	TGFB2	-0.484594	0.000577675		DBF4B	-1.37073	2.53125e-07		FBXO5	-1.36985	1.33209e-08
	YWHAE	-0.47928	6.98404e-07		FBXO5	-1.35147	8.19431e-08		MCM6	-1.36199	2.97677e-16
	CCND3	-0.431901	0.000993541		MCM6	-1.34778	1.72424e-12		PTTG1	-1.32881	0.000788043
	E2F5	-0.407977	0.00216066		CDC7	-1.31337	6.71844e-09		CHEK2	-1.30355	9.35889e-05
	PPP2R1A	-0.406891	2.9827e-06		PTTG1	-1.22737	0.00253558		DBF4B	-1.29726	6.2146e-07
	ORC5	-0.405969	0.000241755		CHEK2	-1.2238	0.000321611		CDC7	-1.29543	5.55148e-10
	FZR1	-0.392299	0.000185394		CDK2	-1.07848	2.41669e-05		CDK2	-1.13142	1.56404e-06
	ANAPC11	-0.390355	0.000787326		PPP2R1B	-0.954448	3.86786e-06		CCND3	-0.965206	8.65649e-05
	CDC25B	-0.389772	0.000213905		CCND3	-0.953174	3.08194e-05		PPP2R1B	-0.906248	6.84715e-06
	E2F4	-0.376488	0.00147507		YWHAQ	-0.651897	0.00164918		YWHAQ	-0.695206	0.000151897
	SMC1A	-0.375422	0.000308821		CDK4	-0.601473	0.00738026		CDK4	-0.598986	0.00339938
	ORC3	-0.359723	0.00754783		PPP2R5B	0.758994	0.00161937		SMAD2	0.780274	0.000161628
	CDKN2A	-0.348696	0.000776039		SMAD2	0.782103	0.000460864		PPP2R5B	0.848178	0.000220839
	MAD2L2	-0.31341	0.00452974		CDKN2B	0.892023	0.000134172		CDKN2B	0.883867	7.21857e-05
	PPP2R5B	0.365387	0.00267095		CDKN1B	1.13255	2.93166e-09		CDKN1B	1.1901	5.08778e-11
	YWHAZ	0.381235	8.12724e-05		ANAPC16	1.3972	0.00036354		ANAPC16	1.36727	0.000509142
	YWHAH	0.389512	7.1973e-06		GADD45A	2.08557	5.08197e-18		CDKN1A	2.03132	1.5466e-12
	ANAPC16	0.404742	0.000129538		CDKN1A	2.13798	5.8955e-17		GADD45A	2.04935	1.38868e-17
	CDK6	0.480727	0.000330808
	PPP2R1B	0.483797	3.68059e-05
	HDAC1	0.489369	3.27508e-07
	TGFB1	0.501491	2.94888e-06
	CDKN1A	0.565382	0.00290925
	SMAD3	0.575238	1.35035e-06
	GADD45B	0.68072	8.82304e-05
	TFDP2	0.690943	1.13723e-11
