# Supplementary material for: A novel TAp73‐inhibitory compound counteracts stemness features of glioblastoma stem cells
Source: Mol Oncol. 2024 Aug 1;19(3):852–77. doi: 10.1002/1878-0261.13694 (PMC11887682; doi:10.1002/1878-0261.13694)
Supplement: Supplementary file 6 — Table S6. Differential expression analysis comparing BMT9‐treated cells versus control (CTR) or DMSO‐treated cells. List of DEGs used to generate the Cell cycle and Stemness heatmaps. [file MOL2-19-852-s005.xlsx]

## Sheet: BMT9 vs CTR
Table S6. Differential expression analysis comparing BMT9 treated cells versus control (CTR) cells
	genes	Ensembl	baseMean	log2FoldChange	lfcSE	stat	pvalue	padj
ENSG00000125731	SH2D3A	ENSG00000125731	8.63409	5.64265e-05	0.713772	7.9054e-05	0.999937	0.999937
ENSG00000236266	Z98884.1	ENSG00000236266	2.68192	0.000124336	1.39834	8.89167e-05	0.999929	0.999937
ENSG00000064961	HMG20B	ENSG00000064961	5230.91	0.00011449	0.272047	0.000420847	0.999664	0.999756
ENSG00000111961	SASH1	ENSG00000111961	2612.66	-0.000154223	0.352323	-0.000437731	0.999651	0.999756
ENSG00000269815	AC010463.3	ENSG00000269815	2.65798	-0.00108809	1.45756	-0.000746515	0.999404	0.999612
ENSG00000261173	AC018845.3	ENSG00000261173	3.49901	0.00100578	1.40204	0.000717369	0.999428	0.999612
ENSG00000163357	DCST1	ENSG00000163357	2.30315	0.00134535	1.54308	0.000871862	0.999304	0.999604
ENSG00000205250	E2F4	ENSG00000205250	2148.53	-0.000179048	0.212372	-0.000843086	0.999327	0.999604
ENSG00000185513	L3MBTL1	ENSG00000185513	49.1136	0.000363278	0.393038	0.000924281	0.999263	0.999604
ENSG00000210196	MT-TP	ENSG00000210196	593.694	-0.000303353	0.311756	-0.000973044	0.999224	0.999604
ENSG00000070778	PTPN21	ENSG00000070778	1098.7	-0.000202084	0.236026	-0.000856192	0.999317	0.999604
ENSG00000120341	SEC16B	ENSG00000120341	7.15979	-0.00100681	0.962391	-0.00104616	0.999165	0.999604
ENSG00000272717	AC112236.2	ENSG00000272717	4.63354	-0.00144642	1.15448	-0.00125287	0.999	0.999561
ENSG00000287697	Z99127.4	ENSG00000287697	2.37384	-0.00184172	1.48224	-0.00124253	0.999009	0.999561
ENSG00000213740	SERBP1P1	ENSG00000213740	53.0673	-0.000618473	0.419237	-0.00147523	0.998823	0.999468
ENSG00000117395	EBNA1BP2	ENSG00000117395	2517.03	-0.000573199	0.36608	-0.00156578	0.998751	0.999441
ENSG00000170191	NANP	ENSG00000170191	926.382	-0.000308616	0.185518	-0.00166353	0.998673	0.999409
ENSG00000259341	AC015660.1	ENSG00000259341	2.40294	0.0025689	1.38685	0.00185233	0.998522	0.999335
ENSG00000158813	EDA	ENSG00000158813	8.64463	0.00167063	0.90938	0.00183711	0.998534	0.999335
ENSG00000272391	POM121C	ENSG00000272391	6968.19	0.000540916	0.298222	0.0018138	0.998553	0.999335
ENSG00000223812	AC073365.1	ENSG00000223812	3.4906	0.00277198	1.35007	0.00205322	0.998362	0.999282
ENSG00000279135	AL512652.2	ENSG00000279135	7.74253	-0.00167018	0.797218	-0.00209502	0.998328	0.999282
ENSG00000173567	ADGRF3	ENSG00000173567	8.82847	0.0019018	0.857454	0.00221796	0.99823	0.999243
ENSG00000154447	SH3RF1	ENSG00000154447	1084.09	-0.000608568	0.260218	-0.00233869	0.998134	0.999193
ENSG00000150656	CNDP1	ENSG00000150656	2.01726	-0.00372038	1.54813	-0.00240315	0.998083	0.999187
ENSG00000168658	VWA3B	ENSG00000168658	3.96397	0.00294866	1.19797	0.00246138	0.998036	0.999187
ENSG00000264290	AC104564.3	ENSG00000264290	12.1421	-0.00168046	0.657128	-0.00255728	0.99796	0.999173
ENSG00000273403	AC107294.3	ENSG00000273403	23.7076	0.00170092	0.628857	0.00270478	0.997842	0.999173
ENSG00000258515	AL355075.2	ENSG00000258515	11.6481	-0.00225542	0.788243	-0.00286132	0.997717	0.999173
ENSG00000204560	DHX16	ENSG00000204560	1682.82	-0.000483037	0.176423	-0.00273795	0.997815	0.999173
ENSG00000243364	EFNA4	ENSG00000243364	131.864	0.000988619	0.388097	0.00254735	0.997968	0.999173
ENSG00000283632	EXOC3L2	ENSG00000283632	4.00813	0.00375293	1.30814	0.0028689	0.997711	0.999173
ENSG00000187242	KRT12	ENSG00000187242	3.23743	0.00490747	1.64744	0.00297885	0.997623	0.999173
ENSG00000249352	LINC02198	ENSG00000249352	5.59089	-0.00233605	0.921189	-0.00253591	0.997977	0.999173
ENSG00000071282	LMCD1	ENSG00000071282	56.0202	0.00110839	0.381984	0.00290168	0.997685	0.999173
ENSG00000140043	PTGR2	ENSG00000140043	55.1526	0.000949237	0.368831	0.00257364	0.997947	0.999173
ENSG00000261408	TEN1-CDK3	ENSG00000261408	7.481	0.00234916	0.897914	0.00261624	0.997913	0.999173
ENSG00000233246	AL513327.2	ENSG00000233246	3.96077	-0.00406598	1.27969	-0.00317732	0.997465	0.999168
ENSG00000255139	AP000442.1	ENSG00000255139	8.63924	-0.00269222	0.808966	-0.00332797	0.997345	0.999168
ENSG00000101844	ATG4A	ENSG00000101844	313.575	0.000690968	0.214872	0.00321572	0.997434	0.999168
ENSG00000158417	EIF5B	ENSG00000158417	6410.51	-0.000811116	0.251737	-0.00322208	0.997429	0.999168
ENSG00000165807	PPP1R36	ENSG00000165807	6.82979	-0.00254373	0.798093	-0.00318726	0.997457	0.999168
ENSG00000116157	GPX7	ENSG00000116157	1381.18	-0.000867267	0.247685	-0.00350149	0.997206	0.999139
ENSG00000176029	C11orf16	ENSG00000176029	2.62532	0.00459267	1.27069	0.00361432	0.997116	0.999095
ENSG00000279878	AP003108.5	ENSG00000279878	2.47669	0.00671759	1.72859	0.00388617	0.996899	0.998924
ENSG00000157350	ST3GAL2	ENSG00000157350	1546.07	-0.000805769	0.206527	-0.00390152	0.996887	0.998924
ENSG00000137413	TAF8	ENSG00000137413	556.957	-0.000852852	0.213149	-0.00400121	0.996808	0.998924
ENSG00000272707	AC046143.2	ENSG00000272707	10.4513	0.0034822	0.840284	0.00414408	0.996694	0.998856
ENSG00000241889	AC079944.2	ENSG00000241889	7.16037	-0.0034641	0.828497	-0.00418118	0.996664	0.998856
ENSG00000132003	ZSWIM4	ENSG00000132003	677.46	-0.00191313	0.454958	-0.00420507	0.996645	0.998856
ENSG00000258910	LINC01956	ENSG00000258910	19.4742	-0.00295798	0.66323	-0.00445996	0.996441	0.998742
ENSG00000232218	AL021937.2	ENSG00000232218	6.15336	-0.00392526	0.852627	-0.00460372	0.996327	0.998673
ENSG00000265354	TIMM23	ENSG00000265354	2493.83	0.00132199	0.285874	0.00462436	0.99631	0.998673
ENSG00000256984	AC008013.3	ENSG00000256984	3.99992	-0.00536357	1.07479	-0.00499033	0.996018	0.998514
ENSG00000249825	AC012636.1	ENSG00000249825	11.8285	0.00436211	0.848213	0.00514271	0.995897	0.998514
ENSG00000250075	AC104806.2	ENSG00000250075	3.74553	-0.00534002	1.06889	-0.00499585	0.996014	0.998514
ENSG00000280211	AC106886.5	ENSG00000280211	9.34818	-0.00344559	0.700561	-0.00491833	0.996076	0.998514
ENSG00000152348	ATG10	ENSG00000152348	125.065	-0.00171208	0.341539	-0.00501283	0.996	0.998514
ENSG00000069509	FUNDC1	ENSG00000069509	670.604	0.00146386	0.294786	0.00496585	0.996038	0.998514
ENSG00000113721	PDGFRB	ENSG00000113721	366.756	-0.00186076	0.348058	-0.00534611	0.995734	0.998514
ENSG00000199400	RNY4P19	ENSG00000199400	2.45114	-0.0079223	1.50915	-0.0052495	0.995812	0.998514
ENSG00000066056	TIE1	ENSG00000066056	5.00352	-0.00486693	0.957223	-0.00508442	0.995943	0.998514
ENSG00000230453	ANKRD18B	ENSG00000230453	12.074	-0.00395519	0.714107	-0.00553866	0.995581	0.998433
ENSG00000088812	ATRN	ENSG00000088812	4788.21	0.00158108	0.271341	0.00582692	0.995351	0.998299
ENSG00000122873	CISD1	ENSG00000122873	1918.54	-0.00164972	0.285916	-0.00576993	0.995396	0.998299
ENSG00000204706	MAMDC2-AS1	ENSG00000204706	4.01637	0.00663507	1.13999	0.0058203	0.995356	0.998299
ENSG00000257773	ST13P3	ENSG00000257773	8.35044	0.00454745	0.789034	0.00576332	0.995402	0.998299
ENSG00000075399	VPS9D1	ENSG00000075399	914.128	0.00176084	0.283748	0.00620565	0.995049	0.998129
ENSG00000288533	AP001178.4	ENSG00000288533	5.40864	0.00589532	0.918198	0.00642053	0.994877	0.998004
ENSG00000149091	DGKZ	ENSG00000149091	4504.19	-0.0011511	0.176478	-0.00652264	0.994796	0.997968
ENSG00000065518	NDUFB4	ENSG00000065518	2605.62	-0.00214344	0.324597	-0.00660339	0.994731	0.997949
ENSG00000196591	HDAC2	ENSG00000196591	10617.2	0.00127944	0.19162	0.00667698	0.994673	0.997937
ENSG00000261371	PECAM1	ENSG00000261371	2.24655	0.0101435	1.51159	0.00671049	0.994646	0.997937
ENSG00000187555	USP7	ENSG00000187555	7932.85	-0.00146809	0.216208	-0.00679017	0.994582	0.997937
ENSG00000233963	ATP8A2P3	ENSG00000233963	3.56535	-0.0091354	1.31734	-0.00693472	0.994467	0.997918
ENSG00000214226	C17orf67	ENSG00000214226	22.9338	0.0038161	0.538702	0.00708388	0.994348	0.997918
ENSG00000124091	GCNT7	ENSG00000124091	2.53929	-0.0136253	1.91517	-0.0071144	0.994324	0.997918
ENSG00000162631	NTNG1	ENSG00000162631	19.0711	0.00434606	0.631285	0.00688447	0.994507	0.997918
ENSG00000139220	PPFIA2	ENSG00000139220	802.434	-0.00284175	0.40421	-0.00703039	0.994391	0.997918
ENSG00000144406	UNC80	ENSG00000144406	99.1128	-0.00213559	0.310716	-0.00687312	0.994516	0.997918
ENSG00000215241	LINC02449	ENSG00000215241	9.81039	0.00543891	0.746035	0.00729042	0.994183	0.99787
ENSG00000185730	ZNF696	ENSG00000185730	699.326	0.0015917	0.218676	0.00727882	0.994192	0.99787
ENSG00000258725	PRC1-AS1	ENSG00000258725	5.94739	0.00809215	1.0894	0.0074281	0.994073	0.997843
ENSG00000224699	LAMTOR5-AS1	ENSG00000224699	33.8457	-0.00356245	0.472987	-0.0075318	0.993991	0.997806
ENSG00000278763	FAM27B	ENSG00000278763	32.3626	-0.00466384	0.605519	-0.00770221	0.993855	0.997715
ENSG00000214353	VAC14-AS1	ENSG00000214353	16.8323	-0.00419628	0.536815	-0.007817	0.993763	0.99767
ENSG00000164338	UTP15	ENSG00000164338	1086.61	-0.0015415	0.192224	-0.00801928	0.993602	0.997563
ENSG00000171448	ZBTB26	ENSG00000171448	532.25	-0.00158282	0.197673	-0.00800728	0.993611	0.997563
ENSG00000249026	CTNNA1P1	ENSG00000249026	2.00385	0.0134853	1.61945	0.00832708	0.993356	0.997399
ENSG00000177432	NAP1L5	ENSG00000177432	563.146	0.00195085	0.23408	0.0083341	0.99335	0.997399
ENSG00000280916	FOXCUT	ENSG00000280916	4.73083	0.00897603	1.0232	0.00877254	0.993001	0.997249
ENSG00000216657	GLRX3P2	ENSG00000216657	4.63758	0.00828339	0.959812	0.00863023	0.993114	0.997249
ENSG00000182327	GLTPD2	ENSG00000182327	20.1066	-0.00474801	0.543053	-0.00874318	0.993024	0.997249
ENSG00000142892	PIGK	ENSG00000142892	1215.88	0.00172155	0.199367	0.00863507	0.99311	0.997249
ENSG00000180015	AC093909.1	ENSG00000180015	21.1988	0.0050204	0.553285	0.0090738	0.99276	0.997119
ENSG00000234722	LINC01287	ENSG00000234722	2.21069	0.0150632	1.65425	0.00910576	0.992735	0.997119
ENSG00000184774	MGAT4EP	ENSG00000184774	2.21069	0.0150632	1.65425	0.00910576	0.992735	0.997119
ENSG00000185875	THNSL1	ENSG00000185875	1198.74	-0.00181171	0.200799	-0.0090225	0.992801	0.997119
ENSG00000205918	PDPK2P	ENSG00000205918	28.0253	-0.00576863	0.623024	-0.00925909	0.992612	0.997114
ENSG00000263731	AC145207.5	ENSG00000263731	38.7498	-0.00399933	0.417172	-0.00958675	0.992351	0.997033
ENSG00000281021	AL078581.4	ENSG00000281021	2.10685	0.0170063	1.79372	0.009481	0.992435	0.997033
ENSG00000237172	B3GNT9	ENSG00000237172	457.058	0.00232125	0.245752	0.0094455	0.992464	0.997033
ENSG00000115364	MRPL19	ENSG00000115364	2240.8	0.0023741	0.252075	0.00941823	0.992485	0.997033
ENSG00000073417	PDE8A	ENSG00000073417	727.863	0.00201825	0.213002	0.0094753	0.99244	0.997033
ENSG00000113790	EHHADH	ENSG00000113790	77.278	0.00352123	0.354582	0.00993066	0.992077	0.996853
ENSG00000259051	HNRNPUP1	ENSG00000259051	5.92696	0.00886165	0.889028	0.00996779	0.992047	0.996853
ENSG00000283538	AC005972.3	ENSG00000283538	59.5717	0.00571335	0.564611	0.0101191	0.991926	0.996834
ENSG00000279812	AC120057.4	ENSG00000279812	16.7307	-0.00728779	0.723251	-0.0100764	0.99196	0.996834
ENSG00000136250	AOAH	ENSG00000136250	10.2551	0.010022	0.995394	0.0100684	0.991967	0.996834
ENSG00000150045	KLRF1	ENSG00000150045	2.49014	-0.0166268	1.62055	-0.01026	0.991814	0.996819
ENSG00000169564	PCBP1	ENSG00000169564	75.2127	0.00442571	0.428243	0.0103346	0.991754	0.996806
ENSG00000272202	AC097358.2	ENSG00000272202	3.00628	-0.0149148	1.39493	-0.0106922	0.991469	0.996565
ENSG00000186063	AIDA	ENSG00000186063	3828.11	0.00268964	0.250662	0.0107302	0.991439	0.996565
ENSG00000240288	GHRLOS	ENSG00000240288	11.7522	0.00908875	0.849056	0.0107045	0.991459	0.996565
ENSG00000104714	ERICH1	ENSG00000104714	494.013	-0.00260149	0.239244	-0.0108738	0.991324	0.996558
ENSG00000112541	PDE10A	ENSG00000112541	541.231	0.00318922	0.290055	0.0109953	0.991227	0.996507
ENSG00000142002	DPP9	ENSG00000142002	3149.67	0.00229783	0.199929	0.0114932	0.99083	0.996153
ENSG00000274698	AC099521.2	ENSG00000274698	2.07386	-0.0173765	1.49197	-0.0116467	0.990707	0.996086
ENSG00000182585	EPGN	ENSG00000182585	2.25548	0.0175545	1.49905	0.0117105	0.990657	0.996086
ENSG00000087460	GNAS	ENSG00000087460	60876	0.00207311	0.178193	0.011634	0.990718	0.996086
ENSG00000104093	DMXL2	ENSG00000104093	967.871	0.00460899	0.389564	0.0118311	0.99056	0.996067
ENSG00000103249	CLCN7	ENSG00000103249	2568.51	-0.00335177	0.281764	-0.0118957	0.990509	0.996061
ENSG00000147799	ARHGAP39	ENSG00000147799	1830.37	-0.00296728	0.245192	-0.0121019	0.990344	0.995942
ENSG00000263968	RN7SL381P	ENSG00000263968	13.9133	-0.0118741	0.97635	-0.0121617	0.990297	0.99594
ENSG00000258524	NT5CP1	ENSG00000258524	2.01677	-0.0181659	1.47325	-0.0123305	0.990162	0.995851
ENSG00000100997	ABHD12	ENSG00000100997	2368.67	-0.00304298	0.244853	-0.0124278	0.990084	0.99585
ENSG00000100412	ACO2	ENSG00000100412	4767.24	-0.00310015	0.250234	-0.012389	0.990115	0.99585
ENSG00000224128	LINC01248	ENSG00000224128	3.44984	-0.0205639	1.65094	-0.0124559	0.990062	0.99585
ENSG00000254577	AC087276.2	ENSG00000254577	7.34925	0.0114936	0.907708	0.0126622	0.989897	0.995769
ENSG00000276412	AL591926.3	ENSG00000276412	4.57123	0.0143814	1.12972	0.01273	0.989843	0.995761
ENSG00000108424	KPNB1	ENSG00000108424	15776.1	0.00370533	0.287028	0.0129093	0.9897	0.995746
ENSG00000215041	NEURL4	ENSG00000215041	1990.83	0.00345361	0.269679	0.0128064	0.989782	0.995746
ENSG00000178125	PPP1R42	ENSG00000178125	2.46455	-0.0186281	1.45011	-0.012846	0.989751	0.995746
ENSG00000137100	DCTN3	ENSG00000137100	1757.31	0.00476297	0.366824	0.0129843	0.98964	0.995741
ENSG00000086189	DIMT1	ENSG00000086189	2973.68	-0.00242061	0.180823	-0.0133867	0.989319	0.995464
ENSG00000081059	TCF7	ENSG00000081059	165.154	-0.00416134	0.310517	-0.0134013	0.989308	0.995464
ENSG00000272021	AC008592.5	ENSG00000272021	5.57616	-0.0125214	0.923765	-0.0135548	0.989185	0.995422
ENSG00000106367	AP1S1	ENSG00000106367	6060.48	-0.00359273	0.263073	-0.0136568	0.989104	0.995422
ENSG00000234106	SRP14P2	ENSG00000234106	1.90585	0.0200341	1.47301	0.0136008	0.989148	0.995422
ENSG00000157423	HYDIN	ENSG00000157423	46.7728	0.00507843	0.364367	0.0139377	0.98888	0.995253
ENSG00000105197	TIMM50	ENSG00000105197	5605.91	0.00406365	0.288359	0.0140923	0.988756	0.995175
ENSG00000028277	POU2F2	ENSG00000028277	36.6046	0.00627738	0.442542	0.0141848	0.988683	0.995155
ENSG00000142230	SAE1	ENSG00000142230	7097.14	-0.00271525	0.191557	-0.0141747	0.988691	0.995155
ENSG00000261839	AL358933.1	ENSG00000261839	6.20625	0.0124928	0.869809	0.0143627	0.988541	0.995113
ENSG00000222489	SNORA79B	ENSG00000222489	2.6142	0.024001	1.67358	0.0143411	0.988558	0.995113
ENSG00000236882	LINC01554	ENSG00000236882	13.0142	-0.0100919	0.69623	-0.0144951	0.988435	0.995082
ENSG00000286305	AC004893.3	ENSG00000286305	7.84319	0.0136238	0.929059	0.0146641	0.9883	0.995024
ENSG00000287878	AC022382.2	ENSG00000287878	4.69193	-0.0172037	1.17634	-0.0146248	0.988332	0.995024
ENSG00000180448	AC004151.1	ENSG00000180448	122.919	-0.00396258	0.267283	-0.0148254	0.988171	0.994955
ENSG00000277972	CISD3	ENSG00000277972	361.159	0.0063918	0.431123	0.0148259	0.988171	0.994955
ENSG00000101146	RAE1	ENSG00000101146	1879.25	-0.00390819	0.259631	-0.0150529	0.98799	0.994865
ENSG00000103241	FOXF1	ENSG00000103241	406.559	0.00333602	0.220684	0.0151168	0.987939	0.99486
ENSG00000256894	AC022509.3	ENSG00000256894	9.86507	-0.0110094	0.7249	-0.0151875	0.987883	0.994849
ENSG00000171135	JAGN1	ENSG00000171135	1283.49	0.0047149	0.310261	0.0151966	0.987875	0.994849
ENSG00000100336	APOL4	ENSG00000100336	130.238	0.00504065	0.325561	0.015483	0.987647	0.994749
ENSG00000120215	MLANA	ENSG00000120215	9.85443	-0.0148702	0.963956	-0.0154262	0.987692	0.994749
ENSG00000185065	AC000068.1	ENSG00000185065	2.67127	-0.026061	1.66046	-0.0156951	0.987478	0.994671
ENSG00000286535	AC139019.1	ENSG00000286535	3.08038	-0.0195681	1.25127	-0.0156386	0.987523	0.994671
ENSG00000143156	NME7	ENSG00000143156	1058.87	0.00405171	0.258651	0.0156648	0.987502	0.994671
ENSG00000226986	AC092017.1	ENSG00000226986	1.96693	-0.0264837	1.64869	-0.0160635	0.987184	0.994475
ENSG00000286616	AL008730.1	ENSG00000286616	3.39346	-0.0205251	1.27615	-0.0160836	0.987168	0.994475
ENSG00000230731	AL589745.1	ENSG00000230731	2.99405	0.0217993	1.3506	0.0161405	0.987122	0.994475
ENSG00000214753	HNRNPUL2	ENSG00000214753	3022.01	-0.0040123	0.249111	-0.0161064	0.987149	0.994475
ENSG00000267060	PTGES3L	ENSG00000267060	13.2127	-0.0150496	0.937356	-0.0160553	0.98719	0.994475
ENSG00000230358	SPDYE21P	ENSG00000230358	3.98907	-0.0181012	1.11743	-0.016199	0.987076	0.994475
ENSG00000269388	AC018755.3	ENSG00000269388	267.987	0.00806692	0.487222	0.016557	0.98679	0.99446
ENSG00000273674	AC021752.1	ENSG00000273674	5.48653	-0.015777	0.957338	-0.0164801	0.986851	0.99446
ENSG00000262049	AC139530.1	ENSG00000262049	29.8762	-0.00895218	0.540134	-0.016574	0.986776	0.99446
ENSG00000220472	AL139095.2	ENSG00000220472	30.0655	0.0114937	0.692339	0.0166013	0.986755	0.99446
ENSG00000047249	ATP6V1H	ENSG00000047249	1449.82	0.00454	0.27611	0.0164427	0.986881	0.99446
ENSG00000100592	DAAM1	ENSG00000100592	2966.18	0.00413884	0.250963	0.0164918	0.986842	0.99446
ENSG00000170145	SIK2	ENSG00000170145	2554.12	-0.00521451	0.317608	-0.0164181	0.986901	0.99446
ENSG00000166260	COX11	ENSG00000166260	2019.2	-0.00323548	0.187743	-0.0172335	0.98625	0.994128
ENSG00000004059	ARF5	ENSG00000004059	3540.2	0.00481134	0.277209	0.0173563	0.986152	0.994075
ENSG00000092094	OSGEP	ENSG00000092094	714.276	-0.00451705	0.258857	-0.01745	0.986078	0.994046
ENSG00000115760	BIRC6	ENSG00000115760	2921.83	-0.00685505	0.389043	-0.0176203	0.985942	0.994011
ENSG00000079432	CIC	ENSG00000079432	9070.31	0.00580638	0.32843	0.0176792	0.985895	0.994011
ENSG00000099330	OCEL1	ENSG00000099330	222.557	0.00602268	0.342462	0.0175864	0.985969	0.994011
ENSG00000167371	PRRT2	ENSG00000167371	237.201	-0.0047838	0.272563	-0.0175511	0.985997	0.994011
ENSG00000259426	AC027237.5	ENSG00000259426	6.75335	-0.0181761	1.01288	-0.0179449	0.985683	0.993963
ENSG00000169926	KLF13	ENSG00000169926	2710.22	0.00650306	0.364511	0.0178405	0.985766	0.993963
ENSG00000138944	SHISAL1	ENSG00000138944	3797.82	0.00523659	0.29309	0.0178669	0.985745	0.993963
ENSG00000269707	AC018730.1	ENSG00000269707	4.63317	0.0182985	1.0078	0.0181569	0.985514	0.993937
ENSG00000106991	ENG	ENSG00000106991	274.457	0.0041661	0.2293	0.0181688	0.985504	0.993937
ENSG00000225163	LINC00618	ENSG00000225163	3.76973	-0.0279005	1.54617	-0.0180449	0.985603	0.993937
ENSG00000007541	PIGQ	ENSG00000007541	1194.65	-0.00638445	0.353138	-0.0180792	0.985576	0.993937
ENSG00000261357	AC099518.2	ENSG00000261357	2.38496	-0.029299	1.59749	-0.0183406	0.985367	0.993883
ENSG00000126214	KLC1	ENSG00000126214	909.448	0.00479206	0.26113	0.0183513	0.985359	0.993883
ENSG00000198723	TEX45	ENSG00000198723	3.82719	-0.019671	1.07019	-0.0183809	0.985335	0.993883
ENSG00000136068	FLNB	ENSG00000136068	1594.02	0.00661587	0.355096	0.0186312	0.985135	0.993788
ENSG00000160051	IQCC	ENSG00000160051	84.4786	-0.00879386	0.470857	-0.0186763	0.985099	0.993788
ENSG00000102931	ARL2BP	ENSG00000102931	38.8089	-0.00915699	0.484608	-0.0188957	0.984924	0.993668
ENSG00000225805	DEFB131B	ENSG00000225805	3.84804	-0.0197931	1.02721	-0.0192688	0.984627	0.993448
ENSG00000121316	PLBD1	ENSG00000121316	75.9868	-0.00666165	0.346487	-0.0192263	0.984661	0.993448
ENSG00000283399	AC004381.3	ENSG00000283399	3.95093	-0.0233873	1.20912	-0.0193424	0.984568	0.993447
ENSG00000267919	AC009955.2	ENSG00000267919	9.49847	0.0144093	0.74331	0.0193853	0.984534	0.993447
ENSG00000288025	AC093849.4	ENSG00000288025	6.88141	0.0166419	0.853651	0.0194949	0.984446	0.993424
ENSG00000286952	AC093928.1	ENSG00000286952	5.59297	-0.0175655	0.900954	-0.0194965	0.984445	0.993424
ENSG00000237234	Z99289.1	ENSG00000237234	3.36383	-0.0265244	1.36125	-0.0194853	0.984454	0.993424
ENSG00000113761	ZNF346	ENSG00000113761	799.763	0.00383698	0.196552	0.0195215	0.984425	0.993424
ENSG00000161960	EIF4A1	ENSG00000161960	116.005	-0.00957573	0.485173	-0.0197367	0.984253	0.993406
ENSG00000164294	GPX8	ENSG00000164294	111.622	0.00539691	0.269111	0.0200546	0.984	0.993243
ENSG00000243541	RN7SL104P	ENSG00000243541	3.66047	0.0233769	1.16272	0.0201053	0.983959	0.993243
ENSG00000103091	WDR59	ENSG00000103091	2143.33	-0.00409972	0.205012	-0.0199975	0.984045	0.993243
ENSG00000227543	SPAG5-AS1	ENSG00000227543	23.993	0.0139587	0.688504	0.0202739	0.983825	0.993158
ENSG00000204217	BMPR2	ENSG00000204217	3114.26	-0.00682395	0.335003	-0.0203698	0.983748	0.993127
ENSG00000232783	FRG2FP	ENSG00000232783	2.0454	0.0293177	1.43206	0.0204724	0.983667	0.993091
ENSG00000167202	TBC1D2B	ENSG00000167202	312.136	-0.00613184	0.298425	-0.0205473	0.983607	0.993077
ENSG00000253484	AC113145.1	ENSG00000253484	4.20624	0.0213234	1.03357	0.0206309	0.98354	0.993056
ENSG00000125966	MMP24	ENSG00000125966	65.3945	0.00748864	0.359058	0.0208564	0.98336	0.99292
ENSG00000140416	TPM1	ENSG00000140416	337.31	-0.00502991	0.240414	-0.0209219	0.983308	0.992914
ENSG00000270231	NBPF8	ENSG00000270231	1176.05	0.00604283	0.28757	0.0210134	0.983235	0.992886
ENSG00000165973	NELL1	ENSG00000165973	2.13159	0.0337665	1.59546	0.0211641	0.983115	0.992811
ENSG00000123595	RAB9A	ENSG00000123595	1202.31	0.00658908	0.310643	0.0212111	0.983077	0.992811
ENSG00000245105	A2M-AS1	ENSG00000245105	12.3629	-0.0184988	0.865487	-0.0213739	0.982947	0.992734
ENSG00000158816	VWA5B1	ENSG00000158816	52.7709	-0.012504	0.58325	-0.0214386	0.982896	0.992728
ENSG00000257668	AC084033.2	ENSG00000257668	4.29599	0.0222128	1.02073	0.0217616	0.982638	0.992556
ENSG00000185607	ACTBP7	ENSG00000185607	4.97825	-0.023791	1.08395	-0.0219484	0.982489	0.992556
ENSG00000227230	AL606534.1	ENSG00000227230	3.3403	-0.0285296	1.31412	-0.02171	0.982679	0.992556
ENSG00000230092	AL669831.4	ENSG00000230092	3.08713	-0.0297513	1.3695	-0.0217242	0.982668	0.992556
ENSG00000188277	C15orf62	ENSG00000188277	19.9698	-0.0133407	0.609656	-0.0218823	0.982542	0.992556
ENSG00000114062	UBE3A	ENSG00000114062	2207.37	-0.00642082	0.294602	-0.0217949	0.982612	0.992556
ENSG00000155761	SPAG17	ENSG00000155761	3.36521	0.0298975	1.34371	0.02225	0.982249	0.992398
ENSG00000223478	AL441992.2	ENSG00000223478	1.94612	-0.0375278	1.67429	-0.0224142	0.982118	0.992312
ENSG00000267665	AC021683.3	ENSG00000267665	15.0044	-0.0138682	0.616578	-0.0224922	0.982055	0.992307
ENSG00000091592	NLRP1	ENSG00000091592	2.08226	-0.0308747	1.37355	-0.022478	0.982067	0.992307
ENSG00000229334	AC046143.1	ENSG00000229334	12.8751	-0.0178993	0.791373	-0.022618	0.981955	0.992286
ENSG00000154429	CCSAP	ENSG00000154429	1880.47	-0.00756683	0.33383	-0.0226667	0.981916	0.992286
ENSG00000240401	AC012358.4	ENSG00000240401	4.26608	-0.0237777	1.03736	-0.0229214	0.981713	0.992134
ENSG00000171365	CLCN5	ENSG00000171365	864.478	-0.00663348	0.286966	-0.0231159	0.981558	0.992023
ENSG00000285043	AC093512.2	ENSG00000285043	83.5841	0.00787588	0.339107	0.0232254	0.981471	0.991981
ENSG00000035687	ADSS2	ENSG00000035687	1984.03	0.00456573	0.195813	0.0233168	0.981398	0.991972
ENSG00000279392	AL158801.6	ENSG00000279392	32.9535	0.00937022	0.40225	0.0232945	0.981415	0.991972
ENSG00000253704	AC023632.2	ENSG00000253704	13.2087	0.0176074	0.749622	0.0234884	0.981261	0.991971
ENSG00000264449	AP001021.1	ENSG00000264449	33.505	0.0121968	0.51649	0.0236149	0.98116	0.991971
ENSG00000080200	CRYBG3	ENSG00000080200	202.814	-0.0112527	0.480445	-0.0234215	0.981314	0.991971
ENSG00000115234	SNX17	ENSG00000115234	4065.71	0.00599245	0.25417	0.0235765	0.98119	0.991971
ENSG00000110344	UBE4A	ENSG00000110344	2253.09	0.0117821	0.503307	0.0234094	0.981324	0.991971
ENSG00000181924	COA4	ENSG00000181924	2615.16	0.00783492	0.328459	0.0238536	0.980969	0.991844
ENSG00000234141	AC006042.3	ENSG00000234141	8.44641	-0.0191191	0.797026	-0.023988	0.980862	0.991782
ENSG00000196503	ARL9	ENSG00000196503	340.168	-0.0106022	0.439344	-0.0241318	0.980747	0.991712
ENSG00000100433	KCNK10	ENSG00000100433	379.756	0.0067471	0.278341	0.0242405	0.980661	0.991712
ENSG00000239883	PARGP1	ENSG00000239883	177.237	-0.0103565	0.429064	-0.0241374	0.980743	0.991712
ENSG00000253302	STAU2-AS1	ENSG00000253302	3.66771	0.0285276	1.17607	0.0242566	0.980648	0.991712
ENSG00000176248	ANAPC2	ENSG00000176248	1537.67	0.00596259	0.243159	0.0245213	0.980437	0.99162
ENSG00000280039	RN7SKP23	ENSG00000280039	4.78429	-0.029285	1.19653	-0.024475	0.980474	0.99162
ENSG00000227954	TARID	ENSG00000227954	11.1135	0.0206234	0.838413	0.0245981	0.980376	0.991613
ENSG00000132010	ZNF20	ENSG00000132010	11.0975	-0.015839	0.642809	-0.0246403	0.980342	0.991613
ENSG00000272769	AC097532.2	ENSG00000272769	2.17318	0.0348342	1.40766	0.0247462	0.980257	0.991586
ENSG00000233393	AP000688.2	ENSG00000233393	2.33357	0.0371613	1.49589	0.0248422	0.980181	0.991555
ENSG00000227036	LINC00511	ENSG00000227036	5289.32	-0.00659734	0.264813	-0.0249132	0.980124	0.991544
ENSG00000224986	PPP1R8P1	ENSG00000224986	7.58747	0.0200118	0.799924	0.0250171	0.980041	0.991506
ENSG00000104967	NOVA2	ENSG00000104967	4202.32	-0.00677518	0.26981	-0.025111	0.979966	0.991504
ENSG00000020577	SAMD4A	ENSG00000020577	3210.02	0.00667416	0.266149	0.0250768	0.979994	0.991504
ENSG00000204681	GABBR1	ENSG00000204681	1665.52	0.00595258	0.235622	0.0252633	0.979845	0.991451
ENSG00000164114	MAP9	ENSG00000164114	710.928	-0.00663561	0.262721	-0.0252573	0.97985	0.991451
ENSG00000133997	MED6	ENSG00000133997	546.389	0.0066699	0.262895	0.0253709	0.979759	0.991451
ENSG00000198792	TMEM184B	ENSG00000198792	2345.7	0.00502711	0.195806	0.0256739	0.979517	0.991253
ENSG00000226167	AP4B1-AS1	ENSG00000226167	5.62692	0.0230929	0.897059	0.0257429	0.979462	0.991244
ENSG00000169635	HIC2	ENSG00000169635	502.675	0.0080595	0.309971	0.0260009	0.979257	0.991229
ENSG00000075651	PLD1	ENSG00000075651	734.51	0.00626699	0.242454	0.0258482	0.979378	0.991229
ENSG00000130723	PRRC2B	ENSG00000130723	14672.7	0.0127252	0.49154	0.0258884	0.979346	0.991229
ENSG00000127511	SIN3B	ENSG00000127511	3809.73	0.00662566	0.25662	0.025819	0.979402	0.991229
ENSG00000269584	TDGF1P7	ENSG00000269584	3.97259	0.0267832	1.0366	0.0258375	0.979387	0.991229
ENSG00000282995	FRG1EP	ENSG00000282995	3.78336	0.0313659	1.19313	0.0262888	0.979027	0.991125
ENSG00000143194	MAEL	ENSG00000143194	37.383	0.0116033	0.441811	0.0262631	0.979047	0.991125
ENSG00000269956	MKNK1-AS1	ENSG00000269956	2.49775	0.0429114	1.63307	0.0262765	0.979037	0.991125
ENSG00000177173	NAP1L4P1	ENSG00000177173	10.6233	0.0183413	0.699148	0.0262338	0.979071	0.991125
ENSG00000249863	AC021106.1	ENSG00000249863	8.0797	-0.0201107	0.756661	-0.0265782	0.978796	0.991043
ENSG00000269463	AP001160.4	ENSG00000269463	4.09969	0.0285009	1.07041	0.0266262	0.978758	0.991043
ENSG00000181322	NME9	ENSG00000181322	19.0444	0.0146813	0.551738	0.0266092	0.978771	0.991043
ENSG00000041982	TNC	ENSG00000041982	32660.1	-0.00821761	0.309346	-0.0265645	0.978807	0.991043
ENSG00000273209	AC069148.1	ENSG00000273209	4.01264	-0.0307466	1.13852	-0.0270057	0.978455	0.991007
ENSG00000117751	PPP1R8	ENSG00000117751	1961.23	0.00549467	0.204735	0.026838	0.978589	0.991007
ENSG00000118596	SLC16A7	ENSG00000118596	602.656	0.00874905	0.325379	0.0268888	0.978548	0.991007
ENSG00000238961	SNORA47	ENSG00000238961	3.64449	-0.0339095	1.26307	-0.0268468	0.978582	0.991007
ENSG00000234241	AL109618.1	ENSG00000234241	6.28716	-0.037648	1.3644	-0.0275931	0.977987	0.990602
ENSG00000125551	PLGLB2	ENSG00000125551	6.46513	0.0222346	0.806544	0.0275678	0.978007	0.990602
ENSG00000272084	AL137127.1	ENSG00000272084	4.69057	0.0285527	1.02913	0.0277444	0.977866	0.990552
ENSG00000236991	EDRF1-AS1	ENSG00000236991	7.63776	0.0297119	1.06475	0.027905	0.977738	0.990468
ENSG00000099204	ABLIM1	ENSG00000099204	2156.24	0.00734805	0.261975	0.0280487	0.977623	0.990399
ENSG00000184560	SPEM2	ENSG00000184560	2.22553	-0.0480818	1.70975	-0.0281222	0.977565	0.990385
ENSG00000169085	VXN	ENSG00000169085	11.8808	-0.0214194	0.758438	-0.0282415	0.97747	0.990335
ENSG00000122490	SLC66A2	ENSG00000122490	1540.62	0.0072125	0.254357	0.0283557	0.977378	0.990304
ENSG00000148296	SURF6	ENSG00000148296	1740.05	-0.00775671	0.273725	-0.0283377	0.977393	0.990304
ENSG00000134152	KATNBL1	ENSG00000134152	658.262	-0.00619372	0.217013	-0.0285407	0.977231	0.990232
ENSG00000117676	RPS6KA1	ENSG00000117676	209.934	-0.00741031	0.259385	-0.0285687	0.977209	0.990232
ENSG00000077254	USP33	ENSG00000077254	3287.04	0.00619184	0.216245	0.0286334	0.977157	0.990232
ENSG00000269352	PTOV1-AS2	ENSG00000269352	53.857	0.0116167	0.404207	0.0287395	0.977072	0.990226
ENSG00000163348	PYGO2	ENSG00000163348	1835.57	0.00504089	0.175517	0.0287202	0.977088	0.990226
ENSG00000100216	TOMM22	ENSG00000100216	2369.44	0.00976898	0.339898	0.0287409	0.977071	0.990226
ENSG00000122728	TAF1L	ENSG00000122728	2.30011	-0.0425114	1.4708	-0.0289036	0.976941	0.990216
ENSG00000272432	AL031432.3	ENSG00000272432	9.58571	-0.0210094	0.723107	-0.0290544	0.976821	0.99014
ENSG00000254154	CRYZL2P-SEC16B	ENSG00000254154	3.48927	0.0437464	1.50186	0.0291282	0.976762	0.99014
ENSG00000185499	MUC1	ENSG00000185499	69.1417	0.0107593	0.370189	0.0290645	0.976813	0.99014
ENSG00000224769	MUC20P1	ENSG00000224769	7.49048	0.0282058	0.970693	0.0290574	0.976819	0.99014
ENSG00000272931	AC099568.2	ENSG00000272931	15.7169	0.0217892	0.741074	0.0294022	0.976544	0.990044
ENSG00000185963	BICD2	ENSG00000185963	1745.77	-0.00860668	0.291641	-0.0295112	0.976457	0.990044
ENSG00000214578	HMGN2P15	ENSG00000214578	18.3937	0.0157918	0.536735	0.029422	0.976528	0.990044
ENSG00000234645	YWHAEP5	ENSG00000234645	2.68646	0.0424845	1.43496	0.0296067	0.976381	0.990018
ENSG00000164934	DCAF13	ENSG00000164934	3337.31	0.00668597	0.2249	0.0297286	0.976284	0.989965
ENSG00000180867	PDIA3P1	ENSG00000180867	187.279	0.00755074	0.253382	0.0297998	0.976227	0.989954
ENSG00000204634	TBC1D8	ENSG00000204634	169.354	-0.00901707	0.300464	-0.0300105	0.976059	0.98983
ENSG00000272871	AL159169.2	ENSG00000272871	7.49941	-0.0250246	0.830801	-0.030121	0.975971	0.989787
ENSG00000222112	RN7SKP16	ENSG00000222112	4.87644	0.0308116	1.02268	0.0301283	0.975965	0.989787
ENSG00000286161	AC104066.5	ENSG00000286161	3.7913	0.0396195	1.30669	0.0303204	0.975812	0.989718
ENSG00000249304	AC104779.1	ENSG00000249304	3.5819	0.0374998	1.23496	0.0303652	0.975776	0.989718
ENSG00000221571	RNU6ATAC35P	ENSG00000221571	3.70456	-0.0358892	1.18211	-0.0303602	0.97578	0.989718
ENSG00000172613	RAD9A	ENSG00000172613	519.689	0.00718514	0.234965	0.0305796	0.975605	0.989647
ENSG00000164855	TMEM184A	ENSG00000164855	2.68239	-0.0380879	1.24547	-0.0305812	0.975604	0.989647
ENSG00000126767	ELK1	ENSG00000126767	2636.22	0.00836433	0.272475	0.0306976	0.975511	0.989644
ENSG00000270878	AL136038.6	ENSG00000270878	8.24277	0.0250238	0.808234	0.030961	0.975301	0.989477
ENSG00000148660	CAMK2G	ENSG00000148660	1596.26	0.00642865	0.207487	0.0309834	0.975283	0.989477
ENSG00000234337	AC026462.1	ENSG00000234337	6.45963	-0.0271128	0.871419	-0.0311133	0.975179	0.989446
ENSG00000168002	POLR2G	ENSG00000168002	4716.07	0.00971014	0.310209	0.0313019	0.975029	0.98934
ENSG00000164163	ABCE1	ENSG00000164163	4632.75	-0.00625775	0.198227	-0.0315685	0.974816	0.989306
ENSG00000273183	AC093726.2	ENSG00000273183	7.55327	0.0274946	0.87475	0.0314313	0.974926	0.989306
ENSG00000286112	AL441992.3	ENSG00000286112	3.20075	-0.0494617	1.57516	-0.031401	0.97495	0.989306
ENSG00000231742	LINC01273	ENSG00000231742	2.8386	0.0479684	1.52246	0.0315072	0.974865	0.989306
ENSG00000156304	SCAF4	ENSG00000156304	4150.62	-0.00858853	0.27175	-0.0316045	0.974787	0.989306
ENSG00000248554	C5orf34-AS1	ENSG00000248554	9.59195	0.0216711	0.680119	0.0318637	0.974581	0.989163
ENSG00000179921	GPBAR1	ENSG00000179921	2.67835	-0.0502547	1.57433	-0.0319213	0.974535	0.989162
ENSG00000068745	IP6K2	ENSG00000068745	3224.68	-0.00655336	0.204292	-0.0320785	0.974409	0.989081
ENSG00000264937	AC100830.2	ENSG00000264937	1.93948	0.0519532	1.61043	0.0322605	0.974264	0.98898
ENSG00000234322	ST13P18	ENSG00000234322	24.5703	-0.0155892	0.482188	-0.0323301	0.974209	0.98897
ENSG00000163738	MTHFD2L	ENSG00000163738	774.117	0.00735459	0.227081	0.0323876	0.974163	0.98897
ENSG00000182568	SATB1	ENSG00000182568	3748.19	0.0105734	0.324429	0.0325907	0.974001	0.988852
ENSG00000150347	ARID5B	ENSG00000150347	1536.43	0.0105478	0.322747	0.0326813	0.973929	0.988825
ENSG00000071073	MGAT4A	ENSG00000071073	983.762	0.0107734	0.328918	0.0327539	0.973871	0.988812
ENSG00000271913	AL035530.2	ENSG00000271913	27.3941	-0.0200745	0.608563	-0.0329868	0.973685	0.988712
ENSG00000169271	HSPB3	ENSG00000169271	21.1611	-0.019289	0.585673	-0.0329347	0.973727	0.988712
ENSG00000136514	RTP4	ENSG00000136514	6.70522	0.034135	1.03293	0.0330469	0.973637	0.988712
ENSG00000167491	GATAD2A	ENSG00000167491	8012.6	-0.00760746	0.22725	-0.0334762	0.973295	0.988412
ENSG00000273568	AC131009.3	ENSG00000273568	16.5667	-0.0201832	0.598615	-0.0337165	0.973103	0.988319
ENSG00000203321	CARNMT1-AS1	ENSG00000203321	1.97199	0.0529831	1.57221	0.0336996	0.973117	0.988319
ENSG00000170473	PYM1	ENSG00000170473	374.052	0.0122033	0.362672	0.0336484	0.973158	0.988319
ENSG00000213600	U73169.1	ENSG00000213600	1.97199	0.0529831	1.57221	0.0336996	0.973117	0.988319
ENSG00000169169	CPT1C	ENSG00000169169	4196.72	0.00710403	0.209584	0.0338959	0.97296	0.988304
ENSG00000135336	ORC3	ENSG00000135336	1089.22	0.00696465	0.204825	0.034003	0.972875	0.988263
ENSG00000048392	RRM2B	ENSG00000048392	1723.35	0.00721294	0.211482	0.0341066	0.972792	0.988225
ENSG00000272979	AC093388.1	ENSG00000272979	4.75573	-0.0354304	1.03267	-0.0343094	0.97263	0.988107
ENSG00000091844	RGS17	ENSG00000091844	1462.63	-0.0098722	0.286883	-0.034412	0.972549	0.98807
ENSG00000123983	ACSL3	ENSG00000123983	8918.61	-0.00890154	0.256139	-0.0347528	0.972277	0.987905
ENSG00000173702	MUC13	ENSG00000173702	2.21392	-0.0512325	1.47202	-0.0348042	0.972236	0.987905
ENSG00000116273	PHF13	ENSG00000116273	2476.53	-0.00732634	0.211294	-0.0346736	0.97234	0.987905
ENSG00000169021	UQCRFS1	ENSG00000169021	5423.87	0.0117478	0.33871	0.0346839	0.972332	0.987905
ENSG00000030582	GRN	ENSG00000030582	6847.07	0.00833013	0.238522	0.0349239	0.97214	0.987887
ENSG00000214810	CYCSP55	ENSG00000214810	3.15849	0.0430747	1.22829	0.0350689	0.972025	0.987826
ENSG00000237517	DGCR5	ENSG00000237517	43.6057	-0.0195976	0.557582	-0.0351474	0.971962	0.987826
ENSG00000225051	HMGB3P22	ENSG00000225051	2.42523	-0.0644976	1.83984	-0.0350561	0.972035	0.987826
ENSG00000114686	MRPL3	ENSG00000114686	4510.44	-0.00714105	0.202264	-0.0353055	0.971836	0.987763
ENSG00000237017	AC245052.4	ENSG00000237017	10.1679	-0.0301375	0.850652	-0.0354287	0.971738	0.987709
ENSG00000139132	FGD4	ENSG00000139132	1023.7	0.012413	0.349743	0.0354917	0.971688	0.987704
ENSG00000163872	YEATS2	ENSG00000163872	4155.19	-0.0102033	0.286762	-0.0355812	0.971616	0.987678
ENSG00000072840	EVC	ENSG00000072840	813.118	0.0146089	0.409902	0.03564	0.971569	0.987677
ENSG00000260942	CAPN10-DT	ENSG00000260942	57.8509	0.0153288	0.426266	0.0359607	0.971314	0.987463
ENSG00000228502	EEF1A1P11	ENSG00000228502	9.15127	-0.0265435	0.736156	-0.0360569	0.971237	0.987431
ENSG00000139908	TSSK4	ENSG00000139908	27.3152	0.0184098	0.508224	0.0362238	0.971104	0.987342
ENSG00000260633	AC010207.1	ENSG00000260633	13.9021	-0.0230325	0.629775	-0.0365727	0.970826	0.987136
ENSG00000227006	AL136988.2	ENSG00000227006	3.87333	0.0452566	1.23523	0.0366383	0.970773	0.987136
ENSG00000178105	DDX10	ENSG00000178105	2051.43	-0.0072496	0.196935	-0.0368122	0.970635	0.987136
ENSG00000198837	DENND4B	ENSG00000198837	3045.01	-0.0110052	0.299314	-0.0367681	0.97067	0.987136
ENSG00000145332	KLHL8	ENSG00000145332	2050.62	0.00984313	0.266884	0.0368817	0.970579	0.987136
ENSG00000259918	NDUFA5P11	ENSG00000259918	3.47027	-0.0395621	1.0707	-0.0369497	0.970525	0.987136
ENSG00000140992	PDPK1	ENSG00000140992	1595.47	-0.00961237	0.262007	-0.0366875	0.970734	0.987136
ENSG00000180525	PRR26	ENSG00000180525	2.64554	0.049887	1.36497	0.0365481	0.970845	0.987136
ENSG00000241990	PRR34-AS1	ENSG00000241990	13.4705	-0.027874	0.758831	-0.0367328	0.970698	0.987136
ENSG00000198242	RPL23A	ENSG00000198242	936.112	-0.00886576	0.242667	-0.0365346	0.970856	0.987136
ENSG00000101019	UQCC1	ENSG00000101019	1147.3	0.00751167	0.202249	0.0371407	0.970373	0.987107
ENSG00000259319	AF111167.2	ENSG00000259319	10.1328	-0.0290198	0.775336	-0.0374287	0.970143	0.9871
ENSG00000280379	AP003072.5	ENSG00000280379	1.92836	0.0789278	2.09929	0.0375974	0.970009	0.9871
ENSG00000164291	ARSK	ENSG00000164291	932.765	0.00924179	0.247428	0.0373513	0.970205	0.9871
ENSG00000259056	DUXAP1	ENSG00000259056	2.19318	-0.0570951	1.52589	-0.0374177	0.970152	0.9871
ENSG00000196497	IPO4	ENSG00000196497	4.82951	-0.0366874	0.986026	-0.0372073	0.97032	0.9871
ENSG00000112893	MAN2A1	ENSG00000112893	2799.39	-0.01107	0.296835	-0.0372934	0.970251	0.9871
ENSG00000234832	NXT1-AS1	ENSG00000234832	2.19318	-0.0570951	1.52589	-0.0374177	0.970152	0.9871
ENSG00000151490	PTPRO	ENSG00000151490	2932.37	-0.00931907	0.248719	-0.0374682	0.970112	0.9871
ENSG00000196204	RNF216P1	ENSG00000196204	735.536	-0.00898927	0.24138	-0.0372412	0.970293	0.9871
ENSG00000092098	RNF31	ENSG00000092098	10.9319	0.0269212	0.71411	0.037699	0.969928	0.9871
ENSG00000229727	AC013460.1	ENSG00000229727	4.64275	0.0404282	1.05835	0.0381994	0.969529	0.986774
ENSG00000214203	RPS4XP1	ENSG00000214203	3.13794	-0.0454713	1.19102	-0.0381783	0.969546	0.986774
ENSG00000275481	AC025031.4	ENSG00000275481	3.15886	0.0518188	1.33413	0.0388408	0.969017	0.986442
ENSG00000183049	CAMK1D	ENSG00000183049	3569.55	-0.0100915	0.26062	-0.0387213	0.969113	0.986442
ENSG00000248643	RBM14-RBM4	ENSG00000248643	5.2045	-0.0396224	1.0217	-0.0387807	0.969065	0.986442
ENSG00000226245	ZNF32-AS1	ENSG00000226245	6.82622	-0.031962	0.825853	-0.0387018	0.969128	0.986442
ENSG00000259326	AC116158.1	ENSG00000259326	2.36187	-0.068244	1.74403	-0.03913	0.968787	0.98628
ENSG00000280279	AC240565.4	ENSG00000280279	2.20079	-0.0692597	1.76813	-0.0391711	0.968754	0.98628
ENSG00000286573	AL136225.1	ENSG00000286573	2.15567	-0.0544234	1.3883	-0.0392014	0.96873	0.98628
ENSG00000224014	AL390728.3	ENSG00000224014	3.45783	-0.0448348	1.14341	-0.0392113	0.968722	0.98628
ENSG00000273321	AC023983.2	ENSG00000273321	6.79579	-0.037144	0.939985	-0.0395156	0.968479	0.986152
ENSG00000196233	LCOR	ENSG00000196233	1797.33	0.013441	0.33963	0.0395755	0.968432	0.986149
ENSG00000110148	CCKBR	ENSG00000110148	2.95378	0.0534457	1.34735	0.0396672	0.968358	0.986121
ENSG00000227057	WDR46	ENSG00000227057	2037.49	-0.0118657	0.298831	-0.0397071	0.968327	0.986121
ENSG00000174004	NRROS	ENSG00000174004	23.9011	0.0191175	0.480263	0.0398063	0.968248	0.986101
ENSG00000113732	ATP6V0E1	ENSG00000113732	2159.98	0.0116253	0.291212	0.0399205	0.968157	0.986054
ENSG00000203780	FANK1	ENSG00000203780	42.0959	-0.0179635	0.449851	-0.039932	0.968147	0.986054
ENSG00000267470	ZNF571-AS1	ENSG00000267470	23.0594	-0.019735	0.494088	-0.0399421	0.968139	0.986054
ENSG00000128585	MKLN1	ENSG00000128585	3477.72	0.0171902	0.428039	0.0401602	0.967965	0.985998
ENSG00000235082	SUMO1P3	ENSG00000235082	9.63476	-0.0268861	0.66553	-0.040398	0.967776	0.985852
ENSG00000270681	AC095055.1	ENSG00000270681	37.2681	0.0159438	0.393575	0.0405101	0.967686	0.985843
ENSG00000233205	AC108479.1	ENSG00000233205	14.0542	-0.023481	0.579066	-0.0405498	0.967655	0.985843
ENSG00000226334	AL359182.1	ENSG00000226334	4.31027	-0.0589649	1.45362	-0.0405641	0.967643	0.985843
ENSG00000173875	ZNF791	ENSG00000173875	1205.88	-0.00937921	0.231785	-0.040465	0.967722	0.985843
ENSG00000252965	AC016959.1	ENSG00000252965	6.66199	-0.0465011	1.12634	-0.0412853	0.967068	0.985808
ENSG00000279320	AC069528.2	ENSG00000279320	3.70408	-0.0506703	1.2282	-0.0412558	0.967092	0.985808
ENSG00000236772	AL034550.1	ENSG00000236772	6.64273	-0.0437685	1.05474	-0.0414969	0.9669	0.985808
ENSG00000125124	BBS2	ENSG00000125124	3112.1	-0.00834765	0.202568	-0.0412091	0.967129	0.985808
ENSG00000117519	CNN3	ENSG00000117519	13638.1	-0.00679406	0.166322	-0.0408488	0.967416	0.985808
ENSG00000197798	FAM118B	ENSG00000197798	959.141	-0.0105119	0.253715	-0.0414319	0.966952	0.985808
ENSG00000135722	FBXL8	ENSG00000135722	109.274	0.0159999	0.389402	0.0410884	0.967225	0.985808
ENSG00000133424	LARGE1	ENSG00000133424	2238.06	0.00994279	0.243413	0.0408474	0.967418	0.985808
ENSG00000163293	NIPAL1	ENSG00000163293	20.6874	-0.0204369	0.501071	-0.0407864	0.967466	0.985808
ENSG00000182575	NXPH3	ENSG00000182575	386.25	0.00910265	0.219824	0.0414089	0.96697	0.985808
ENSG00000108946	PRKAR1A	ENSG00000108946	8888.96	0.00709431	0.174151	0.0407366	0.967506	0.985808
ENSG00000117707	PROX1	ENSG00000117707	3489.42	0.0168144	0.410572	0.0409536	0.967333	0.985808
ENSG00000112619	PRPH2	ENSG00000112619	6.97068	0.0324602	0.786544	0.0412694	0.967081	0.985808
ENSG00000223508	RPL23AP53	ENSG00000223508	58.2847	0.0181555	0.443466	0.0409399	0.967344	0.985808
ENSG00000115310	RTN4	ENSG00000115310	18100.9	0.00850646	0.203929	0.0417129	0.966728	0.985808
ENSG00000069188	SDK2	ENSG00000069188	21.4835	0.020699	0.501729	0.0412554	0.967092	0.985808
ENSG00000163482	STK36	ENSG00000163482	1158.44	0.010988	0.269315	0.0407998	0.967455	0.985808
ENSG00000241697	TMEFF1	ENSG00000241697	156.525	-0.0149341	0.366527	-0.0407449	0.967499	0.985808
ENSG00000198205	ZXDA	ENSG00000198205	297.383	0.0177693	0.435781	0.0407758	0.967475	0.985808
ENSG00000141527	CARD14	ENSG00000141527	7.24186	-0.0358231	0.852909	-0.0420011	0.966498	0.98566
ENSG00000035681	NSMAF	ENSG00000035681	1874.99	0.00897618	0.213484	0.0420462	0.966462	0.98566
ENSG00000225555	AP000320.1	ENSG00000225555	3.55359	0.0522217	1.23868	0.042159	0.966372	0.985624
ENSG00000277969	AC006449.7	ENSG00000277969	61.2826	-0.0201324	0.471792	-0.0426723	0.965963	0.985587
ENSG00000268201	AC020915.2	ENSG00000268201	5.95599	-0.0464138	1.08711	-0.0426946	0.965945	0.985587
ENSG00000287009	AC021037.1	ENSG00000287009	6.35214	0.042851	1.00325	0.042712	0.965931	0.985587
ENSG00000276523	AC025287.3	ENSG00000276523	5.51276	0.0416824	0.980095	0.0425289	0.966077	0.985587
ENSG00000268442	AC073534.1	ENSG00000268442	10.2732	0.0321929	0.761475	0.042277	0.966278	0.985587
ENSG00000233230	AC079807.1	ENSG00000233230	138.41	-0.0206307	0.487436	-0.0423249	0.96624	0.985587
ENSG00000272995	AC097505.1	ENSG00000272995	2.96536	-0.0598336	1.41581	-0.0422612	0.966291	0.985587
ENSG00000261101	AC234775.3	ENSG00000261101	18.415	0.0302984	0.711406	0.0425895	0.966029	0.985587
ENSG00000184414	IRS3P	ENSG00000184414	32.8222	0.0219145	0.513081	0.0427115	0.965931	0.985587
ENSG00000242512	LINC01206	ENSG00000242512	6.91533	-0.0334893	0.788955	-0.0424477	0.966142	0.985587
ENSG00000172057	ORMDL3	ENSG00000172057	1995.34	0.0117065	0.27496	0.0425753	0.96604	0.985587
ENSG00000139146	SINHCAF	ENSG00000139146	7872.97	0.0122968	0.287766	0.0427319	0.965915	0.985587
ENSG00000103061	SLC7A6OS	ENSG00000103061	368.005	-0.0127203	0.298849	-0.0425643	0.966049	0.985587
ENSG00000137868	STRA6	ENSG00000137868	2.06173	0.0594133	1.40471	0.0422959	0.966263	0.985587
ENSG00000179059	ZFP42	ENSG00000179059	3.58255	0.054034	1.26734	0.0426356	0.965992	0.985587
ENSG00000254165	AC090739.1	ENSG00000254165	2.08243	0.0640951	1.47341	0.0435013	0.965302	0.985451
ENSG00000229178	AC233280.1	ENSG00000229178	14.3606	0.036197	0.830811	0.0435683	0.965249	0.985451
ENSG00000131873	CHSY1	ENSG00000131873	1093.6	-0.0103241	0.23807	-0.0433658	0.96541	0.985451
ENSG00000226942	IL9RP3	ENSG00000226942	2.00513	0.0680985	1.57183	0.0433243	0.965443	0.985451
ENSG00000112078	KCTD20	ENSG00000112078	5948.62	-0.0109182	0.250349	-0.043612	0.965214	0.985451
ENSG00000132825	PPP1R3D	ENSG00000132825	174.921	-0.0111958	0.258071	-0.0433826	0.965397	0.985451
ENSG00000277957	SENP3-EIF4A1	ENSG00000277957	2.35869	0.0709098	1.63509	0.0433675	0.965409	0.985451
ENSG00000254004	ZNF260	ENSG00000254004	3154.98	0.00853337	0.197154	0.0432828	0.965476	0.985451
ENSG00000039987	BEST2	ENSG00000039987	3.09654	-0.0562849	1.28608	-0.0437648	0.965092	0.98543
ENSG00000203435	E2F3P2	ENSG00000203435	4.98627	0.0518826	1.18268	0.0438688	0.965009	0.985391
ENSG00000153989	NUS1	ENSG00000153989	2543.86	0.0085157	0.193776	0.0439462	0.964947	0.985375
ENSG00000137270	GCM1	ENSG00000137270	3.23029	-0.0619566	1.40688	-0.0440385	0.964874	0.985346
ENSG00000270571	AC007681.1	ENSG00000270571	3.11811	0.0603054	1.36694	0.044117	0.964811	0.985328
ENSG00000262410	AC024361.1	ENSG00000262410	5.62643	-0.0395448	0.894895	-0.0441892	0.964754	0.985316
ENSG00000279214	AL109659.3	ENSG00000279214	4.53321	0.0533207	1.20592	0.0442157	0.964732	0.985316
ENSG00000235314	LINC00957	ENSG00000235314	14.3047	0.0296175	0.66966	0.0442277	0.964723	0.985316
ENSG00000268307	LINC02560	ENSG00000268307	4.00622	0.0514784	1.15913	0.0444113	0.964577	0.985274
ENSG00000260778	AC009065.5	ENSG00000260778	6.03347	0.0502025	1.12779	0.0445142	0.964495	0.985273
ENSG00000205100	HSP90AA4P	ENSG00000205100	6.93829	0.0381544	0.857995	0.0444693	0.96453	0.985273
ENSG00000147526	TACC1	ENSG00000147526	3519.59	-0.0143227	0.319279	-0.0448597	0.964219	0.985048
ENSG00000182308	DCAF4L1	ENSG00000182308	11.4397	-0.0324909	0.719891	-0.0451331	0.964001	0.984872
ENSG00000026508	CD44	ENSG00000026508	6602.62	-0.00909965	0.200328	-0.0454238	0.96377	0.984728
ENSG00000005448	WDR54	ENSG00000005448	1033.14	-0.016622	0.366387	-0.0453674	0.963815	0.984728
ENSG00000103222	ABCC1	ENSG00000103222	3373.32	0.0134127	0.29397	0.0456261	0.963608	0.98461
ENSG00000185716	MOSMO	ENSG00000185716	476.663	0.00972346	0.212657	0.0457236	0.963531	0.984576
ENSG00000265452	MIR3682	ENSG00000265452	5.70786	-0.049853	1.08337	-0.0460164	0.963297	0.984384
ENSG00000164889	SLC4A2	ENSG00000164889	7604.13	0.0132631	0.284791	0.0465711	0.962855	0.983979
ENSG00000166266	CUL5	ENSG00000166266	2152.32	-0.0118298	0.252385	-0.0468722	0.962615	0.98378
ENSG00000100038	TOP3B	ENSG00000100038	6.52336	-0.0516037	1.10005	-0.0469104	0.962585	0.98378
ENSG00000186326	RGS9BP	ENSG00000186326	16.2379	0.0275836	0.586542	0.0470275	0.962491	0.983746
ENSG00000286018	AF129075.4	ENSG00000286018	35.1777	0.0216265	0.458559	0.047162	0.962384	0.983683
ENSG00000149179	C11orf49	ENSG00000149179	2352.64	0.0123336	0.261207	0.0472176	0.96234	0.983683
ENSG00000218537	MIF-AS1	ENSG00000218537	51.9429	0.0214849	0.453863	0.0473378	0.962244	0.983632
ENSG00000225969	ABHD11-AS1	ENSG00000225969	2.25107	0.0871053	1.82983	0.0476029	0.962033	0.983463
ENSG00000274964	AC026356.1	ENSG00000274964	99.0366	0.015812	0.331783	0.0476578	0.961989	0.983463
ENSG00000108469	RECQL5	ENSG00000108469	921.253	-0.0119449	0.249961	-0.0477873	0.961886	0.983405
ENSG00000228532	AC005000.1	ENSG00000228532	29.5646	-0.024019	0.501891	-0.047857	0.96183	0.983394
ENSG00000184887	BTBD6	ENSG00000184887	743.687	0.0170752	0.355373	0.0480487	0.961677	0.983285
ENSG00000278993	AC002350.2	ENSG00000278993	2.41025	0.0787282	1.63221	0.0482342	0.96153	0.983271
ENSG00000065057	NTHL1	ENSG00000065057	928.348	-0.0216857	0.450177	-0.0481714	0.96158	0.983271
ENSG00000277791	PSMB3	ENSG00000277791	4192.04	-0.0197345	0.410093	-0.0481219	0.961619	0.983271
ENSG00000267868	AL356740.1	ENSG00000267868	31.7208	-0.0236117	0.487041	-0.04848	0.961334	0.983118
ENSG00000279667	AL603839.4	ENSG00000279667	3.07665	-0.0668357	1.37652	-0.048554	0.961275	0.983104
ENSG00000180914	OXTR	ENSG00000180914	94.4678	0.0154036	0.316986	0.048594	0.961243	0.983104
ENSG00000137747	TMPRSS13	ENSG00000137747	3.17384	-0.057998	1.19348	-0.0485958	0.961241	0.983104
ENSG00000124422	USP22	ENSG00000124422	13825.2	-0.0163898	0.337334	-0.0485862	0.961249	0.983104
ENSG00000132128	LRRC41	ENSG00000132128	3912.11	0.0118256	0.242285	0.0488087	0.961072	0.983082
ENSG00000203883	SOX18	ENSG00000203883	74.743	0.0271793	0.556455	0.0488437	0.961044	0.983082
ENSG00000172232	AZU1	ENSG00000172232	2.97867	0.0655064	1.3319	0.0491826	0.960774	0.98287
ENSG00000177427	MIEF2	ENSG00000177427	242.009	0.0116516	0.236659	0.0492338	0.960733	0.98287
ENSG00000269982	AC018809.2	ENSG00000269982	77.7043	0.0170131	0.344325	0.04941	0.960593	0.982777
ENSG00000173166	RAPH1	ENSG00000173166	216.174	0.0246234	0.497235	0.0495207	0.960504	0.982733
ENSG00000223534	HLA-DQB1-AS1	ENSG00000223534	2.93966	-0.0679805	1.36728	-0.0497195	0.960346	0.982617
ENSG00000276718	AC005840.4	ENSG00000276718	3.05242	0.0596558	1.1963	0.049867	0.960228	0.982568
ENSG00000287825	AL035587.2	ENSG00000287825	16.2207	0.0417898	0.834112	0.0501009	0.960042	0.982568
ENSG00000228486	C2orf92	ENSG00000228486	20.0565	-0.0257087	0.51495	-0.0499246	0.960182	0.982568
ENSG00000150394	CDH8	ENSG00000150394	2.06544	-0.0785897	1.57331	-0.0499519	0.960161	0.982568
ENSG00000180720	CHRM4	ENSG00000180720	19.3352	-0.0371076	0.738455	-0.0502503	0.959923	0.982568
ENSG00000221946	FXYD7	ENSG00000221946	730.04	0.0229959	0.458847	0.0501168	0.960029	0.982568
ENSG00000269656	NOP53-AS1	ENSG00000269656	2.06544	-0.0785897	1.57331	-0.0499519	0.960161	0.982568
ENSG00000161217	PCYT1A	ENSG00000161217	2204.1	-0.00989644	0.198577	-0.0498369	0.960252	0.982568
ENSG00000114374	USP9Y	ENSG00000114374	2111.81	-0.0152633	0.304235	-0.0501694	0.959987	0.982568
ENSG00000011566	MAP4K3	ENSG00000011566	1028.37	0.0136236	0.270451	0.0503736	0.959825	0.982547
ENSG00000228649	SNHG26	ENSG00000228649	66.6448	0.0165067	0.326332	0.0505826	0.959658	0.982423
ENSG00000131149	GSE1	ENSG00000131149	4667.08	0.0176197	0.347579	0.0506926	0.95957	0.98238
ENSG00000169862	CTNND2	ENSG00000169862	3434.12	0.0145873	0.287345	0.0507658	0.959512	0.982372
ENSG00000204389	HSPA1A	ENSG00000204389	13.465	-0.034028	0.669701	-0.0508107	0.959476	0.982372
ENSG00000106028	SSBP1	ENSG00000106028	3800.09	0.0190656	0.37561	0.0507589	0.959518	0.982372
ENSG00000286064	AL035413.2	ENSG00000286064	51.6711	-0.0331165	0.648588	-0.0510594	0.959278	0.982358
ENSG00000100625	SIX4	ENSG00000100625	1115.57	0.0177693	0.348431	0.050998	0.959327	0.982358
ENSG00000233885	YEATS2-AS1	ENSG00000233885	10.5477	-0.0362837	0.7122	-0.050946	0.959369	0.982358
ENSG00000213085	CFAP45	ENSG00000213085	8.28693	0.039831	0.77899	0.0511317	0.959221	0.982346
ENSG00000239040	AC069200.2	ENSG00000239040	2.16008	-0.0811578	1.57965	-0.0513771	0.959025	0.98222
ENSG00000081870	HSPB11	ENSG00000081870	343.506	-0.0204504	0.398311	-0.0513428	0.959052	0.98222
ENSG00000148832	PAOX	ENSG00000148832	8.21008	-0.0413409	0.803754	-0.0514347	0.958979	0.98222
ENSG00000132670	PTPRA	ENSG00000132670	6306.03	0.00920094	0.179134	0.0513634	0.959036	0.98222
ENSG00000130429	ARPC1B	ENSG00000130429	2.99149	0.080587	1.5624	0.0515789	0.958864	0.982213
ENSG00000100941	PNN	ENSG00000100941	5691.97	0.01088	0.210557	0.0516725	0.95879	0.982182
ENSG00000117335	CD46	ENSG00000117335	4478.74	-0.0140915	0.270841	-0.0520288	0.958506	0.981938
ENSG00000250510	GPR162	ENSG00000250510	2606.73	0.0122936	0.235709	0.0521557	0.958405	0.981881
ENSG00000169306	IL1RAPL1	ENSG00000169306	77.2168	-0.0266663	0.505703	-0.0527312	0.957946	0.981457
ENSG00000134874	DZIP1	ENSG00000134874	3644.01	-0.0148302	0.279191	-0.0531185	0.957637	0.981187
ENSG00000214517	PPME1	ENSG00000214517	2826.18	-0.00949315	0.177765	-0.0534028	0.957411	0.981002
ENSG00000286025	AC000095.3	ENSG00000286025	3.70156	-0.0663776	1.23124	-0.0539114	0.957006	0.980795
ENSG00000247877	AC021086.1	ENSG00000247877	1.97905	-0.0903869	1.67192	-0.0540617	0.956886	0.980795
ENSG00000275807	AC145285.6	ENSG00000275807	18.5909	0.031083	0.574162	0.0541363	0.956827	0.980795
ENSG00000161533	ACOX1	ENSG00000161533	2699.68	-0.0122641	0.226815	-0.054071	0.956879	0.980795
ENSG00000286861	AL049779.4	ENSG00000286861	7.03607	0.0595433	1.09789	0.0542346	0.956748	0.980795
ENSG00000237842	AL157713.1	ENSG00000237842	4.67982	0.0544831	1.00928	0.0539822	0.956949	0.980795
ENSG00000213087	AL356535.1	ENSG00000213087	5.829	0.065516	1.20552	0.0543466	0.956659	0.980795
ENSG00000110651	CD81	ENSG00000110651	8175.37	0.0144104	0.268225	0.0537251	0.957154	0.980795
ENSG00000225756	DBH-AS1	ENSG00000225756	4.52579	-0.0569613	1.05855	-0.0538107	0.957086	0.980795
ENSG00000144535	DIS3L2	ENSG00000144535	607.559	0.0101657	0.189261	0.0537124	0.957164	0.980795
ENSG00000150456	EEF1AKMT1	ENSG00000150456	244.476	0.0208369	0.386904	0.0538555	0.95705	0.980795
ENSG00000137177	KIF13A	ENSG00000137177	1899.04	0.0156646	0.290697	0.0538862	0.957026	0.980795
ENSG00000187193	MT1X	ENSG00000187193	6.56501	-0.0476285	0.884389	-0.0538547	0.957051	0.980795
ENSG00000133256	PDE6B	ENSG00000133256	46.6044	-0.0201688	0.373038	-0.0540664	0.956882	0.980795
ENSG00000103479	RBL2	ENSG00000103479	2299.4	-0.0211745	0.385332	-0.0549514	0.956177	0.980432
ENSG00000167081	PBX3	ENSG00000167081	1536.47	0.0112903	0.205121	0.0550422	0.956105	0.980413
ENSG00000236581	STARD13-AS	ENSG00000236581	2.69048	-0.0887618	1.61076	-0.0551055	0.956054	0.980413
ENSG00000240005	STIM2-AS1	ENSG00000240005	2.96876	-0.0681483	1.23836	-0.0550309	0.956114	0.980413
ENSG00000185305	ARL15	ENSG00000185305	1148.08	-0.0120601	0.218318	-0.0552409	0.955947	0.98038
ENSG00000164900	GBX1	ENSG00000164900	2.16848	-0.0848065	1.53349	-0.0553031	0.955897	0.980376
ENSG00000152520	PAN3	ENSG00000152520	1731.22	0.0145479	0.262868	0.0553428	0.955865	0.980376
ENSG00000282885	AL627171.4	ENSG00000282885	4.37506	0.0647392	1.16725	0.0554631	0.95577	0.980338
ENSG00000136383	ALPK3	ENSG00000136383	26.2819	0.0255406	0.459886	0.0555369	0.955711	0.980338
ENSG00000206384	COL6A6	ENSG00000206384	3.30814	0.0726491	1.30954	0.0554766	0.955759	0.980338
ENSG00000213420	GPC2	ENSG00000213420	7166.47	0.0139754	0.251585	0.0555495	0.955701	0.980338
ENSG00000054523	KIF1B	ENSG00000054523	12723.9	-0.0192993	0.347159	-0.0555922	0.955667	0.980338
ENSG00000285928	AC103591.4	ENSG00000285928	15.2797	-0.0318843	0.571812	-0.0557602	0.955533	0.980327
ENSG00000211454	AKR7L	ENSG00000211454	25.7266	-0.0280951	0.502356	-0.0559268	0.9554	0.980278
ENSG00000136807	CDK9	ENSG00000136807	1267.58	0.0139514	0.249685	0.0558758	0.955441	0.980278
ENSG00000254057	AC084346.1	ENSG00000254057	3.04901	0.080259	1.43044	0.056108	0.955256	0.980189
ENSG00000255618	LINC02440	ENSG00000255618	5.82709	-0.0500639	0.890666	-0.0562095	0.955175	0.980189
ENSG00000229536	LINC02572	ENSG00000229536	10.2645	-0.041166	0.733817	-0.0560984	0.955263	0.980189
ENSG00000178726	THBD	ENSG00000178726	1.9481	0.102003	1.81735	0.0561273	0.95524	0.980189
ENSG00000277462	ZNF670	ENSG00000277462	496.607	0.0136282	0.242386	0.0562253	0.955162	0.980189
ENSG00000235529	AGAP1-IT1	ENSG00000235529	4.24953	-0.0682523	1.20896	-0.0564555	0.954979	0.980129
ENSG00000270804	AC010326.5	ENSG00000270804	15.8291	0.0399105	0.701699	0.056877	0.954643	0.979831
ENSG00000225146	AC073957.1	ENSG00000225146	2.4227	0.0875317	1.5362	0.0569795	0.954562	0.979793
ENSG00000279738	AL022311.1	ENSG00000279738	37.1598	0.0225757	0.392907	0.0574583	0.95418	0.979448
ENSG00000035664	DAPK2	ENSG00000035664	7.24813	-0.0439635	0.763409	-0.0575884	0.954077	0.979388
ENSG00000167193	CRK	ENSG00000167193	4152	0.00994137	0.171877	0.0578401	0.953876	0.979228
ENSG00000156687	UNC5D	ENSG00000156687	25.6973	-0.0483665	0.834742	-0.0579419	0.953795	0.979192
ENSG00000276744	AC105137.2	ENSG00000276744	2.50918	-0.0754656	1.29633	-0.0582148	0.953577	0.979015
ENSG00000267192	AC006116.5	ENSG00000267192	9.11392	0.05239	0.897797	0.0583539	0.953467	0.978947
ENSG00000110446	SLC15A3	ENSG00000110446	10.6437	-0.0541368	0.926945	-0.0584034	0.953427	0.978947
ENSG00000257543	AC063948.1	ENSG00000257543	10.175	-0.0460894	0.782225	-0.0589209	0.953015	0.978576
ENSG00000225156	AC012354.1	ENSG00000225156	2.55737	-0.0782757	1.32103	-0.0592534	0.95275	0.978525
ENSG00000246777	AC044802.1	ENSG00000246777	2.62549	0.076448	1.29484	0.0590406	0.95292	0.978525
ENSG00000133313	CNDP2	ENSG00000133313	5157.48	0.0116305	0.196624	0.0591512	0.952832	0.978525
ENSG00000224023	EDRF1-DT	ENSG00000224023	5.14267	0.0730643	1.23399	0.0592097	0.952785	0.978525
ENSG00000099984	GSTT2	ENSG00000099984	32.4996	-0.0306906	0.517441	-0.0593123	0.952703	0.978525
ENSG00000112130	RNF8	ENSG00000112130	526.998	-0.0157847	0.266538	-0.0592212	0.952776	0.978525
ENSG00000142494	SLC47A1	ENSG00000142494	52.6567	-0.0218821	0.370594	-0.0590461	0.952915	0.978525
ENSG00000287315	AL670729.3	ENSG00000287315	17.1368	0.0401236	0.67489	0.059452	0.952592	0.978512
ENSG00000109680	TBC1D19	ENSG00000109680	297.156	0.0135095	0.227165	0.05947	0.952578	0.978512
ENSG00000257896	AC093012.2	ENSG00000257896	4.64179	0.0566688	0.950394	0.0596267	0.952453	0.978462
ENSG00000272255	AC113361.1	ENSG00000272255	2.02987	0.0920325	1.53931	0.0597883	0.952324	0.978462
ENSG00000260808	AP003096.1	ENSG00000260808	2.94062	-0.0811482	1.36001	-0.0596672	0.952421	0.978462
ENSG00000222952	RNA5SP41	ENSG00000222952	2.34878	-0.08638	1.44767	-0.0596682	0.95242	0.978462
ENSG00000122482	ZNF644	ENSG00000122482	2624.16	0.0148008	0.247673	0.0597597	0.952347	0.978462
ENSG00000188419	CHM	ENSG00000188419	1015.3	0.0168269	0.280815	0.0599217	0.952218	0.978452
ENSG00000232940	HCG25	ENSG00000232940	6.58347	-0.0500908	0.834217	-0.0600452	0.95212	0.978397
ENSG00000105364	MRPL4	ENSG00000105364	1466.07	-0.0194812	0.324307	-0.0600703	0.9521	0.978397
ENSG00000180370	PAK2	ENSG00000180370	9578.73	-0.0174048	0.28943	-0.0601348	0.952048	0.978397
ENSG00000255145	STX17-AS1	ENSG00000255145	11.2078	0.0398382	0.661183	0.0602529	0.951954	0.978366
ENSG00000245975	AC090515.3	ENSG00000245975	5.66562	-0.0758297	1.25411	-0.0604649	0.951785	0.978239
ENSG00000250658	AC097652.1	ENSG00000250658	2.58023	0.100263	1.6582	0.0604648	0.951785	0.978239
ENSG00000286215	AL356534.1	ENSG00000286215	2.10717	0.0867709	1.43236	0.0605788	0.951695	0.978238
ENSG00000189190	ZNF600	ENSG00000189190	101.051	-0.0177591	0.292565	-0.0607014	0.951597	0.978184
ENSG00000177150	FAM210A	ENSG00000177150	609.562	0.0140027	0.229612	0.0609845	0.951372	0.977999
ENSG00000130528	HRC	ENSG00000130528	2.18349	-0.097575	1.5963	-0.0611258	0.951259	0.977956
ENSG00000224080	UBE2FP1	ENSG00000224080	6.54696	-0.0778176	1.27376	-0.0610929	0.951285	0.977956
ENSG00000274460	AC092119.2	ENSG00000274460	10.4117	0.0485054	0.790035	0.0613965	0.951043	0.977806
ENSG00000269489	AL589765.6	ENSG00000269489	5.06446	0.0670509	1.09021	0.0615029	0.950959	0.977806
ENSG00000126107	HECTD3	ENSG00000126107	1552.7	0.0110578	0.180079	0.0614054	0.951036	0.977806
ENSG00000079387	SENP1	ENSG00000079387	1376.16	-0.0161681	0.263371	-0.0613891	0.951049	0.977806
ENSG00000134291	TMEM106C	ENSG00000134291	2920.95	-0.0151857	0.246416	-0.0616263	0.95086	0.977797
ENSG00000142632	ARHGEF19	ENSG00000142632	260.893	-0.0192398	0.311299	-0.0618049	0.950718	0.977716
ENSG00000203721	LINC00862	ENSG00000203721	3.12921	-0.08504	1.37645	-0.0617822	0.950736	0.977716
ENSG00000106852	LHX6	ENSG00000106852	34.413	0.0286664	0.462473	0.061985	0.950575	0.977643
ENSG00000258539	AC068896.3	ENSG00000258539	1.91845	-0.107798	1.7346	-0.0621454	0.950447	0.977578
ENSG00000156011	PSD3	ENSG00000156011	4816.52	-0.0227313	0.365922	-0.0621206	0.950467	0.977578
ENSG00000135723	FHOD1	ENSG00000135723	409.184	0.0153698	0.246775	0.0622825	0.950338	0.977538
ENSG00000180389	ATP5F1EP2	ENSG00000180389	4.65408	0.0614439	0.98295	0.0625097	0.950157	0.977412
ENSG00000099974	DDTL	ENSG00000099974	23.0785	0.0344157	0.550711	0.0624933	0.95017	0.977412
ENSG00000215914	MMP23A	ENSG00000215914	10.2291	-0.0467571	0.748163	-0.0624959	0.950168	0.977412
ENSG00000261678	SCRT1	ENSG00000261678	77.982	-0.0267395	0.426087	-0.0627559	0.949961	0.977335
ENSG00000177294	FBXO39	ENSG00000177294	3.45225	0.0869361	1.38108	0.0629479	0.949808	0.977224
ENSG00000118231	CRYGD	ENSG00000118231	45.0908	0.0258756	0.410237	0.0630748	0.949707	0.977167
ENSG00000235371	AL122018.1	ENSG00000235371	3.01292	-0.0816678	1.29281	-0.0631709	0.94963	0.977163
ENSG00000231407	GORAB-AS1	ENSG00000231407	4.59763	0.0632081	1.00114	0.0631363	0.949658	0.977163
ENSG00000248971	KRT8P46	ENSG00000248971	10.5506	0.0596114	0.941943	0.0632856	0.949539	0.977133
ENSG00000198026	ZNF335	ENSG00000198026	1111.89	0.0131437	0.207645	0.0632987	0.949529	0.977133
ENSG00000108395	TRIM37	ENSG00000108395	6267.25	0.0146699	0.230487	0.0636474	0.949251	0.976929
ENSG00000276345	AC004556.3	ENSG00000276345	733.379	-0.0340164	0.533255	-0.0637901	0.949137	0.976859
ENSG00000274554	AC083806.2	ENSG00000274554	6.43056	-0.0630145	0.987341	-0.0638224	0.949112	0.976859
ENSG00000152953	STK32B	ENSG00000152953	5060.78	-0.0146306	0.228983	-0.0638937	0.949055	0.976859
ENSG00000117868	ESYT2	ENSG00000117868	3358.87	-0.0160762	0.249991	-0.0643072	0.948726	0.976598
ENSG00000072518	MARK2	ENSG00000072518	2537.44	0.0164772	0.256344	0.0642775	0.948749	0.976598
ENSG00000214944	ARHGEF28	ENSG00000214944	54.8895	0.0275814	0.427961	0.0644484	0.948613	0.976551
ENSG00000214013	GANC	ENSG00000214013	287.312	-0.0148382	0.229729	-0.0645901	0.9485	0.97649
ENSG00000248890	HHIP-AS1	ENSG00000248890	85.1301	0.0231496	0.358469	0.064579	0.948509	0.97649
ENSG00000260037	AC104938.1	ENSG00000260037	3.39092	0.0882757	1.36421	0.0647084	0.948406	0.976476
ENSG00000240463	RPS19P3	ENSG00000240463	6.48201	0.0615313	0.949286	0.0648185	0.948318	0.976432
ENSG00000060688	SNRNP40	ENSG00000060688	2282.76	-0.0149817	0.230562	-0.064979	0.948191	0.976347
ENSG00000176340	COX8A	ENSG00000176340	415.968	-0.032521	0.499871	-0.0650589	0.948127	0.976328
ENSG00000177692	DNAJC28	ENSG00000177692	65.4388	0.0295978	0.453651	0.0652435	0.94798	0.976223
ENSG00000177469	CAVIN1	ENSG00000177469	3169.55	-0.0122927	0.187997	-0.0653875	0.947865	0.976151
ENSG00000267595	AC060780.3	ENSG00000267595	4.79075	0.0654196	0.997508	0.065583	0.94771	0.97612
ENSG00000270589	AL158163.1	ENSG00000270589	6.66008	-0.0589461	0.900164	-0.0654837	0.947789	0.97612
ENSG00000180902	D2HGDH	ENSG00000180902	570.045	-0.0236357	0.360948	-0.0654822	0.94779	0.97612
ENSG00000056277	ZNF280C	ENSG00000056277	524.903	-0.0228136	0.347592	-0.0656333	0.94767	0.97612
ENSG00000264520	AC005154.4	ENSG00000264520	6.8295	-0.0628594	0.95628	-0.0657332	0.94759	0.976099
ENSG00000247746	USP51	ENSG00000247746	15.0227	0.0409963	0.621671	0.0659453	0.947421	0.975972
ENSG00000279413	AC112497.2	ENSG00000279413	61.1574	0.0212925	0.322568	0.0660094	0.94737	0.975965
ENSG00000277977	AC010332.1	ENSG00000277977	29.7834	0.0340676	0.515624	0.0660707	0.947322	0.975962
ENSG00000272269	AL138724.2	ENSG00000272269	4.94801	0.086205	1.29965	0.0663296	0.947115	0.975795
ENSG00000160218	TRAPPC10	ENSG00000160218	1339.28	0.0276901	0.417352	0.0663471	0.947102	0.975795
ENSG00000247796	AC008966.1	ENSG00000247796	38.0256	-0.0347394	0.522753	-0.0664546	0.947016	0.975786
ENSG00000130176	CNN1	ENSG00000130176	13.1557	0.0434225	0.650926	0.0667089	0.946813	0.975623
ENSG00000108239	TBC1D12	ENSG00000108239	1052.5	0.0194979	0.291853	0.0668074	0.946735	0.975589
ENSG00000149646	CNBD2	ENSG00000149646	9.13303	-0.050692	0.75677	-0.0669848	0.946594	0.97549
ENSG00000226976	COX6A1P2	ENSG00000226976	253.118	-0.0268636	0.400584	-0.0670612	0.946533	0.975473
ENSG00000266846	AP001021.3	ENSG00000266846	5.28403	-0.0659742	0.978572	-0.0674188	0.946248	0.975317
ENSG00000165629	ATP5F1C	ENSG00000165629	6088.1	-0.0181973	0.270358	-0.0673084	0.946336	0.975317
ENSG00000046651	OFD1	ENSG00000046651	852.598	-0.0139529	0.207257	-0.0673218	0.946326	0.975317
ENSG00000174579	MSL2	ENSG00000174579	1704.24	0.0194836	0.288478	0.0675392	0.946152	0.975266
ENSG00000113194	FAF2	ENSG00000113194	3087.91	-0.0155098	0.229411	-0.0676072	0.946098	0.975257
ENSG00000284968	AC093827.4	ENSG00000284968	6.04571	0.0689176	1.01845	0.067669	0.946049	0.975252
ENSG00000162437	RAVER2	ENSG00000162437	1330.73	-0.0156443	0.231073	-0.067703	0.946022	0.975252
ENSG00000171159	C9orf16	ENSG00000171159	1806.19	0.0228249	0.335902	0.0679512	0.945824	0.975131
ENSG00000221947	XKR9	ENSG00000221947	2.37399	-0.110078	1.62049	-0.0679291	0.945842	0.975131
ENSG00000151892	GFRA1	ENSG00000151892	309.204	0.0190495	0.279438	0.0681707	0.94565	0.975068
ENSG00000122694	GLIPR2	ENSG00000122694	1935.71	-0.0228633	0.335636	-0.0681192	0.945691	0.975068
ENSG00000272153	AL365330.1	ENSG00000272153	10.8997	0.0624355	0.911337	0.0685098	0.94538	0.974846
ENSG00000196396	PTPN1	ENSG00000196396	1636.67	-0.0149808	0.218688	-0.068503	0.945385	0.974846
ENSG00000224126	UBE2SP2	ENSG00000224126	24.1165	0.036085	0.525923	0.0686127	0.945298	0.974846
ENSG00000258450	AL139099.3	ENSG00000258450	2.63243	-0.100334	1.4585	-0.0687925	0.945155	0.974815
ENSG00000090863	GLG1	ENSG00000090863	10575.9	0.0145925	0.212379	0.06871	0.94522	0.974815
ENSG00000168016	TRANK1	ENSG00000168016	14.2764	0.0462398	0.672873	0.0687199	0.945213	0.974815
ENSG00000235859	AC006978.1	ENSG00000235859	102.408	0.0201442	0.291927	0.0690043	0.944986	0.974712
ENSG00000138764	CCNG2	ENSG00000138764	2207.64	-0.0183244	0.265251	-0.0690831	0.944923	0.974694
ENSG00000236819	LINC01563	ENSG00000236819	55.0144	0.026594	0.383698	0.0693098	0.944743	0.974554
ENSG00000162378	ZYG11B	ENSG00000162378	2850.05	0.0261426	0.376829	0.0693753	0.944691	0.974546
ENSG00000136783	NIPSNAP3A	ENSG00000136783	748.233	-0.0179361	0.257884	-0.0695508	0.944551	0.974449
ENSG00000266777	SH3GL1P1	ENSG00000266777	11.8252	-0.0477021	0.685754	-0.0695616	0.944543	0.974449
ENSG00000258811	AL583810.2	ENSG00000258811	8.23905	-0.0663791	0.951454	-0.069766	0.94438	0.974365
ENSG00000261777	AC012184.3	ENSG00000261777	15.8773	0.0447511	0.637718	0.0701738	0.944055	0.974182
ENSG00000237301	AL121992.1	ENSG00000237301	5.74913	0.0694983	0.991257	0.0701112	0.944105	0.974182
ENSG00000164123	C4orf45	ENSG00000164123	2.57128	0.107677	1.53727	0.0700442	0.944159	0.974182
ENSG00000087157	PGS1	ENSG00000087157	1035.91	0.0137098	0.195188	0.0702392	0.944003	0.974182
ENSG00000131876	SNRPA1	ENSG00000131876	1353.05	-0.0224358	0.32013	-0.0700834	0.944127	0.974182
ENSG00000273554	AC136616.1	ENSG00000273554	4.76527	0.0821712	1.16631	0.0704539	0.943832	0.974077
ENSG00000286529	AC090398.2	ENSG00000286529	3.57818	0.0750473	1.06338	0.0705742	0.943737	0.974025
ENSG00000112679	DUSP22	ENSG00000112679	1079.27	-0.0135326	0.19166	-0.0706072	0.94371	0.974025
ENSG00000170113	NIPA1	ENSG00000170113	639.704	0.0238755	0.337907	0.0706568	0.943671	0.974025
ENSG00000219451	RPL23P8	ENSG00000219451	8.52903	0.0731946	1.03662	0.070609	0.943709	0.974025
ENSG00000129315	CCNT1	ENSG00000129315	2596.54	-0.0223186	0.314757	-0.0709075	0.943471	0.973936
ENSG00000224116	INHBA-AS1	ENSG00000224116	3.1677	0.102165	1.44054	0.0709213	0.94346	0.973936
ENSG00000232909	AL157823.2	ENSG00000232909	14.4096	-0.0482938	0.679077	-0.0711168	0.943305	0.973857
ENSG00000286923	AC004522.6	ENSG00000286923	21.4462	0.039438	0.552324	0.0714037	0.943076	0.973668
ENSG00000125730	C3	ENSG00000125730	6.51722	-0.0663168	0.925605	-0.071647	0.942883	0.973539
ENSG00000162552	WNT4	ENSG00000162552	45.0589	0.030002	0.418926	0.0716165	0.942907	0.973539
ENSG00000281207	SLFNL1-AS1	ENSG00000281207	18.6871	0.0445308	0.62015	0.0718065	0.942756	0.973476
ENSG00000205111	CDKL4	ENSG00000205111	3.26895	-0.0850663	1.18336	-0.0718853	0.942693	0.973457
ENSG00000138738	PRDM5	ENSG00000138738	32.3705	-0.0531338	0.738637	-0.071935	0.942654	0.973457
ENSG00000178187	ZNF454	ENSG00000178187	138.23	-0.0216057	0.300096	-0.0719959	0.942605	0.973457
ENSG00000110944	IL23A	ENSG00000110944	8.49655	-0.0518973	0.719936	-0.0720859	0.942534	0.973431
ENSG00000272842	AL391834.1	ENSG00000272842	2.02147	0.101553	1.40348	0.0723576	0.942317	0.973254
ENSG00000272834	AL022238.3	ENSG00000272834	3.59127	0.0916862	1.26554	0.0724485	0.942245	0.973229
ENSG00000202078	AL513282.1	ENSG00000202078	2.89671	0.0973125	1.34326	0.072445	0.942248	0.973229
ENSG00000286781	AC099332.1	ENSG00000286781	5.37967	0.0869627	1.19826	0.0725743	0.942145	0.973215
ENSG00000081320	STK17B	ENSG00000081320	347.244	-0.0242658	0.333574	-0.0727449	0.942009	0.973121
ENSG00000240891	PLCXD2	ENSG00000240891	245.105	0.0250948	0.343596	0.0730356	0.941778	0.972928
ENSG00000287490	AC015818.9	ENSG00000287490	3.88823	0.0945338	1.28865	0.0733587	0.941521	0.972709
ENSG00000279539	AC006486.2	ENSG00000279539	18.2006	-0.0466426	0.634889	-0.0734658	0.941435	0.972667
ENSG00000258559	AC005519.1	ENSG00000258559	20.8952	0.0453796	0.617015	0.073547	0.941371	0.972647
ENSG00000155714	PDZD9	ENSG00000155714	3.69431	0.0857475	1.16411	0.0736594	0.941281	0.972647
ENSG00000148341	SH3GLB2	ENSG00000148341	1398.63	0.017569	0.238809	0.0735692	0.941353	0.972647
ENSG00000273893	AL133520.1	ENSG00000273893	53.6176	0.0356918	0.48251	0.0739711	0.941033	0.972437
ENSG00000273557	AC008781.2	ENSG00000273557	2.49724	0.112063	1.51019	0.0742041	0.940848	0.972382
ENSG00000257509	AC073487.1	ENSG00000257509	4.28201	0.0872338	1.16924	0.074607	0.940527	0.972382
ENSG00000277740	AC079089.4	ENSG00000277740	11.6438	0.0528479	0.707887	0.0746558	0.940489	0.972382
ENSG00000214546	AC087491.1	ENSG00000214546	2.81115	0.10328	1.39251	0.0741682	0.940877	0.972382
ENSG00000255202	AL049629.1	ENSG00000255202	9.30878	-0.0796291	1.0747	-0.0740946	0.940935	0.972382
ENSG00000287705	AL139232.1	ENSG00000287705	3.12604	0.0950716	1.28084	0.0742261	0.94083	0.972382
ENSG00000125997	BPIFB9P	ENSG00000125997	4.10678	-0.0804601	1.0855	-0.0741225	0.940913	0.972382
ENSG00000100697	DICER1	ENSG00000100697	2330.74	-0.0250126	0.335262	-0.0746062	0.940528	0.972382
ENSG00000260034	LCMT1-AS2	ENSG00000260034	5.7279	0.0668931	0.89808	0.0744846	0.940625	0.972382
ENSG00000124641	MED20	ENSG00000124641	848.901	0.0144235	0.194329	0.0742221	0.940834	0.972382
ENSG00000139505	MTMR6	ENSG00000139505	2364.99	-0.0168188	0.225664	-0.0745303	0.940588	0.972382
ENSG00000257315	ZBED6	ENSG00000257315	28.8838	0.0596607	0.801996	0.0743902	0.9407	0.972382
ENSG00000180233	ZNRF2	ENSG00000180233	466.687	0.0203634	0.274558	0.0741681	0.940877	0.972382
ENSG00000109436	TBC1D9	ENSG00000109436	1241.61	0.0196222	0.262177	0.0748431	0.94034	0.972368
ENSG00000279605	AC067930.5	ENSG00000279605	4.38023	-0.0828705	1.10451	-0.0750289	0.940192	0.972262
ENSG00000070367	EXOC5	ENSG00000070367	7106.93	-0.0183856	0.24488	-0.0750802	0.940151	0.972262
ENSG00000123415	SMUG1	ENSG00000123415	816.442	-0.02492	0.331575	-0.0751563	0.94009	0.972249
ENSG00000259250	AC018904.1	ENSG00000259250	25.0384	0.0384321	0.51063	0.0752641	0.940005	0.972207
ENSG00000240950	AC021074.1	ENSG00000240950	6.76997	-0.071391	0.946527	-0.0754242	0.939877	0.972128
ENSG00000249889	ALG1L11P	ENSG00000249889	3.26891	-0.0889456	1.17799	-0.0755062	0.939812	0.972128
ENSG00000181773	GPR3	ENSG00000181773	101.741	-0.0244488	0.324185	-0.0754162	0.939884	0.972128
ENSG00000232624	LINC01517	ENSG00000232624	7.64488	-0.0708482	0.937147	-0.0755999	0.939737	0.972128
ENSG00000103035	PSMD7	ENSG00000103035	1469.08	-0.013918	0.184488	-0.0754409	0.939864	0.972128
ENSG00000119326	CTNNAL1	ENSG00000119326	3195.58	0.0139688	0.184175	0.0758453	0.939542	0.972007
ENSG00000184925	LCN12	ENSG00000184925	4.26686	-0.0791429	1.04313	-0.0758703	0.939522	0.972007
ENSG00000104671	DCTN6	ENSG00000104671	451.321	-0.0276685	0.363727	-0.0760693	0.939364	0.971915
ENSG00000278266	AC079949.2	ENSG00000278266	23.2899	-0.0364001	0.477045	-0.0763034	0.939178	0.971768
ENSG00000257534	AC023794.6	ENSG00000257534	3.1977	0.116294	1.52225	0.0763966	0.939104	0.971738
ENSG00000106211	HSPB1	ENSG00000106211	7113.13	-0.0238002	0.310967	-0.0765362	0.938993	0.97167
ENSG00000279145	AC011912.1	ENSG00000279145	21.872	0.0539616	0.702884	0.0767716	0.938805	0.971522
ENSG00000105063	PPP6R1	ENSG00000105063	6022.16	-0.0174449	0.227002	-0.0768489	0.938744	0.971505
ENSG00000246705	H2AJ	ENSG00000246705	30.4086	0.0543874	0.703986	0.0772564	0.93842	0.971215
ENSG00000287232	AC079848.2	ENSG00000287232	6.34279	0.0904491	1.16704	0.0775028	0.938224	0.971059
ENSG00000176095	IP6K1	ENSG00000176095	4074.06	0.015496	0.199863	0.0775331	0.938199	0.971059
ENSG00000238045	AC009133.1	ENSG00000238045	17.6255	-0.0453713	0.583064	-0.0778154	0.937975	0.971022
ENSG00000266970	AC061992.2	ENSG00000266970	23.5848	-0.0395073	0.50708	-0.0779115	0.937898	0.971022
ENSG00000259456	ADNP-AS1	ENSG00000259456	17.1416	0.0467607	0.600638	0.0778517	0.937946	0.971022
ENSG00000276742	AL731566.3	ENSG00000276742	8.5921	0.0827673	1.06576	0.0776604	0.938098	0.971022
ENSG00000105341	DMAC2	ENSG00000105341	3050.93	0.0143489	0.184697	0.0776887	0.938076	0.971022
ENSG00000106459	NRF1	ENSG00000106459	827.264	0.0173947	0.22379	0.0777278	0.938045	0.971022
ENSG00000141404	GNAL	ENSG00000141404	6.8186	0.0707325	0.906556	0.0780232	0.93781	0.971001
ENSG00000198538	ZNF28	ENSG00000198538	1192.79	-0.0178868	0.229088	-0.0780785	0.937766	0.971001
ENSG00000213204	AL049697.1	ENSG00000213204	7.04478	-0.0890675	1.13962	-0.0781558	0.937704	0.970984
ENSG00000059691	GATB	ENSG00000059691	1257.32	0.0204176	0.260745	0.0783049	0.937586	0.970908
ENSG00000107185	RGP1	ENSG00000107185	1141.77	0.0275964	0.351209	0.0785753	0.93737	0.970731
ENSG00000203865	ATP1A1-AS1	ENSG00000203865	10.8404	0.050615	0.642974	0.0787201	0.937255	0.970692
ENSG00000198677	TTC37	ENSG00000198677	4422.98	0.0224396	0.285203	0.0786794	0.937288	0.970692
ENSG00000224223	VSTM2A-OT1	ENSG00000224223	3.21186	-0.102845	1.30387	-0.0788766	0.937131	0.970622
ENSG00000274444	AC078909.2	ENSG00000274444	3.70716	-0.0936508	1.18561	-0.0789897	0.937041	0.970575
ENSG00000150995	ITPR1	ENSG00000150995	853.367	-0.0307399	0.387674	-0.0792932	0.936799	0.970372
ENSG00000173744	AGFG1	ENSG00000173744	3657.09	-0.0189806	0.239196	-0.0793516	0.936753	0.97037
ENSG00000277758	FO681492.1	ENSG00000277758	10.1219	0.063201	0.796349	0.0793635	0.936744	0.97037
ENSG00000215414	PSMA6P1	ENSG00000215414	15.3962	-0.0463909	0.584157	-0.0794151	0.936702	0.97037
ENSG00000068438	FTSJ1	ENSG00000068438	1983.04	-0.0161074	0.20214	-0.0796843	0.936488	0.970234
ENSG00000214514	KRT42P	ENSG00000214514	12.0929	0.0774154	0.970446	0.079773	0.936418	0.970234
ENSG00000131002	TXLNGY	ENSG00000131002	2233.86	0.0173582	0.217791	0.079701	0.936475	0.970234
ENSG00000286443	AC091178.2	ENSG00000286443	4.88955	0.0797787	0.996441	0.0800636	0.936187	0.970061
ENSG00000136811	ODF2	ENSG00000136811	1165.17	-0.0150416	0.187746	-0.0801168	0.936144	0.970061
ENSG00000163273	NPPC	ENSG00000163273	8.98561	-0.0627409	0.782454	-0.0801848	0.93609	0.970054
ENSG00000120658	ENOX1	ENSG00000120658	1043.26	0.0186502	0.232393	0.080253	0.936036	0.970044
ENSG00000244165	P2RY11	ENSG00000244165	185.099	0.0230201	0.286596	0.0803223	0.935981	0.970033
ENSG00000249637	AC008438.1	ENSG00000249637	21.9481	-0.0494524	0.615033	-0.080406	0.935914	0.97001
ENSG00000089127	OAS1	ENSG00000089127	3.63826	-0.0974038	1.21041	-0.0804719	0.935862	0.970002
ENSG00000107859	PITX3	ENSG00000107859	2.32194	0.119081	1.47938	0.080494	0.935844	0.970002
ENSG00000198898	CAPZA2	ENSG00000198898	6945.5	0.0172525	0.21343	0.0808343	0.935574	0.969927
ENSG00000172349	IL16	ENSG00000172349	5.91816	-0.0706296	0.875484	-0.080675	0.9357	0.969927
ENSG00000112159	MDN1	ENSG00000112159	1850.29	-0.0301189	0.372894	-0.0807705	0.935624	0.969927
ENSG00000235958	UBOX5-AS1	ENSG00000235958	4.73922	-0.084278	1.04433	-0.0807004	0.93568	0.969927
ENSG00000241307	AC104472.2	ENSG00000241307	3.66458	0.107047	1.3228	0.0809241	0.935502	0.969917
ENSG00000022267	FHL1	ENSG00000022267	11168.6	-0.0159121	0.196658	-0.0809127	0.935511	0.969917
ENSG00000253636	AC022893.1	ENSG00000253636	8.24597	-0.0651397	0.802419	-0.0811791	0.935299	0.969811
ENSG00000178734	LMO7DN	ENSG00000178734	6.90644	0.0714618	0.880574	0.0811537	0.93532	0.969811
ENSG00000139160	ETFBKMT	ENSG00000139160	68.5429	-0.0329743	0.405583	-0.081301	0.935203	0.969782
ENSG00000188986	NELFB	ENSG00000188986	4337.79	-0.0164009	0.201124	-0.0815462	0.935008	0.969626
ENSG00000255142	AP006621.2	ENSG00000255142	13.5791	-0.0612004	0.749576	-0.0816467	0.934928	0.969589
ENSG00000162747	FCGR3B	ENSG00000162747	2.94843	-0.114683	1.40334	-0.0817214	0.934868	0.969574
ENSG00000183831	ANKRD45	ENSG00000183831	5.64929	0.078006	0.953328	0.0818249	0.934786	0.969535
ENSG00000103187	COTL1	ENSG00000103187	11683.9	-0.0152751	0.186623	-0.0818502	0.934766	0.969535
ENSG00000255857	PXN-AS1	ENSG00000255857	51.0503	0.0342158	0.417943	0.0818672	0.934752	0.969535
ENSG00000258813	AL442663.3	ENSG00000258813	3.72177	0.0865867	1.05401	0.0821496	0.934528	0.969406
ENSG00000276054	AC243654.3	ENSG00000276054	4.81049	0.0813938	0.98922	0.0822808	0.934423	0.969344
ENSG00000145734	BDP1	ENSG00000145734	2072.65	0.0307727	0.373941	0.0822928	0.934414	0.969344
ENSG00000232593	KANTR	ENSG00000232593	214.403	0.0218045	0.26479	0.0823462	0.934371	0.969344
ENSG00000267152	AC093227.1	ENSG00000267152	22.3651	-0.0389392	0.470811	-0.0827068	0.934085	0.969319
ENSG00000090061	CCNK	ENSG00000090061	383.353	-0.035324	0.427001	-0.0827259	0.934069	0.969319
ENSG00000243659	FO393419.3	ENSG00000243659	2.1324	0.130482	1.57995	0.0825859	0.934181	0.969319
ENSG00000073614	KDM5A	ENSG00000073614	3743.8	-0.0267857	0.324553	-0.0825311	0.934224	0.969319
ENSG00000225465	RFPL1S	ENSG00000225465	2.20198	0.140965	1.70466	0.082694	0.934095	0.969319
ENSG00000177519	RPRM	ENSG00000177519	26.7155	-0.0459763	0.557425	-0.0824798	0.934265	0.969319
ENSG00000149488	TMC2	ENSG00000149488	2.64183	0.100372	1.2163	0.0825229	0.934231	0.969319
ENSG00000263938	AC100832.2	ENSG00000263938	2.96507	-0.116337	1.40021	-0.0830851	0.933784	0.96918
ENSG00000261654	AL360270.2	ENSG00000261654	19.9836	0.0511965	0.616517	0.0830415	0.933819	0.96918
ENSG00000231340	ACTG1P10	ENSG00000231340	3.09569	-0.116126	1.39476	-0.083259	0.933646	0.969146
ENSG00000227347	HNRNPKP2	ENSG00000227347	10.4132	0.0631372	0.758792	0.0832076	0.933686	0.969146
ENSG00000145495	MARCHF6	ENSG00000145495	9237.17	-0.0239688	0.288104	-0.0831948	0.933697	0.969146
ENSG00000198003	CCDC151	ENSG00000198003	56.5711	-0.0432536	0.518751	-0.0833803	0.933549	0.969132
ENSG00000134852	CLOCK	ENSG00000134852	1512.34	-0.0245209	0.293591	-0.0835205	0.933438	0.969063
ENSG00000214338	SOGA3	ENSG00000214338	8.9832	-0.0692181	0.826231	-0.0837757	0.933235	0.968898
ENSG00000162849	KIF26B	ENSG00000162849	350.39	-0.0254236	0.30326	-0.0838343	0.933188	0.968896
ENSG00000005810	MYCBP2	ENSG00000005810	2898.23	0.0303572	0.361384	0.0840027	0.933054	0.968804
ENSG00000201496	RN7SKP275	ENSG00000201496	30.1275	0.0618707	0.736499	0.0840065	0.933051	0.968804
ENSG00000171456	ASXL1	ENSG00000171456	4820.17	0.0231232	0.274177	0.0843368	0.932789	0.968646
ENSG00000173452	TMEM196	ENSG00000173452	6.0976	-0.0860386	1.02055	-0.0843058	0.932813	0.968646
ENSG00000270903	HNRNPA3P9	ENSG00000270903	6.26162	0.0932276	1.10405	0.0844415	0.932705	0.968627
ENSG00000207547	MIR25	ENSG00000207547	22.0137	-0.0473764	0.56072	-0.0844921	0.932665	0.968627
ENSG00000071991	CDH19	ENSG00000071991	36.9555	0.0510973	0.603483	0.0846706	0.932523	0.968541
ENSG00000137857	DUOX1	ENSG00000137857	25.5744	0.0404828	0.478193	0.0846578	0.932533	0.968541
ENSG00000257681	AC025265.1	ENSG00000257681	7.06183	0.0761718	0.892758	0.0853219	0.932006	0.968265
ENSG00000227018	IL6STP1	ENSG00000227018	1.97673	0.153179	1.79811	0.085189	0.932111	0.968265
ENSG00000131507	NDFIP1	ENSG00000131507	9785.35	0.0163837	0.192375	0.0851653	0.93213	0.968265
ENSG00000236480	PKMP1	ENSG00000236480	2.10667	-0.145202	1.70526	-0.0851494	0.932143	0.968265
ENSG00000067113	PLPP1	ENSG00000067113	423.192	0.0178897	0.209548	0.085373	0.931965	0.968265
ENSG00000100372	SLC25A17	ENSG00000100372	1798.45	0.0195438	0.229645	0.0851045	0.932178	0.968265
ENSG00000232344	AC087163.2	ENSG00000232344	6.04645	-0.082358	0.962072	-0.0856048	0.931781	0.968129
ENSG00000288526	AL157834.4	ENSG00000288526	2.34668	0.141664	1.65336	0.0856824	0.931719	0.968112
ENSG00000136636	KCTD3	ENSG00000136636	3986.42	-0.0187796	0.219047	-0.0857332	0.931679	0.968112
ENSG00000231185	SPRY4-AS1	ENSG00000231185	8.58204	0.0610512	0.712397	0.0856983	0.931706	0.968112
ENSG00000269068	AC009955.4	ENSG00000269068	2.75227	0.105249	1.22314	0.0860485	0.931428	0.968042
ENSG00000274015	AL136038.7	ENSG00000274015	4.93834	0.0892061	1.03654	0.0860612	0.931418	0.968042
ENSG00000186897	C1QL4	ENSG00000186897	52.3838	-0.0281973	0.328021	-0.0859619	0.931497	0.968042
ENSG00000167136	ENDOG	ENSG00000167136	410.69	-0.0329998	0.384008	-0.085935	0.931518	0.968042
ENSG00000144744	UBA3	ENSG00000144744	1755.53	0.0187265	0.217758	0.0859971	0.931469	0.968042
ENSG00000282951	AC008537.4	ENSG00000282951	3.13777	-0.102467	1.187	-0.0863245	0.931208	0.967963
ENSG00000112851	ERBIN	ENSG00000112851	5721.71	0.0229837	0.26602	0.0863985	0.93115	0.967963
ENSG00000240395	RPL5P23	ENSG00000240395	5.05659	0.0796155	0.922428	0.0863109	0.931219	0.967963
ENSG00000251323	LINC02728	ENSG00000251323	10.7089	-0.07138	0.824713	-0.0865514	0.931028	0.967928
ENSG00000106246	PTCD1	ENSG00000106246	75.2734	0.0288143	0.333027	0.0865223	0.931051	0.967928
ENSG00000248159	HSPA8P11	ENSG00000248159	3.70045	0.111526	1.28383	0.0868699	0.930775	0.967775
ENSG00000226807	MROH5	ENSG00000226807	2.63119	0.139084	1.60201	0.0868188	0.930816	0.967775
ENSG00000170915	PAQR8	ENSG00000170915	794.426	-0.0181824	0.209103	-0.0869543	0.930708	0.967775
ENSG00000225361	PPP1R26-AS1	ENSG00000225361	9.74156	0.0617956	0.711389	0.086866	0.930778	0.967775
ENSG00000280927	CTBP1-AS	ENSG00000280927	28.1386	-0.0499089	0.572362	-0.0871982	0.930514	0.967647
ENSG00000173200	PARP15	ENSG00000173200	3.67458	0.107691	1.23419	0.0872561	0.930468	0.967646
ENSG00000264589	MAPT-AS1	ENSG00000264589	24.2316	0.0512478	0.585377	0.0875466	0.930237	0.967452
ENSG00000118260	CREB1	ENSG00000118260	2386.94	0.0190841	0.217799	0.0876229	0.930176	0.967435
ENSG00000268601	AC115522.1	ENSG00000268601	15.9379	-0.0577996	0.658665	-0.0877527	0.930073	0.967374
ENSG00000196757	ZNF700	ENSG00000196757	399.532	0.0197884	0.225287	0.0878365	0.930007	0.967351
ENSG00000226457	RPL22P3	ENSG00000226457	3.9614	-0.0973268	1.10626	-0.0879785	0.929894	0.96728
ENSG00000203993	ARRDC1-AS1	ENSG00000203993	505.324	-0.0285366	0.323948	-0.08809	0.929805	0.967234
ENSG00000237916	AC011753.4	ENSG00000237916	2.18979	0.14714	1.66876	0.0881732	0.929739	0.967212
ENSG00000274605	PCCA-DT	ENSG00000274605	111.338	-0.0360508	0.408773	-0.0881927	0.929724	0.967212
ENSG00000235499	AC073046.1	ENSG00000235499	9.27539	0.0771432	0.873524	0.0883125	0.929628	0.967189
ENSG00000102241	HTATSF1	ENSG00000102241	3604	-0.0177338	0.200728	-0.0883476	0.9296	0.967189
ENSG00000233994	GDI2P2	ENSG00000233994	4.77842	-0.0942448	1.06504	-0.0884897	0.929487	0.967136
ENSG00000241423	RPL21P103	ENSG00000241423	2.96304	0.112886	1.27363	0.0886332	0.929373	0.967063
ENSG00000287538	AC109635.7	ENSG00000287538	6.32252	0.0746007	0.840131	0.0887965	0.929244	0.966975
ENSG00000206762	RNU6-418P	ENSG00000206762	3.81971	-0.114609	1.28905	-0.0889096	0.929154	0.966927
ENSG00000230882	AC005077.4	ENSG00000230882	2.63402	-0.174585	1.96164	-0.0889992	0.929083	0.966922
ENSG00000239857	GET4	ENSG00000239857	63.2213	-0.0323568	0.363508	-0.0890128	0.929072	0.966922
ENSG00000143294	PRCC	ENSG00000143294	3284.63	-0.0211382	0.237582	-0.0889725	0.929104	0.966922
ENSG00000196812	ZSCAN16	ENSG00000196812	99.6172	0.0409198	0.459283	0.089095	0.929006	0.966922
ENSG00000235043	TECRP1	ENSG00000235043	238.189	0.0363305	0.407137	0.0892341	0.928896	0.966891
ENSG00000179627	ZBTB42	ENSG00000179627	381.328	0.0212708	0.237448	0.0895809	0.92862	0.96665
ENSG00000245812	LINC02202	ENSG00000245812	3.92275	-0.117455	1.3085	-0.0897629	0.928476	0.966546
ENSG00000087502	ERGIC2	ENSG00000087502	2716.65	0.0165531	0.184085	0.0899207	0.92835	0.966462
ENSG00000163710	PCOLCE2	ENSG00000163710	536.149	0.0189504	0.210599	0.0899833	0.9283	0.966457
ENSG00000269949	AC069307.1	ENSG00000269949	7.10851	-0.0949517	1.05297	-0.0901752	0.928148	0.966344
ENSG00000036257	CUL3	ENSG00000036257	2783.77	-0.0219041	0.242789	-0.0902185	0.928114	0.966344
ENSG00000186654	PRR5	ENSG00000186654	2.85659	0.124905	1.3795	0.0905435	0.927855	0.966132
ENSG00000171956	FOXB1	ENSG00000171956	7.42869	0.0703095	0.775024	0.0907191	0.927716	0.966033
ENSG00000130254	SAFB2	ENSG00000130254	4129.09	0.0220213	0.241544	0.0911689	0.927358	0.965707
ENSG00000180096	SEPTIN1	ENSG00000180096	42.8498	0.043406	0.476076	0.0911747	0.927354	0.965707
ENSG00000274611	TBC1D3	ENSG00000274611	2.04669	0.146897	1.60872	0.0913132	0.927244	0.965681
ENSG00000153207	AHCTF1	ENSG00000153207	4121.33	0.0295716	0.322908	0.0915792	0.927032	0.965507
ENSG00000115904	SOS1	ENSG00000115904	2544.95	0.0310546	0.338632	0.0917059	0.926932	0.965448
ENSG00000286220	AC007546.3	ENSG00000286220	18.9035	0.0523242	0.568589	0.0920246	0.926678	0.965231
ENSG00000145736	GTF2H2	ENSG00000145736	734.106	0.0246893	0.267627	0.0922529	0.926497	0.965088
ENSG00000130856	ZNF236	ENSG00000130856	509.989	0.0339843	0.368102	0.092323	0.926441	0.965076
ENSG00000146352	CLVS2	ENSG00000146352	51.0241	-0.066717	0.720851	-0.0925531	0.926259	0.964932
ENSG00000103811	CTSH	ENSG00000103811	18.295	-0.0556169	0.600204	-0.0926633	0.926171	0.964887
ENSG00000224243	SOX1-OT	ENSG00000224243	161.292	-0.0263474	0.284008	-0.09277	0.926086	0.964845
ENSG00000264769	AC145207.8	ENSG00000264769	4.16534	-0.111557	1.20073	-0.0929075	0.925977	0.964778
ENSG00000233690	EBAG9P1	ENSG00000233690	11.3638	0.0621082	0.668177	0.0929518	0.925942	0.964778
ENSG00000164715	LMTK2	ENSG00000164715	2547.44	0.0313911	0.337551	0.0929966	0.925906	0.964778
ENSG00000250012	AC079848.1	ENSG00000250012	15.4302	0.0604609	0.649379	0.0931058	0.92582	0.964753
ENSG00000260646	AL031705.1	ENSG00000260646	2.31353	0.125443	1.34616	0.0931861	0.925756	0.964753
ENSG00000229558	SACS-AS1	ENSG00000229558	2.34657	0.135573	1.45524	0.0931613	0.925775	0.964753
ENSG00000168259	DNAJC7	ENSG00000168259	2294.5	0.0227875	0.244197	0.0933164	0.925652	0.964717
ENSG00000180901	KCTD2	ENSG00000180901	1904.8	0.0164688	0.176114	0.0935122	0.925497	0.964602
ENSG00000269560	AC010422.4	ENSG00000269560	3.021	-0.133822	1.43002	-0.0935811	0.925442	0.964591
ENSG00000198963	RORB	ENSG00000198963	8.611	0.0847326	0.904599	0.0936686	0.925372	0.964565
ENSG00000275532	AC006449.2	ENSG00000275532	14.2415	0.0744403	0.792745	0.0939019	0.925187	0.964548
ENSG00000263232	ATP5F1AP3	ENSG00000263232	2.78074	-0.135581	1.44352	-0.0939239	0.92517	0.964548
ENSG00000188674	C2orf80	ENSG00000188674	3743.81	-0.0252188	0.268726	-0.0938457	0.925232	0.964548
ENSG00000215283	HMGB3P24	ENSG00000215283	4.147	-0.102335	1.09039	-0.0938521	0.925227	0.964548
ENSG00000204237	OXLD1	ENSG00000204237	581.561	0.0359067	0.382209	0.0939452	0.925153	0.964548
ENSG00000172943	PHF8	ENSG00000172943	2721.99	0.0312564	0.333419	0.0937451	0.925312	0.964548
ENSG00000018189	RUFY3	ENSG00000018189	5693.65	-0.0187348	0.199829	-0.0937543	0.925304	0.964548
ENSG00000174279	EVX2	ENSG00000174279	19.7425	0.04702	0.499135	0.094203	0.924948	0.964518
ENSG00000254034	INTS9-AS1	ENSG00000254034	3.07488	-0.123553	1.31198	-0.094173	0.924972	0.964518
ENSG00000230551	AC021078.1	ENSG00000230551	241.189	-0.0275202	0.291665	-0.0943554	0.924827	0.964477
ENSG00000117000	RLF	ENSG00000117000	1414.03	-0.0301519	0.319631	-0.0943333	0.924844	0.964477
ENSG00000143772	ITPKB	ENSG00000143772	1125.89	0.0270557	0.286276	0.0945092	0.924705	0.964468
ENSG00000174788	PCP2	ENSG00000174788	2.7841	-0.1336	1.41441	-0.094456	0.924747	0.964468
ENSG00000266306	AC061975.5	ENSG00000266306	1.99354	0.149768	1.57862	0.0948724	0.924416	0.964282
ENSG00000165138	ANKS6	ENSG00000165138	1340.78	-0.0177361	0.186865	-0.0949138	0.924383	0.964282
ENSG00000140450	ARRDC4	ENSG00000140450	2834.46	-0.0290562	0.30584	-0.0950048	0.924311	0.964282
ENSG00000108784	NAGLU	ENSG00000108784	1177.09	0.0297663	0.313886	0.0948315	0.924449	0.964282
ENSG00000250687	NAIPP1	ENSG00000250687	3.44784	0.120526	1.27032	0.0948784	0.924411	0.964282
ENSG00000235636	NUS1P1	ENSG00000235636	38.4362	-0.0426077	0.448487	-0.0950031	0.924312	0.964282
ENSG00000141542	RAB40B	ENSG00000141542	291.243	-0.0223407	0.235679	-0.094793	0.924479	0.964282
ENSG00000124486	USP9X	ENSG00000124486	7138.58	0.0299031	0.313822	0.0952869	0.924087	0.964197
ENSG00000261079	AC009053.3	ENSG00000261079	2.66656	0.116064	1.21726	0.0953486	0.924038	0.964195
ENSG00000142513	ACP4	ENSG00000142513	20.5175	-0.0547139	0.572705	-0.0955359	0.923889	0.964195
ENSG00000273998	AL049794.1	ENSG00000273998	4.16848	0.121456	1.27202	0.0954822	0.923932	0.964195
ENSG00000236200	KDM4A-AS1	ENSG00000236200	19.5208	-0.048475	0.50834	-0.0953593	0.924029	0.964195
ENSG00000099246	RAB18	ENSG00000099246	2934.22	0.0177496	0.186162	0.0953452	0.924041	0.964195
ENSG00000270332	SMC2-AS1	ENSG00000270332	4.45964	-0.109403	1.1436	-0.0956652	0.923787	0.964162
ENSG00000236529	AC093582.1	ENSG00000236529	3.75632	-0.108227	1.12979	-0.0957937	0.923684	0.964148
ENSG00000283828	AL137002.2	ENSG00000283828	16.5594	-0.0536271	0.560016	-0.0957601	0.923711	0.964148
ENSG00000108821	COL1A1	ENSG00000108821	51.7411	0.035916	0.375149	0.0957378	0.923729	0.964148
ENSG00000272701	MESTIT1	ENSG00000272701	78.7691	-0.0355252	0.370292	-0.0959384	0.923569	0.964148
ENSG00000280383	Z95331.1	ENSG00000280383	3.88254	0.0985711	1.0292	0.0957748	0.923699	0.964148
ENSG00000259397	AC021231.2	ENSG00000259397	2.86544	-0.115179	1.1972	-0.0962067	0.923356	0.963991
ENSG00000227959	AL451042.2	ENSG00000227959	2.6811	-0.155591	1.61197	-0.0965224	0.923106	0.963791
ENSG00000282458	WASH5P	ENSG00000282458	23.1571	-0.0513957	0.532574	-0.0965042	0.92312	0.963791
ENSG00000286106	AC253572.1	ENSG00000286106	4.47375	0.0991338	1.02179	0.0970201	0.92271	0.963696
ENSG00000273983	H3C8	ENSG00000273983	8.05265	-0.0716665	0.73757	-0.0971657	0.922595	0.963696
ENSG00000114030	KPNA1	ENSG00000114030	2567.96	-0.0219728	0.226284	-0.0971029	0.922645	0.963696
ENSG00000230176	LINC01433	ENSG00000230176	2.24657	-0.169072	1.74188	-0.0970633	0.922676	0.963696
ENSG00000113209	PCDHB5	ENSG00000113209	29.4154	-0.0480129	0.496194	-0.0967623	0.922915	0.963696
ENSG00000237575	PYY2	ENSG00000237575	4.13396	0.128557	1.32787	0.0968144	0.922874	0.963696
ENSG00000140519	RHCG	ENSG00000140519	5.05623	0.0996785	1.03041	0.096737	0.922935	0.963696
ENSG00000213609	RPL7AP50	ENSG00000213609	5.13688	-0.101148	1.04222	-0.0970502	0.922687	0.963696
ENSG00000236253	SLC25A3P1	ENSG00000236253	4.00666	-0.116286	1.20208	-0.0967374	0.922935	0.963696
ENSG00000241316	SUCLG2-AS1	ENSG00000241316	30.1771	-0.0444967	0.458894	-0.096965	0.922754	0.963696
ENSG00000105732	ZNF574	ENSG00000105732	1574.11	0.0181861	0.188009	0.0967298	0.922941	0.963696
ENSG00000224356	AL356966.1	ENSG00000224356	2.53931	0.122978	1.26326	0.0973495	0.922449	0.963695
ENSG00000243449	C4orf48	ENSG00000243449	1513.27	0.0412501	0.423135	0.0974871	0.92234	0.963695
ENSG00000100522	GNPNAT1	ENSG00000100522	698.579	0.0276053	0.283578	0.0973465	0.922451	0.963695
ENSG00000116260	QSOX1	ENSG00000116260	6558.95	0.0165484	0.169801	0.0974572	0.922363	0.963695
ENSG00000236397	DDX11L2	ENSG00000236397	39.4709	-0.0389344	0.398678	-0.0976588	0.922203	0.963621
ENSG00000092439	TRPM7	ENSG00000092439	1163.9	-0.0327233	0.334971	-0.0976899	0.922179	0.963621
ENSG00000119640	ACYP1	ENSG00000119640	271.132	-0.039514	0.403085	-0.0980288	0.921909	0.963407
ENSG00000163121	NEURL3	ENSG00000163121	5.4724	0.0865915	0.88059	0.0983335	0.921667	0.9632
ENSG00000252081	RNU6-277P	ENSG00000252081	2.64015	-0.128667	1.30362	-0.0987001	0.921376	0.962943
ENSG00000273419	AC004877.1	ENSG00000273419	36.7386	0.0469076	0.474931	0.0987673	0.921323	0.962933
ENSG00000205089	CCNI2	ENSG00000205089	23.3997	0.0552657	0.559093	0.0988489	0.921258	0.962912
ENSG00000143190	POU2F1	ENSG00000143190	1066.69	-0.0346508	0.350454	-0.098874	0.921238	0.962912
ENSG00000172315	TP53RK	ENSG00000172315	889.258	0.0212308	0.214422	0.0990139	0.921127	0.962912
ENSG00000151532	VTI1A	ENSG00000151532	837.38	-0.0199083	0.20129	-0.0989036	0.921215	0.962912
ENSG00000131368	MRPS25	ENSG00000131368	943.784	-0.0308735	0.311488	-0.099116	0.921046	0.962876
ENSG00000175874	CREG2	ENSG00000175874	2.71345	-0.139254	1.40181	-0.0993389	0.920869	0.962737
ENSG00000277978	AC010542.6	ENSG00000277978	4.7199	0.0944614	0.949066	0.0995308	0.920717	0.962624
ENSG00000250132	AC004803.1	ENSG00000250132	59.9531	0.0351076	0.351238	0.0999538	0.920381	0.962551
ENSG00000261168	AL592424.1	ENSG00000261168	51.0774	-0.038915	0.390147	-0.0997446	0.920547	0.962551
ENSG00000053900	ANAPC4	ENSG00000053900	884.638	0.0209511	0.210196	0.0996741	0.920603	0.962551
ENSG00000185950	IRS2	ENSG00000185950	7246.54	0.0311882	0.312893	0.0996769	0.920601	0.962551
ENSG00000228063	LYPLAL1-DT	ENSG00000228063	18.8543	-0.0518392	0.519353	-0.0998149	0.920491	0.962551
ENSG00000092841	MYL6	ENSG00000092841	2194.8	0.0499198	0.499459	0.0999479	0.920386	0.962551
ENSG00000233608	TWIST2	ENSG00000233608	3.36178	-0.137128	1.37269	-0.0998971	0.920426	0.962551
ENSG00000175773	ZBTB44-DT	ENSG00000175773	2.96203	0.135974	1.35959	0.100011	0.920336	0.962551
ENSG00000088766	CRLS1	ENSG00000088766	777.512	0.032478	0.324328	0.100139	0.920234	0.962536
ENSG00000223653	AL078459.1	ENSG00000223653	6.18399	-0.0954689	0.952077	-0.100274	0.920127	0.96248
ENSG00000273514	FOXD4L6	ENSG00000273514	10.9813	0.0697916	0.695006	0.100419	0.920012	0.96248
ENSG00000259917	HNRNPLP2	ENSG00000259917	65.2147	-0.0406869	0.405675	-0.100294	0.920111	0.96248
ENSG00000218283	MORF4L1P1	ENSG00000218283	529.379	-0.0192951	0.192445	-0.100263	0.920136	0.96248
ENSG00000171126	KCNG3	ENSG00000171126	9.75926	-0.0853804	0.849669	-0.100487	0.919958	0.96248
ENSG00000057468	MSH4	ENSG00000057468	3.45817	-0.129109	1.28365	-0.100579	0.919885	0.96248
ENSG00000209482	SNORD83A	ENSG00000209482	2.44585	0.165482	1.64634	0.100515	0.919936	0.96248
ENSG00000197857	ZNF44	ENSG00000197857	597.87	0.0188132	0.186883	0.100668	0.919814	0.962468
ENSG00000235872	AC078777.1	ENSG00000235872	3.25309	-0.151996	1.50801	-0.100793	0.919715	0.962423
ENSG00000123405	NFE2	ENSG00000123405	9.6389	0.0697129	0.691745	0.100778	0.919726	0.962423
ENSG00000139800	ZIC5	ENSG00000139800	78.7617	-0.0322218	0.319382	-0.100888	0.919639	0.962423
ENSG00000176723	ZNF843	ENSG00000176723	68.4838	-0.0362579	0.359324	-0.100906	0.919625	0.962423
ENSG00000106066	CPVL	ENSG00000106066	3.51621	0.115784	1.14571	0.101058	0.919504	0.962376
ENSG00000249791	AC008494.2	ENSG00000249791	5.49499	-0.0985301	0.974038	-0.101156	0.919426	0.962341
ENSG00000268756	AC104534.1	ENSG00000268756	2.19741	-0.157746	1.55555	-0.101408	0.919226	0.9622
ENSG00000185559	DLK1	ENSG00000185559	2.47097	-0.15297	1.50847	-0.101407	0.919227	0.9622
ENSG00000136478	TEX2	ENSG00000136478	2243.43	-0.023664	0.233416	-0.101381	0.919248	0.9622
ENSG00000224729	PCOLCE-AS1	ENSG00000224729	2.5639	0.148245	1.45958	0.101567	0.919101	0.962186
ENSG00000183864	TOB2	ENSG00000183864	3249.2	-0.0267818	0.263225	-0.101745	0.918959	0.962084
ENSG00000164008	C1orf50	ENSG00000164008	237.333	0.0325389	0.319551	0.101827	0.918894	0.962062
ENSG00000260743	AC007823.1	ENSG00000260743	16.175	-0.0621935	0.60954	-0.102033	0.91873	0.961937
ENSG00000158315	RHBDL2	ENSG00000158315	20.2211	0.0655568	0.642085	0.1021	0.918677	0.961928
ENSG00000196296	ATP2A1	ENSG00000196296	48.1007	-0.0416781	0.407287	-0.102331	0.918494	0.961822
ENSG00000158290	CUL4B	ENSG00000158290	3545.77	0.0259654	0.253859	0.102283	0.918532	0.961822
ENSG00000159164	SV2A	ENSG00000159164	9833.55	-0.0199196	0.194542	-0.102392	0.918445	0.961822
ENSG00000137364	TPMT	ENSG00000137364	1096.01	-0.0211807	0.206856	-0.102393	0.918444	0.961822
ENSG00000234127	TRIM26	ENSG00000234127	1170.79	0.0217178	0.211985	0.10245	0.9184	0.961822
ENSG00000230010	AL049646.1	ENSG00000230010	4.11752	0.111162	1.08226	0.102713	0.918191	0.961697
ENSG00000260118	AL157700.1	ENSG00000260118	11.8243	-0.0742075	0.721263	-0.102886	0.918054	0.9616
ENSG00000203801	LINC00222	ENSG00000203801	2.0501	0.144538	1.40394	0.102952	0.918001	0.961591
ENSG00000141295	SCRN2	ENSG00000141295	929.073	-0.0354254	0.343319	-0.103185	0.917816	0.961444
ENSG00000286193	AC025449.2	ENSG00000286193	2.29672	0.139018	1.34571	0.103304	0.917722	0.961391
ENSG00000142082	SIRT3	ENSG00000142082	804.015	-0.0283252	0.274183	-0.103308	0.917719	0.961391
ENSG00000145016	RUBCN	ENSG00000145016	692.522	0.0464965	0.449576	0.103423	0.917627	0.961385
ENSG00000168079	SCARA5	ENSG00000168079	9.68576	-0.0902167	0.872027	-0.103456	0.917601	0.961385
ENSG00000273733	AC011472.4	ENSG00000273733	2.99213	-0.206118	1.98753	-0.103705	0.917403	0.961327
ENSG00000288580	AC023296.1	ENSG00000288580	5.27482	-0.10177	0.982142	-0.10362	0.917471	0.961327
ENSG00000168679	SLC16A4	ENSG00000168679	195.045	0.0280437	0.270403	0.103711	0.917399	0.961327
ENSG00000126261	UBA2	ENSG00000126261	10070.6	-0.0188186	0.181639	-0.103604	0.917484	0.961327
ENSG00000140157	NIPA2	ENSG00000140157	1577.79	0.0262128	0.252448	0.103834	0.917301	0.961321
ENSG00000042781	USH2A	ENSG00000042781	1.95327	0.185221	1.78313	0.103874	0.917269	0.961321
ENSG00000254656	RTL1	ENSG00000254656	4.64345	-0.111762	1.07443	-0.10402	0.917154	0.96126
ENSG00000124181	PLCG1	ENSG00000124181	4910.4	-0.024012	0.230478	-0.104183	0.917024	0.96117
ENSG00000128040	SPINK2	ENSG00000128040	3.64991	-0.110111	1.05615	-0.104257	0.916966	0.961156
ENSG00000092820	EZR	ENSG00000092820	4040.22	-0.018936	0.181292	-0.10445	0.916812	0.961134
ENSG00000170684	ZNF296	ENSG00000170684	39.5378	0.0486413	0.466082	0.104362	0.916882	0.961134
ENSG00000235109	ZSCAN31	ENSG00000235109	76.1499	0.0330862	0.317103	0.104339	0.9169	0.961134
ENSG00000183495	EP400	ENSG00000183495	4009.39	0.0408068	0.390462	0.104509	0.916766	0.961132
ENSG00000172717	FAM71D	ENSG00000172717	3.15718	-0.127485	1.21862	-0.104615	0.916682	0.96109
ENSG00000227486	AL050309.1	ENSG00000227486	10.3409	-0.0762741	0.728109	-0.104756	0.916569	0.961028
ENSG00000160282	FTCD	ENSG00000160282	25.1032	-0.053339	0.509227	-0.104745	0.916578	0.961028
ENSG00000115350	POLE4	ENSG00000115350	533.022	0.0449731	0.42929	0.104762	0.916565	0.961028
ENSG00000175606	TMEM70	ENSG00000175606	1135.93	0.0271452	0.259025	0.104798	0.916536	0.961028
ENSG00000213073	AL353625.1	ENSG00000213073	35.1868	0.0661562	0.629478	0.105097	0.916299	0.960921
ENSG00000266368	AC005410.2	ENSG00000266368	2.37282	-0.15595	1.48157	-0.10526	0.916169	0.960912
ENSG00000262136	AC092115.4	ENSG00000262136	3.67395	-0.14029	1.33402	-0.105164	0.916246	0.960912
ENSG00000279434	AL049776.1	ENSG00000279434	12.519	0.073673	0.700205	0.105216	0.916204	0.960912
ENSG00000143324	XPR1	ENSG00000143324	3399.8	0.0300618	0.285213	0.105401	0.916057	0.960853
ENSG00000274471	AC242376.2	ENSG00000274471	40.975	0.0450958	0.427479	0.105492	0.915985	0.960824
ENSG00000111845	PAK1IP1	ENSG00000111845	1327.2	-0.0243244	0.230409	-0.105571	0.915923	0.960805
ENSG00000261207	AL031717.1	ENSG00000261207	10.283	0.0709841	0.671324	0.105737	0.915791	0.960713
ENSG00000255107	AC079089.2	ENSG00000255107	3.02077	0.138918	1.31302	0.1058	0.915741	0.960707
ENSG00000100393	EP300	ENSG00000100393	3472.26	0.0423418	0.398983	0.106124	0.915484	0.960484
ENSG00000279716	AC006128.1	ENSG00000279716	62.9064	0.0418905	0.39409	0.106297	0.915347	0.960432
ENSG00000233081	AL353764.1	ENSG00000233081	7.13543	-0.112503	1.05893	-0.106242	0.91539	0.960432
ENSG00000169071	ROR2	ENSG00000169071	7.54725	-0.0915423	0.859243	-0.106538	0.915155	0.960278
ENSG00000147164	SNX12	ENSG00000147164	2830.08	0.0184135	0.172378	0.10682	0.914932	0.96009
ENSG00000170631	ZNF16	ENSG00000170631	250.029	0.0236623	0.221509	0.106823	0.914929	0.96009
ENSG00000288551	AL023806.5	ENSG00000288551	3.00459	0.165128	1.54308	0.107012	0.914779	0.960023
ENSG00000248015	AC005329.1	ENSG00000248015	29.6142	-0.0627383	0.585075	-0.107231	0.914605	0.959887
ENSG00000275895	U2AF1L5	ENSG00000275895	50.5642	-0.0497919	0.464044	-0.1073	0.914551	0.959876
ENSG00000272498	AC090948.2	ENSG00000272498	4.12358	-0.137622	1.28156	-0.107386	0.914483	0.959851
ENSG00000116030	SUMO1	ENSG00000116030	2896.35	-0.0345267	0.321419	-0.10742	0.914456	0.959851
ENSG00000253696	KBTBD11-OT1	ENSG00000253696	7.965	0.100891	0.938306	0.107525	0.914373	0.959828
ENSG00000067445	TRO	ENSG00000067445	3397.91	-0.0211433	0.196172	-0.10778	0.914171	0.959662
ENSG00000255921	AC026310.2	ENSG00000255921	2.69164	0.171598	1.58954	0.107954	0.914032	0.959563
ENSG00000250131	AC078881.1	ENSG00000250131	8.17997	0.0933293	0.864061	0.108012	0.913986	0.959561
ENSG00000149050	ZNF214	ENSG00000149050	12.1491	-0.0977601	0.903004	-0.108261	0.913789	0.959401
ENSG00000232973	CYP1B1-AS1	ENSG00000232973	5.48549	0.102904	0.949663	0.108359	0.913711	0.959366
ENSG00000242990	RPL13AP23	ENSG00000242990	9.01677	0.0922768	0.851101	0.10842	0.913662	0.959361
ENSG00000251023	AC114980.1	ENSG00000251023	5.14917	0.118426	1.08862	0.108785	0.913373	0.959334
ENSG00000276916	AL442125.2	ENSG00000276916	8.80395	0.079538	0.73243	0.108595	0.913524	0.959334
ENSG00000178950	GAK	ENSG00000178950	4390.73	0.0201239	0.185192	0.108665	0.913468	0.959334
ENSG00000174912	METTL15P1	ENSG00000174912	20.5028	0.0796704	0.733739	0.108581	0.913534	0.959334
ENSG00000240322	RN7SL481P	ENSG00000240322	4.01681	0.146262	1.34794	0.108508	0.913593	0.959334
ENSG00000245149	RNF139-AS1	ENSG00000245149	26.1591	-0.0527534	0.48597	-0.108553	0.913557	0.959334
ENSG00000129235	TXNDC17	ENSG00000129235	901.512	-0.0485893	0.446624	-0.108792	0.913367	0.959334
ENSG00000160539	PLPP7	ENSG00000160539	27.6036	-0.0604481	0.55445	-0.109024	0.913184	0.95923
ENSG00000178222	RNF212	ENSG00000178222	6.33449	0.0917018	0.840429	0.109113	0.913113	0.959202
ENSG00000186051	TAL2	ENSG00000186051	3.94885	0.151769	1.38534	0.109554	0.912763	0.958881
ENSG00000078070	MCCC1	ENSG00000078070	1176.88	-0.0240423	0.21903	-0.109767	0.912594	0.95875
ENSG00000275993	SIK1B	ENSG00000275993	173.333	-0.0327733	0.298457	-0.109809	0.912561	0.95875
ENSG00000004799	PDK4	ENSG00000004799	49.1838	0.0443711	0.403532	0.109957	0.912444	0.958684
ENSG00000263829	SINHCAFP1	ENSG00000263829	1.9485	-0.236112	2.14202	-0.110229	0.912228	0.958504
ENSG00000198185	ZNF334	ENSG00000198185	210.236	0.0255428	0.231569	0.110303	0.912169	0.958488
ENSG00000106682	EIF4H	ENSG00000106682	29981.6	-0.0193024	0.174833	-0.110405	0.912089	0.95845
ENSG00000168803	ADAL	ENSG00000168803	183.017	0.0315605	0.284939	0.110762	0.911805	0.958286
ENSG00000214595	EML6	ENSG00000214595	144.502	0.0442864	0.400214	0.110657	0.911888	0.958286
ENSG00000225697	SLC26A6	ENSG00000225697	1093.43	0.0272884	0.246513	0.110698	0.911856	0.958286
ENSG00000237846	AL773545.3	ENSG00000237846	6.25409	-0.113261	1.0219	-0.110834	0.911748	0.958278
ENSG00000278492	AC006213.5	ENSG00000278492	15.744	-0.0720535	0.649183	-0.110991	0.911623	0.958239
ENSG00000286707	AC010896.1	ENSG00000286707	13.5511	-0.069555	0.626978	-0.110937	0.911666	0.958239
ENSG00000119915	ELOVL3	ENSG00000119915	3.40966	0.125152	1.12416	0.111329	0.911355	0.958004
ENSG00000288075	AC108519.1	ENSG00000288075	18.1296	0.0720704	0.645681	0.111619	0.911125	0.957995
ENSG00000004455	AK2	ENSG00000004455	4465.64	-0.0289025	0.259296	-0.111465	0.911247	0.957995
ENSG00000182518	FAM104B	ENSG00000182518	728.244	0.031499	0.282254	0.111598	0.911142	0.957995
ENSG00000264345	LINC01894	ENSG00000264345	5.07147	-0.133038	1.19303	-0.111512	0.91121	0.957995
ENSG00000156875	MFSD14A	ENSG00000156875	8.63756	0.102413	0.916816	0.111705	0.911058	0.957995
ENSG00000124383	MPHOSPH10	ENSG00000124383	1477.07	0.0216099	0.19396	0.111414	0.911288	0.957995
ENSG00000203805	PLPP4	ENSG00000203805	236.341	0.0362848	0.325729	0.111396	0.911303	0.957995
ENSG00000173825	TIGD3	ENSG00000173825	100.182	-0.0515515	0.461029	-0.111818	0.910967	0.957968
ENSG00000149187	CELF1	ENSG00000149187	6108.87	-0.0299199	0.267365	-0.111907	0.910897	0.957947
ENSG00000055163	CYFIP2	ENSG00000055163	5867.83	0.0258649	0.231145	0.111899	0.910904	0.957947
ENSG00000119227	PIGZ	ENSG00000119227	29.0304	-0.0492887	0.440357	-0.111929	0.91088	0.957947
ENSG00000076928	ARHGEF1	ENSG00000076928	2450.04	0.0224106	0.199403	0.112388	0.910515	0.957699
ENSG00000106686	SPATA6L	ENSG00000106686	40.8311	0.050148	0.446303	0.112363	0.910536	0.957699
ENSG00000288016	AL162493.1	ENSG00000288016	19.0645	-0.0592395	0.526505	-0.112515	0.910415	0.957666
ENSG00000259863	SH3RF3-AS1	ENSG00000259863	108.291	0.055395	0.491968	0.112599	0.910349	0.957666
ENSG00000011295	TTC19	ENSG00000011295	2748.67	0.0222264	0.197453	0.112565	0.910375	0.957666
ENSG00000170231	FABP6	ENSG00000170231	6.09678	-0.116002	1.02879	-0.112756	0.910224	0.957658
ENSG00000156869	FRRS1	ENSG00000156869	48.5683	0.0508637	0.451359	0.11269	0.910276	0.957658
ENSG00000179168	GGN	ENSG00000179168	67.1514	-0.0355636	0.315558	-0.112701	0.910268	0.957658
ENSG00000140199	SLC12A6	ENSG00000140199	372.5	-0.0436941	0.386735	-0.112982	0.910045	0.957554
ENSG00000077312	SNRPA	ENSG00000077312	3249.24	0.0318206	0.281607	0.112996	0.910033	0.957554
ENSG00000167984	NLRC3	ENSG00000167984	27.3522	0.050805	0.449194	0.113103	0.909949	0.957546
ENSG00000078804	TP53INP2	ENSG00000078804	1680.36	0.0238186	0.210078	0.113379	0.90973	0.957362
ENSG00000099721	AMELY	ENSG00000099721	3.87999	-0.139154	1.22547	-0.113552	0.909593	0.957354
ENSG00000106034	CPED1	ENSG00000106034	1.96439	0.159107	1.4025	0.113445	0.909678	0.957354
ENSG00000105877	DNAH11	ENSG00000105877	96.5585	-0.0618294	0.54479	-0.113492	0.90964	0.957354
ENSG00000176994	SMCR8	ENSG00000176994	1238.63	0.0396937	0.349613	0.113536	0.909605	0.957354
ENSG00000226686	LINC01535	ENSG00000226686	30.2042	0.0511908	0.45026	0.113692	0.909482	0.957333
ENSG00000163568	AIM2	ENSG00000163568	18.348	0.0760649	0.667452	0.113963	0.909267	0.957153
ENSG00000279407	AC007191.1	ENSG00000279407	38.5388	-0.0625622	0.548496	-0.114061	0.909189	0.957128
ENSG00000238273	AC108058.1	ENSG00000238273	3.142	-0.16898	1.48023	-0.114158	0.909113	0.957128
ENSG00000108518	PFN1	ENSG00000108518	9086.47	-0.0410232	0.359604	-0.114079	0.909175	0.957128
ENSG00000108576	SLC6A4	ENSG00000108576	3.29688	-0.127105	1.11448	-0.114049	0.909199	0.957128
ENSG00000181274	FRAT2	ENSG00000181274	376.536	-0.031917	0.278892	-0.114442	0.908887	0.956986
ENSG00000287250	AC073046.4	ENSG00000287250	3.07796	0.143587	1.25404	0.114499	0.908842	0.956984
ENSG00000189308	LIN54	ENSG00000189308	1108.67	0.0325552	0.284094	0.114593	0.908768	0.956953
ENSG00000127663	KDM4B	ENSG00000127663	5062.81	0.0329277	0.287136	0.114676	0.908702	0.956929
ENSG00000111596	CNOT2	ENSG00000111596	1805.63	-0.0213238	0.185775	-0.114783	0.908617	0.956914
ENSG00000114956	DGUOK	ENSG00000114956	814.109	0.0359638	0.312738	0.114997	0.908448	0.956914
ENSG00000159625	DRC7	ENSG00000159625	4.86177	-0.134811	1.17291	-0.114937	0.908495	0.956914
ENSG00000130005	GAMT	ENSG00000130005	1234.29	-0.0413464	0.360316	-0.114751	0.908643	0.956914
ENSG00000180806	HOXC9	ENSG00000180806	253.916	-0.0318259	0.276799	-0.114978	0.908462	0.956914
ENSG00000233725	NRAD1	ENSG00000233725	2.21268	0.227782	1.98402	0.114808	0.908597	0.956914
ENSG00000213131	YWHAZP4	ENSG00000213131	3.93083	-0.152584	1.32901	-0.11481	0.908596	0.956914
ENSG00000273682	AC109583.3	ENSG00000273682	2.29152	-0.169714	1.47117	-0.115359	0.90816	0.956749
ENSG00000160710	ADAR	ENSG00000160710	11887.6	-0.0337254	0.291826	-0.115567	0.907996	0.956749
ENSG00000162676	GFI1	ENSG00000162676	7.4708	-0.0956117	0.82883	-0.115357	0.908162	0.956749
ENSG00000133136	GNG5P2	ENSG00000133136	2.25738	-0.165383	1.4335	-0.11537	0.908152	0.956749
ENSG00000132698	RAB25	ENSG00000132698	5.2022	-0.122082	1.05755	-0.115438	0.908098	0.956749
ENSG00000164828	SUN1	ENSG00000164828	9344.22	-0.0247056	0.214203	-0.115337	0.908178	0.956749
ENSG00000196914	ARHGEF12	ENSG00000196914	8714.62	-0.0447063	0.38591	-0.115846	0.907774	0.956603
ENSG00000041357	PSMA4	ENSG00000041357	2806.61	0.0426559	0.368056	0.115895	0.907736	0.956603
ENSG00000224903	AC005534.1	ENSG00000224903	16.8769	-0.0715807	0.616945	-0.116025	0.907633	0.956547
ENSG00000185070	FLRT2	ENSG00000185070	634.122	0.0367484	0.316721	0.116028	0.907631	0.956547
ENSG00000140718	FTO	ENSG00000140718	3080.57	0.0301384	0.259624	0.116085	0.907586	0.956547
ENSG00000008324	SS18L2	ENSG00000008324	655.17	0.0445959	0.384296	0.116046	0.907616	0.956547
ENSG00000112319	EYA4	ENSG00000112319	1527.93	-0.0311366	0.267684	-0.116319	0.9074	0.956487
ENSG00000251495	PPIAP11	ENSG00000251495	4.54408	0.122056	1.0489	0.116366	0.907363	0.956487
ENSG00000255968	AC024145.1	ENSG00000255968	4.41841	-0.133447	1.14239	-0.116814	0.907007	0.956226
ENSG00000075891	PAX2	ENSG00000075891	9.12838	-0.081048	0.694179	-0.116754	0.907055	0.956226
ENSG00000005108	THSD7A	ENSG00000005108	712.733	0.0377804	0.323624	0.116742	0.907065	0.956226
ENSG00000217716	RPS10P3	ENSG00000217716	73.3536	-0.0550395	0.470692	-0.116933	0.906913	0.956206
ENSG00000206573	THUMPD3-AS1	ENSG00000206573	420.716	0.0296034	0.253105	0.116961	0.906891	0.956206
ENSG00000118900	UBN1	ENSG00000118900	3136.52	0.033008	0.281452	0.117278	0.90664	0.956011
ENSG00000167470	MIDN	ENSG00000167470	11460.5	-0.0301482	0.256783	-0.117408	0.906537	0.955948
ENSG00000159873	CCDC117	ENSG00000159873	1409.84	0.0359949	0.306192	0.117557	0.906419	0.955885
ENSG00000102898	NUTF2	ENSG00000102898	4295.16	-0.0357012	0.303739	-0.117539	0.906433	0.955885
ENSG00000286974	AL662884.5	ENSG00000286974	4.72947	0.115044	0.976651	0.117794	0.906231	0.95577
ENSG00000231535	LINC00278	ENSG00000231535	2.07484	0.165372	1.40399	0.117788	0.906236	0.95577
ENSG00000171962	DRC3	ENSG00000171962	123.827	0.0334575	0.28341	0.118053	0.906025	0.955641
ENSG00000264044	AC005726.2	ENSG00000264044	3.49786	0.154803	1.30901	0.11826	0.905861	0.955631
ENSG00000223947	AC016738.1	ENSG00000223947	3.01417	0.17623	1.49194	0.118122	0.905971	0.955631
ENSG00000217275	AL031777.1	ENSG00000217275	5.24608	-0.119315	1.00758	-0.118418	0.905737	0.955631
ENSG00000273474	AL157392.4	ENSG00000273474	2.09617	0.218685	1.84781	0.118348	0.905792	0.955631
ENSG00000117682	DHDDS	ENSG00000117682	1679.77	0.0219549	0.185617	0.11828	0.905846	0.955631
ENSG00000088727	KIF9	ENSG00000088727	294.09	0.0532315	0.44911	0.118527	0.90565	0.955631
ENSG00000128923	MINDY2	ENSG00000128923	985.484	0.0420586	0.355989	0.118146	0.905952	0.955631
ENSG00000214193	SH3D21	ENSG00000214193	48.9938	-0.045893	0.387873	-0.11832	0.905814	0.955631
ENSG00000263400	TMEM220-AS1	ENSG00000263400	7.57241	0.106543	0.901323	0.118207	0.905903	0.955631
ENSG00000245248	USP2-AS1	ENSG00000245248	92.606	0.037399	0.316225	0.118267	0.905856	0.955631
ENSG00000143341	HMCN1	ENSG00000143341	3.55446	0.150127	1.26448	0.118727	0.905492	0.955589
ENSG00000261243	AC022165.1	ENSG00000261243	2.17012	0.186856	1.57229	0.118843	0.905399	0.955566
ENSG00000232934	AL157786.1	ENSG00000232934	2.60677	0.177069	1.49036	0.11881	0.905426	0.955566
ENSG00000273032	DGCR9	ENSG00000273032	14.731	0.0813609	0.684314	0.118894	0.905359	0.955566
ENSG00000246526	LINC002481	ENSG00000246526	1.95599	0.166696	1.40256	0.118851	0.905394	0.955566
ENSG00000264279	MIR4786	ENSG00000264279	1.95599	0.166696	1.40256	0.118851	0.905394	0.955566
ENSG00000221518	RNU6ATAC16P	ENSG00000221518	2.17012	0.186856	1.57229	0.118843	0.905399	0.955566
ENSG00000148396	SEC16A	ENSG00000148396	4547.42	0.0391436	0.329087	0.118946	0.905318	0.955566
ENSG00000077454	LRCH4	ENSG00000077454	357.219	0.0483503	0.40449	0.119534	0.904852	0.955286
ENSG00000286085	AL109653.3	ENSG00000286085	3.61213	0.135402	1.13172	0.119642	0.904767	0.955275
ENSG00000143919	CAMKMT	ENSG00000143919	213.038	0.0334987	0.279259	0.119955	0.904518	0.955275
ENSG00000161281	COX7A1	ENSG00000161281	3.40429	-0.136567	1.14184	-0.119603	0.904798	0.955275
ENSG00000085788	DDHD2	ENSG00000085788	1496.17	-0.0255485	0.213472	-0.119681	0.904736	0.955275
ENSG00000079999	KEAP1	ENSG00000079999	4789.54	-0.0319731	0.266767	-0.119854	0.904599	0.955275
ENSG00000227128	LBX1-AS1	ENSG00000227128	11.4095	0.0785929	0.65628	0.119755	0.904677	0.955275
ENSG00000204577	LILRB3	ENSG00000204577	6.05316	-0.108969	0.908836	-0.1199	0.904563	0.955275
ENSG00000162620	LRRIQ3	ENSG00000162620	47.1709	0.0455652	0.379826	0.119963	0.904512	0.955275
ENSG00000237668	RPS15AP38	ENSG00000237668	13.8456	-0.0902551	0.753505	-0.11978	0.904657	0.955275
ENSG00000146477	SLC22A3	ENSG00000146477	11.0451	-0.0852344	0.711771	-0.11975	0.904681	0.955275
ENSG00000137842	TMEM62	ENSG00000137842	142.804	0.030764	0.256358	0.120004	0.90448	0.955275
ENSG00000207650	MIR570	ENSG00000207650	27.1514	-0.0571419	0.475176	-0.120254	0.904282	0.955241
ENSG00000170579	DLGAP1	ENSG00000170579	2.67152	-0.173278	1.43931	-0.120389	0.904175	0.955174
ENSG00000212327	RNU6-882P	ENSG00000212327	3.02477	0.160821	1.33477	0.120486	0.904098	0.95514
ENSG00000102359	SRPX2	ENSG00000102359	483.733	0.0275478	0.22857	0.120522	0.904069	0.95514
ENSG00000253492	CDH12P3	ENSG00000253492	1.99409	-0.19896	1.64961	-0.120611	0.904	0.955129
ENSG00000107611	CUBN	ENSG00000107611	355.059	-0.051104	0.422747	-0.120885	0.903782	0.954945
ENSG00000105523	FAM83E	ENSG00000105523	4.98499	0.114362	0.945472	0.120957	0.903725	0.954931
ENSG00000115339	GALNT3	ENSG00000115339	4.08636	0.15767	1.3	0.121285	0.903466	0.95479
ENSG00000147533	GOLGA7	ENSG00000147533	526.68	0.0406331	0.335187	0.121225	0.903513	0.95479
ENSG00000119912	IDE	ENSG00000119912	2862.5	-0.027338	0.225361	-0.121307	0.903448	0.95479
ENSG00000172671	ZFAND4	ENSG00000172671	335.356	0.0317757	0.262215	0.121182	0.903547	0.95479
ENSG00000267342	AC087289.2	ENSG00000267342	7.35483	-0.107945	0.886813	-0.121723	0.903119	0.954743
ENSG00000273261	AC092953.2	ENSG00000273261	5.00929	-0.114288	0.935909	-0.122115	0.902808	0.954743
ENSG00000238000	AC116347.1	ENSG00000238000	26.0612	-0.0649295	0.534352	-0.121511	0.903287	0.954743
ENSG00000255471	AP001528.1	ENSG00000255471	11.6856	-0.0951005	0.781971	-0.121616	0.903203	0.954743
ENSG00000256745	AP002784.2	ENSG00000256745	39.3319	0.0576698	0.472068	0.122164	0.902769	0.954743
ENSG00000177303	CASKIN2	ENSG00000177303	2034.13	-0.0318808	0.261163	-0.122072	0.902842	0.954743
ENSG00000170037	CNTROB	ENSG00000170037	1722.89	-0.0265591	0.21772	-0.121987	0.902909	0.954743
ENSG00000258626	COX7A2P1	ENSG00000258626	2.99907	0.163576	1.34675	0.12146	0.903327	0.954743
ENSG00000149557	FEZ1	ENSG00000149557	13076.9	0.0286445	0.234667	0.122064	0.902848	0.954743
ENSG00000148357	HMCN2	ENSG00000148357	2.73312	-0.177858	1.4602	-0.121804	0.903054	0.954743
ENSG00000184611	KCNH7	ENSG00000184611	2.11039	-0.19243	1.57803	-0.121944	0.902944	0.954743
ENSG00000234948	LINC01524	ENSG00000234948	2.20533	-0.224159	1.83366	-0.122247	0.902703	0.954743
ENSG00000257599	OVCH1-AS1	ENSG00000257599	2.06643	0.174113	1.431	0.121672	0.903158	0.954743
ENSG00000079102	RUNX1T1	ENSG00000079102	581.528	0.0360358	0.296416	0.121572	0.903238	0.954743
ENSG00000234390	USP27X-AS1	ENSG00000234390	20.9008	0.0623879	0.512305	0.121779	0.903074	0.954743
ENSG00000132846	ZBED3	ENSG00000132846	1555.7	-0.0442828	0.364333	-0.121545	0.903259	0.954743
ENSG00000156973	PDE6D	ENSG00000156973	815.821	0.0272861	0.222852	0.12244	0.90255	0.954666
ENSG00000212978	AC016747.1	ENSG00000212978	330.716	0.028312	0.230652	0.122748	0.902307	0.954455
ENSG00000197815	AC122129.1	ENSG00000197815	24.849	-0.0885011	0.720522	-0.122829	0.902242	0.954434
ENSG00000244556	ODCP	ENSG00000244556	9.38105	-0.10733	0.87339	-0.122888	0.902195	0.95443
ENSG00000178096	BOLA1	ENSG00000178096	208.962	0.0584372	0.475299	0.122948	0.902148	0.954427
ENSG00000236438	FAM157A	ENSG00000236438	4.66452	-0.128442	1.04315	-0.123129	0.902005	0.954322
ENSG00000089505	CMTM1	ENSG00000089505	115.607	-0.0742258	0.602354	-0.123226	0.901928	0.954287
ENSG00000159433	STARD9	ENSG00000159433	782.967	-0.046298	0.375347	-0.123347	0.901832	0.954232
ENSG00000241769	LINC00893	ENSG00000241769	2.25008	-0.18556	1.5018	-0.123558	0.901665	0.954102
ENSG00000223612	AC241585.1	ENSG00000223612	57.0282	-0.0462804	0.373298	-0.123977	0.901333	0.953854
ENSG00000018280	SLC11A1	ENSG00000018280	2.88033	0.173821	1.40252	0.123935	0.901367	0.953854
ENSG00000162607	USP1	ENSG00000162607	3951.78	-0.0216518	0.17474	-0.123909	0.901387	0.953854
ENSG00000258057	BCDIN3D-AS1	ENSG00000258057	31.5536	-0.0595093	0.478334	-0.124409	0.900991	0.953693
ENSG00000238142	BX284668.5	ENSG00000238142	4.85636	0.129197	1.03763	0.124511	0.90091	0.953693
ENSG00000277399	GPR179	ENSG00000277399	20.7308	-0.0863461	0.694784	-0.124278	0.901095	0.953693
ENSG00000245729	LINC02226	ENSG00000245729	2.923	-0.147512	1.18678	-0.124296	0.901081	0.953693
ENSG00000001617	SEMA3F	ENSG00000001617	2.25397	-0.172008	1.38148	-0.12451	0.900911	0.953693
ENSG00000207523	SNORA66	ENSG00000207523	6.03038	-0.132017	1.06236	-0.124268	0.901103	0.953693
ENSG00000212127	TAS2R14	ENSG00000212127	81.5491	0.0502287	0.403489	0.124486	0.90093	0.953693
ENSG00000122299	ZC3H7A	ENSG00000122299	2914.12	0.0237114	0.189991	0.124803	0.900679	0.95357
ENSG00000244471	AL137058.1	ENSG00000244471	1.96068	0.226546	1.81083	0.125106	0.90044	0.9534
ENSG00000141682	PMAIP1	ENSG00000141682	11.9439	0.0916257	0.732645	0.125061	0.900475	0.9534
ENSG00000223935	LGALSL-DT	ENSG00000223935	3.83791	0.132439	1.05766	0.125219	0.90035	0.953361
ENSG00000041802	LSG1	ENSG00000041802	2499.58	0.0209658	0.167291	0.125325	0.900266	0.953328
ENSG00000198909	MAP3K3	ENSG00000198909	762.03	-0.041294	0.329524	-0.125314	0.900275	0.953328
ENSG00000270147	AC068620.2	ENSG00000270147	1.92519	-0.207075	1.65017	-0.125487	0.900138	0.953306
ENSG00000225880	LINC00115	ENSG00000225880	24.4941	-0.0656475	0.523291	-0.125451	0.900166	0.953306
ENSG00000036473	OTC	ENSG00000036473	1.92519	-0.207075	1.65017	-0.125487	0.900138	0.953306
ENSG00000131379	C3orf20	ENSG00000131379	3.83685	-0.15383	1.22381	-0.125698	0.899971	0.953239
ENSG00000262583	TMEM231P1	ENSG00000262583	6.96453	0.104017	0.827085	0.125763	0.899919	0.95323
ENSG00000272267	AC021242.3	ENSG00000272267	8.21386	-0.120543	0.956884	-0.125975	0.899752	0.953099
ENSG00000167283	ATP5MG	ENSG00000167283	306.542	0.0512615	0.406059	0.126241	0.899541	0.952922
ENSG00000065485	PDIA5	ENSG00000065485	1687.2	0.0269562	0.213246	0.126409	0.899408	0.952828
ENSG00000231851	MRPS9-AS1	ENSG00000231851	7.80785	-0.11305	0.893356	-0.126546	0.8993	0.95276
ENSG00000219201	AC138392.1	ENSG00000219201	225.522	-0.0512067	0.40421	-0.126683	0.899191	0.952691
ENSG00000213090	AC007256.1	ENSG00000213090	2.38563	-0.1838	1.44946	-0.126805	0.899094	0.952635
ENSG00000230929	AC099513.1	ENSG00000230929	7.7854	-0.127195	1.00299	-0.126816	0.899086	0.952635
ENSG00000185933	CALHM1	ENSG00000185933	1.98913	0.181318	1.42969	0.126823	0.89908	0.952635
ENSG00000215559	ANKRD20A11P	ENSG00000215559	35.579	0.0801881	0.631258	0.127029	0.898917	0.952587
ENSG00000170921	TANC2	ENSG00000170921	5819.3	-0.0488691	0.384295	-0.127166	0.898809	0.952519
ENSG00000280255	AC004947.2	ENSG00000280255	5.35264	-0.12129	0.952383	-0.127354	0.89866	0.95251
ENSG00000184194	GPR173	ENSG00000184194	1121.26	0.0321661	0.252477	0.127402	0.898622	0.95251
ENSG00000178502	KLHL11	ENSG00000178502	379.326	0.065822	0.517292	0.127243	0.898748	0.95251
ENSG00000198589	LRBA	ENSG00000198589	3098.52	-0.040936	0.321707	-0.127246	0.898746	0.95251
ENSG00000104883	PEX11G	ENSG00000104883	14.2495	-0.115626	0.908784	-0.127232	0.898757	0.95251
ENSG00000182901	RGS7	ENSG00000182901	8.023	0.136758	1.07373	0.127368	0.898649	0.95251
ENSG00000167971	CASKIN1	ENSG00000167971	441.339	-0.0458346	0.359076	-0.127646	0.898429	0.952442
ENSG00000141858	SAMD1	ENSG00000141858	2937.05	0.0233017	0.182516	0.12767	0.89841	0.952442
ENSG00000272913	AC009237.14	ENSG00000272913	2.58779	0.202481	1.58277	0.127929	0.898205	0.952298
ENSG00000007402	CACNA2D2	ENSG00000007402	16.9047	-0.0722358	0.563521	-0.128187	0.898001	0.952128
ENSG00000100568	VTI1B	ENSG00000100568	1468.86	0.0302636	0.23596	0.128257	0.897946	0.952115
ENSG00000146701	MDH2	ENSG00000146701	23561.6	-0.0315881	0.246085	-0.128362	0.897862	0.952074
ENSG00000245768	AC106793.1	ENSG00000245768	2.42564	0.18684	1.45329	0.128564	0.897703	0.951951
ENSG00000153310	FAM49B	ENSG00000153310	2027.17	0.0258875	0.20117	0.128685	0.897607	0.951896
ENSG00000270076	AF131215.7	ENSG00000270076	6.45773	-0.125455	0.974137	-0.128785	0.897527	0.951858
ENSG00000260751	AC008870.3	ENSG00000260751	10.5221	-0.107831	0.8359	-0.129	0.897358	0.951763
ENSG00000279137	AL356309.3	ENSG00000279137	15.5775	0.10791	0.835914	0.129092	0.897285	0.951763
ENSG00000257913	DDN-AS1	ENSG00000257913	7.23772	0.121173	0.93966	0.128954	0.897394	0.951763
ENSG00000074706	IPCEF1	ENSG00000074706	77.7383	0.0435989	0.338032	0.128979	0.897375	0.951763
ENSG00000261453	LINC01735	ENSG00000261453	2.51134	0.169225	1.31109	0.129072	0.897301	0.951763
ENSG00000063169	BICRA	ENSG00000063169	1731.41	-0.0395942	0.306353	-0.129244	0.897165	0.951752
ENSG00000133030	MPRIP	ENSG00000133030	8671.09	-0.0339542	0.262647	-0.129277	0.897139	0.951752
ENSG00000244687	UBE2V1	ENSG00000244687	55.8626	-0.0505419	0.390584	-0.129401	0.89704	0.951713
ENSG00000099942	CRKL	ENSG00000099942	7784.48	0.0311965	0.24076	0.129575	0.896903	0.951614
ENSG00000278921	EPB41L4A-DT	ENSG00000278921	4.82012	-0.143152	1.10444	-0.129615	0.896871	0.951614
ENSG00000090006	LTBP4	ENSG00000090006	14114.3	-0.0409242	0.315689	-0.129635	0.896855	0.951614
ENSG00000197121	PGAP1	ENSG00000197121	7082.88	-0.0392312	0.302749	-0.129583	0.896896	0.951614
ENSG00000151790	TDO2	ENSG00000151790	11.061	0.0920769	0.709709	0.129739	0.896773	0.951614
ENSG00000225526	MKRN2OS	ENSG00000225526	11.826	-0.0962077	0.740627	-0.1299	0.896645	0.951573
ENSG00000126457	PRMT1	ENSG00000126457	20447.7	0.0332028	0.255586	0.129909	0.896639	0.951573
ENSG00000104983	CCDC61	ENSG00000104983	612.759	0.0498537	0.383267	0.130076	0.896507	0.951519
ENSG00000183520	UTP11	ENSG00000183520	1799.2	-0.0333959	0.255957	-0.130474	0.896191	0.951231
ENSG00000286503	AC008462.1	ENSG00000286503	3.02551	-0.161592	1.23261	-0.131098	0.895698	0.950797
ENSG00000287229	AC009731.1	ENSG00000287229	3.36943	0.150962	1.15197	0.131047	0.895739	0.950797
ENSG00000241563	CORT	ENSG00000241563	5.06406	0.148436	1.13201	0.131127	0.895675	0.950797
ENSG00000172086	KRCC1	ENSG00000172086	619.682	-0.0414449	0.316011	-0.13115	0.895656	0.950797
ENSG00000185527	PDE6G	ENSG00000185527	3.98154	-0.151066	1.14956	-0.131411	0.89545	0.950677
ENSG00000273156	AC124016.3	ENSG00000273156	23.6293	0.0967837	0.736139	0.131475	0.8954	0.95067
ENSG00000203724	C1orf53	ENSG00000203724	20.7554	0.0951581	0.722211	0.13176	0.895175	0.950511
ENSG00000174680	GRIK1-AS1	ENSG00000174680	10.8968	-0.0890318	0.675922	-0.131719	0.895207	0.950511
ENSG00000286747	AL627095.2	ENSG00000286747	10.7029	0.0975222	0.739591	0.13186	0.895095	0.950486
ENSG00000087995	METTL2A	ENSG00000087995	1624.98	0.0236927	0.17968	0.131861	0.895094	0.950486
ENSG00000234515	PPP1R2P1	ENSG00000234515	7.58138	0.101597	0.770098	0.131928	0.895042	0.950486
ENSG00000147485	PXDNL	ENSG00000147485	18.5851	-0.0829357	0.628653	-0.131926	0.895043	0.950486
ENSG00000124216	SNAI1	ENSG00000124216	125.971	0.0379096	0.287198	0.131998	0.894986	0.950486
ENSG00000198752	CDC42BPB	ENSG00000198752	5906.65	0.0610051	0.461327	0.132238	0.894796	0.9504
ENSG00000172500	FIBP	ENSG00000172500	2288.32	0.0441547	0.333808	0.132276	0.894766	0.9504
ENSG00000068697	LAPTM4A	ENSG00000068697	6402.48	0.0268224	0.20282	0.132247	0.894789	0.9504
ENSG00000173418	NAA20	ENSG00000173418	1636.12	-0.0326748	0.246859	-0.132362	0.894698	0.9504
ENSG00000109339	MAPK10	ENSG00000109339	1393.82	0.0279649	0.211002	0.132534	0.894562	0.950338
ENSG00000207185	RNU6-1157P	ENSG00000207185	1.97818	0.273238	2.06002	0.132639	0.894479	0.950338
ENSG00000214063	TSPAN4	ENSG00000214063	252.41	0.0336053	0.253528	0.132551	0.894549	0.950338
ENSG00000206120	EGFEM1P	ENSG00000206120	66.1886	-0.0426933	0.321497	-0.132795	0.894355	0.950258
ENSG00000113658	SMAD5	ENSG00000113658	5160.22	0.0377701	0.28437	0.13282	0.894336	0.950258
ENSG00000270983	AL589674.1	ENSG00000270983	8.63154	0.0955943	0.719001	0.132954	0.89423	0.950217
ENSG00000260025	CRIM1-DT	ENSG00000260025	9.94772	-0.113248	0.850496	-0.133155	0.894071	0.950151
ENSG00000108960	MMD	ENSG00000108960	584.487	-0.0298254	0.224026	-0.133134	0.894088	0.950151
ENSG00000128045	RASL11B	ENSG00000128045	8.44573	-0.0990344	0.744127	-0.133088	0.894124	0.950151
ENSG00000120437	ACAT2	ENSG00000120437	5361.78	0.0325538	0.244292	0.133258	0.893989	0.950148
ENSG00000162104	ADCY9	ENSG00000162104	3058.4	-0.0445457	0.333879	-0.133419	0.893862	0.95006
ENSG00000255639	AC005833.1	ENSG00000255639	2.6154	0.25558	1.9114	0.133714	0.893629	0.949868
ENSG00000245970	AP003352.1	ENSG00000245970	2.82197	0.180337	1.34821	0.13376	0.893592	0.949868
ENSG00000070882	OSBPL3	ENSG00000070882	3332.59	-0.0277394	0.20717	-0.133897	0.893484	0.949868
ENSG00000115970	THADA	ENSG00000115970	1627.87	0.0308785	0.230949	0.133702	0.893638	0.949868
ENSG00000167377	ZNF23	ENSG00000167377	38.9182	-0.0669411	0.500608	-0.133719	0.893624	0.949868
ENSG00000228126	FALEC	ENSG00000228126	5.75673	-0.12242	0.913295	-0.134042	0.893369	0.949815
ENSG00000143756	FBXO28	ENSG00000143756	1544.04	0.027592	0.205659	0.134164	0.893273	0.949759
ENSG00000124532	MRS2	ENSG00000124532	909.198	0.0276925	0.206217	0.134288	0.893175	0.949701
ENSG00000170160	CCDC144A	ENSG00000170160	16.8042	0.127613	0.949284	0.134431	0.893062	0.949627
ENSG00000231521	AL162385.2	ENSG00000231521	2.0326	-0.229791	1.70658	-0.13465	0.892888	0.949516
ENSG00000132002	DNAJB1	ENSG00000132002	5108.03	-0.0328951	0.244358	-0.134618	0.892914	0.949516
ENSG00000235831	BHLHE40-AS1	ENSG00000235831	11.1149	0.0914733	0.67798	0.13492	0.892675	0.949355
ENSG00000236456	AL035458.1	ENSG00000236456	3.78125	-0.160844	1.18995	-0.135169	0.892478	0.949193
ENSG00000243175	RPSAP36	ENSG00000243175	2.24168	-0.186657	1.38073	-0.135187	0.892464	0.949193
ENSG00000007952	NOX1	ENSG00000007952	36.061	-0.0764877	0.565229	-0.135322	0.892358	0.949158
ENSG00000188801	ZNF322P1	ENSG00000188801	3.32855	0.201957	1.49112	0.13544	0.892264	0.949104
ENSG00000286835	AL133477.2	ENSG00000286835	13.7912	0.0881643	0.650364	0.135561	0.892168	0.949049
ENSG00000227432	ASIC4-AS1	ENSG00000227432	2.55678	0.196896	1.45242	0.135564	0.892166	0.949049
ENSG00000112651	MRPL2	ENSG00000112651	7.88203	-0.115592	0.851962	-0.135677	0.892076	0.949044
ENSG00000226124	FTCDNL1	ENSG00000226124	42.9333	-0.051571	0.379757	-0.1358	0.891979	0.948988
ENSG00000136715	SAP130	ENSG00000136715	1985.03	0.0377164	0.277405	0.135962	0.891852	0.948898
ENSG00000248858	AC104211.1	ENSG00000248858	8.50227	0.117652	0.864744	0.136054	0.891779	0.948872
ENSG00000236809	SNX25P1	ENSG00000236809	7.29295	0.119431	0.877858	0.136048	0.891784	0.948872
ENSG00000215580	BCORP1	ENSG00000215580	26.0727	-0.0655847	0.480279	-0.136555	0.891382	0.948538
ENSG00000164330	EBF1	ENSG00000164330	554.911	0.0406094	0.297044	0.136712	0.891259	0.948498
ENSG00000258427	RBM8B	ENSG00000258427	41.3042	0.0606907	0.444103	0.136659	0.8913	0.948498
ENSG00000171827	ZNF570	ENSG00000171827	629.576	0.0276986	0.202598	0.136717	0.891254	0.948498
ENSG00000213080	AL354714.2	ENSG00000213080	47.9658	-0.0551944	0.403255	-0.136872	0.891132	0.948458
ENSG00000269404	SPIB	ENSG00000269404	4.06894	-0.148423	1.0828	-0.137073	0.890973	0.94838
ENSG00000149289	ZC3H12C	ENSG00000149289	855.267	0.0413407	0.301713	0.13702	0.891015	0.94838
ENSG00000237682	AC234775.2	ENSG00000237682	3.86271	0.177014	1.29076	0.137139	0.890921	0.948373
ENSG00000272240	AC004908.1	ENSG00000272240	13.1328	0.111925	0.813823	0.13753	0.890612	0.94809
ENSG00000279865	AC006511.4	ENSG00000279865	4.35636	0.171917	1.24884	0.137662	0.890508	0.948026
ENSG00000262712	AC012676.1	ENSG00000262712	7.76423	0.105657	0.765119	0.138093	0.890167	0.948026
ENSG00000251613	AC063979.2	ENSG00000251613	2.3999	0.207408	1.50622	0.137701	0.890477	0.948026
ENSG00000254373	AC112191.2	ENSG00000254373	3.02722	0.226313	1.64336	0.137713	0.890467	0.948026
ENSG00000230423	AL672310.1	ENSG00000230423	9.38436	0.124745	0.905017	0.137837	0.890369	0.948026
ENSG00000229156	CR769776.2	ENSG00000229156	3.02262	-0.19033	1.381	-0.13782	0.890383	0.948026
ENSG00000184434	LRRC19	ENSG00000184434	13.048	-0.0922144	0.669019	-0.137835	0.890371	0.948026
ENSG00000205838	TTC23L	ENSG00000205838	14.7259	-0.0909127	0.660349	-0.137674	0.890498	0.948026
ENSG00000075886	TUBA3D	ENSG00000075886	7.37084	-0.115837	0.839931	-0.137913	0.890309	0.948026
ENSG00000219682	AL133268.1	ENSG00000219682	6.44246	-0.116356	0.841299	-0.138305	0.89	0.947942
ENSG00000121067	SPOP	ENSG00000121067	2456.21	0.027042	0.195589	0.138259	0.890036	0.947942
ENSG00000132541	RIDA	ENSG00000132541	389.736	0.0547291	0.395512	0.138375	0.889944	0.947937
ENSG00000229525	AC053503.1	ENSG00000229525	2.40568	-0.201331	1.45355	-0.138509	0.889838	0.947871
ENSG00000286095	SPEGNB	ENSG00000286095	3.80324	0.224047	1.61684	0.138571	0.889789	0.947866
ENSG00000285872	AC007240.3	ENSG00000285872	3.1251	0.205958	1.48166	0.139005	0.889446	0.947547
ENSG00000146530	VWDE	ENSG00000146530	2.61742	0.197662	1.42119	0.139083	0.889385	0.947528
ENSG00000239556	AC004951.2	ENSG00000239556	11.7472	-0.115259	0.827889	-0.139221	0.889276	0.947458
ENSG00000267353	AC020928.2	ENSG00000267353	2.56151	0.215158	1.54523	0.13924	0.88926	0.947458
ENSG00000223850	MYCNUT	ENSG00000223850	5.35821	0.13476	0.965927	0.139514	0.889044	0.947304
ENSG00000204758	AC008429.1	ENSG00000204758	4.41737	0.145454	1.04141	0.139671	0.88892	0.947294
ENSG00000254419	AL139349.1	ENSG00000254419	2.19624	-0.209759	1.50105	-0.139742	0.888864	0.947294
ENSG00000105369	CD79A	ENSG00000105369	8.0904	0.108434	0.776501	0.139644	0.888941	0.947294
ENSG00000125107	CNOT1	ENSG00000125107	10878.8	0.0626738	0.448281	0.139809	0.888811	0.947294
ENSG00000205105	COX17P1	ENSG00000205105	4.35128	-0.137809	0.9873	-0.139582	0.888991	0.947294
ENSG00000149527	PLCH2	ENSG00000149527	29.8585	0.0646761	0.463131	0.13965	0.888937	0.947294
ENSG00000259224	SLC35G6	ENSG00000259224	2.37334	-0.192913	1.38181	-0.139608	0.888969	0.947294
ENSG00000187066	TMEM262	ENSG00000187066	3.92322	-0.212418	1.52137	-0.139623	0.888958	0.947294
ENSG00000144357	UBR3	ENSG00000144357	1499.9	0.0488195	0.348408	0.140122	0.888564	0.947211
ENSG00000189149	CRYM-AS1	ENSG00000189149	16.5303	0.0854	0.608764	0.140284	0.888435	0.947157
ENSG00000169026	SLC49A3	ENSG00000169026	6.60773	0.135414	0.965578	0.140241	0.888469	0.947157
ENSG00000243554	AC004967.1	ENSG00000243554	2.97886	0.169338	1.20564	0.140455	0.8883	0.94707
ENSG00000178440	TIMM23B-AGAP6	ENSG00000178440	8.32304	0.121093	0.861381	0.14058	0.888202	0.947011
ENSG00000228196	PTPN2P1	ENSG00000228196	1.9535	-0.227839	1.61929	-0.140703	0.888104	0.946953
ENSG00000231878	SNRPFP1	ENSG00000231878	2.18256	0.203384	1.44324	0.140922	0.887931	0.946816
ENSG00000162086	ZNF75A	ENSG00000162086	598.728	0.0370401	0.262469	0.141122	0.887774	0.946694
ENSG00000165322	ARHGAP12	ENSG00000165322	3635.19	0.0312936	0.221178	0.141486	0.887486	0.946434
ENSG00000145996	CDKAL1	ENSG00000145996	675.189	0.0294237	0.207829	0.141576	0.887415	0.946404
ENSG00000277382	AC005837.4	ENSG00000277382	2.3602	-0.221656	1.56467	-0.141664	0.887346	0.946377
ENSG00000273796	BX322562.1	ENSG00000273796	5.49688	0.158399	1.11795	0.141687	0.887328	0.946377
ENSG00000143674	MAP3K21	ENSG00000143674	2.67956	0.19828	1.39832	0.141799	0.887239	0.946356
ENSG00000265692	LINC01970	ENSG00000265692	3.00023	-0.237436	1.67299	-0.141923	0.887141	0.946298
ENSG00000226874	AC005154.1	ENSG00000226874	3.4861	-0.155074	1.0916	-0.14206	0.887032	0.946229
ENSG00000165732	DDX21	ENSG00000165732	9570.42	-0.045255	0.318401	-0.142132	0.886975	0.946229
ENSG00000241661	PPP1R2P6	ENSG00000241661	2.26897	0.243069	1.70913	0.142218	0.886908	0.946229
ENSG00000079313	REXO1	ENSG00000079313	1658.24	-0.0506738	0.356594	-0.142105	0.886997	0.946229
ENSG00000158966	CACHD1	ENSG00000158966	2189.88	0.0481029	0.33799	0.142321	0.886827	0.946195
ENSG00000260618	AC025917.1	ENSG00000260618	3.98769	0.205495	1.43907	0.142797	0.886451	0.946106
ENSG00000259668	AC066613.1	ENSG00000259668	5.22221	0.131272	0.918082	0.142984	0.886302	0.946106
ENSG00000257526	AC107032.2	ENSG00000257526	6.27303	-0.148113	1.03917	-0.14253	0.886662	0.946106
ENSG00000225793	AL080250.1	ENSG00000225793	26.2756	0.0692203	0.485703	0.142516	0.886673	0.946106
ENSG00000109381	ELF2	ENSG00000109381	1191.77	0.0337367	0.236203	0.14283	0.886425	0.946106
ENSG00000130764	LRRC47	ENSG00000130764	3057.31	-0.0245712	0.172308	-0.1426	0.886606	0.946106
ENSG00000139266	MARCHF9	ENSG00000139266	27763	0.031452	0.220109	0.142892	0.886375	0.946106
ENSG00000125457	MIF4GD	ENSG00000125457	518.674	-0.0322685	0.225011	-0.143408	0.885968	0.946106
ENSG00000167207	NOD2	ENSG00000167207	6.79871	0.133548	0.933804	0.143015	0.886278	0.946106
ENSG00000177463	NR2C2	ENSG00000177463	1972.6	0.0522315	0.365327	0.142972	0.886312	0.946106
ENSG00000164951	PDP1	ENSG00000164951	7226.04	-0.042604	0.298496	-0.142729	0.886504	0.946106
ENSG00000100410	PHF5A	ENSG00000100410	1037.11	0.0356871	0.24997	0.142766	0.886475	0.946106
ENSG00000126231	PROZ	ENSG00000126231	9.92933	-0.0984358	0.686471	-0.143394	0.885979	0.946106
ENSG00000120925	RNF170	ENSG00000120925	494.639	0.0353459	0.246911	0.143152	0.88617	0.946106
ENSG00000201659	RNU12-2P	ENSG00000201659	2.1015	-0.210769	1.47884	-0.142523	0.886667	0.946106
ENSG00000120555	SEPTIN7P9	ENSG00000120555	4.17369	-0.157207	1.10197	-0.14266	0.886558	0.946106
ENSG00000083807	SLC27A5	ENSG00000083807	377.014	0.0683186	0.478515	0.142772	0.88647	0.946106
ENSG00000111850	SMIM8	ENSG00000111850	394.408	-0.0411368	0.287451	-0.143109	0.886204	0.946106
ENSG00000243759	ST13P15	ENSG00000243759	9.97731	0.111747	0.784294	0.142482	0.8867	0.946106
ENSG00000129167	TPH1	ENSG00000129167	5.30491	-0.139685	0.973606	-0.143471	0.885918	0.946106
ENSG00000287387	AC010883.3	ENSG00000287387	2.41675	0.188948	1.31379	0.143819	0.885643	0.945909
ENSG00000139433	GLTP	ENSG00000139433	2225.82	0.0259575	0.180147	0.144091	0.885429	0.945727
ENSG00000232433	GXYLT1P3	ENSG00000232433	14.1174	-0.0937284	0.64993	-0.144213	0.885332	0.94567
ENSG00000146574	CCZ1B	ENSG00000146574	1713.8	-0.0297135	0.205402	-0.14466	0.884979	0.945487
ENSG00000171603	CLSTN1	ENSG00000171603	14961.7	0.0345287	0.238907	0.144528	0.885083	0.945487
ENSG00000162231	NXF1	ENSG00000162231	2768.05	0.0266681	0.184299	0.1447	0.884948	0.945487
ENSG00000184702	SEPTIN5	ENSG00000184702	62.8841	0.0702808	0.485921	0.144634	0.885	0.945487
ENSG00000163681	SLMAP	ENSG00000163681	2496.69	-0.0414227	0.286329	-0.144668	0.884973	0.945487
ENSG00000104435	STMN2	ENSG00000104435	182.043	0.0443545	0.306984	0.144485	0.885118	0.945487
ENSG00000134375	TIMM17A	ENSG00000134375	2070.17	0.0437696	0.302904	0.1445	0.885106	0.945487
ENSG00000149256	TENM4	ENSG00000149256	924.827	0.0515578	0.355861	0.144882	0.884804	0.945478
ENSG00000157111	TMEM171	ENSG00000157111	2.15794	0.302766	2.08888	0.144942	0.884757	0.945474
ENSG00000218027	AL512329.1	ENSG00000218027	2.68407	0.182721	1.25987	0.145032	0.884686	0.945445
ENSG00000166171	DPCD	ENSG00000166171	1049.94	-0.0681784	0.469605	-0.145182	0.884567	0.945364
ENSG00000134278	SPIRE1	ENSG00000134278	3323.17	-0.05708	0.392636	-0.145377	0.884414	0.945247
ENSG00000132274	TRIM22	ENSG00000132274	33.0464	0.0760431	0.522842	0.145442	0.884362	0.945238
ENSG00000233045	AC097523.1	ENSG00000233045	3.10339	0.181841	1.24949	0.145532	0.884291	0.945238
ENSG00000168710	AHCYL1	ENSG00000168710	9893.21	0.0379995	0.26117	0.145497	0.884318	0.945238
ENSG00000275004	ZNF280B	ENSG00000275004	137.655	0.0494263	0.338741	0.145912	0.883991	0.944982
ENSG00000284015	MIR1281	ENSG00000284015	3.9404	-0.197046	1.34874	-0.146096	0.883845	0.944872
ENSG00000182541	LIMK2	ENSG00000182541	331.047	0.0302451	0.206762	0.14628	0.883701	0.944764
ENSG00000240522	RPL7AP10	ENSG00000240522	5.70984	0.149579	1.0225	0.146288	0.883694	0.944764
ENSG00000271553	AC018638.7	ENSG00000271553	4.75433	0.151395	1.03402	0.146415	0.883594	0.944743
ENSG00000068383	INPP5A	ENSG00000068383	1001.78	-0.027954	0.190582	-0.146677	0.883387	0.944599
ENSG00000090857	PDPR	ENSG00000090857	1267.11	0.0461805	0.314923	0.146641	0.883416	0.944599
ENSG00000164329	TENT2	ENSG00000164329	1439.21	0.0279026	0.190267	0.14665	0.883408	0.944599
ENSG00000272918	AC005070.3	ENSG00000272918	33.1546	0.0635826	0.43289	0.14688	0.883227	0.944537
ENSG00000285980	AP003025.2	ENSG00000285980	3.50008	-0.237061	1.6132	-0.146951	0.883171	0.94453
ENSG00000100345	MYH9	ENSG00000100345	8281.18	0.0454884	0.309565	0.146943	0.883177	0.94453
ENSG00000146425	DYNLT1	ENSG00000146425	1616.06	0.046998	0.319431	0.147131	0.883029	0.944465
ENSG00000106628	POLD2	ENSG00000106628	12585.6	-0.0420216	0.28558	-0.147145	0.883018	0.944465
ENSG00000154274	C4orf19	ENSG00000154274	16.7937	0.106087	0.719441	0.147457	0.882771	0.944282
ENSG00000258949	AL049870.3	ENSG00000258949	3.8509	0.188052	1.27455	0.147544	0.882703	0.944255
ENSG00000141219	C17orf80	ENSG00000141219	924.811	-0.0336091	0.227751	-0.14757	0.882682	0.944255
ENSG00000204120	GIGYF2	ENSG00000204120	2501.53	0.0483092	0.327234	0.147629	0.882636	0.944255
ENSG00000186174	BCL9L	ENSG00000186174	2401.61	-0.0796749	0.538774	-0.147882	0.882436	0.944217
ENSG00000180229	HERC2P3	ENSG00000180229	31.8031	-0.0900849	0.60883	-0.147964	0.882371	0.944217
ENSG00000174792	ODAPH	ENSG00000174792	2.97667	-0.184423	1.24715	-0.147876	0.882441	0.944217
ENSG00000077157	PPP1R12B	ENSG00000077157	2091.43	0.0506576	0.34285	0.147754	0.882537	0.944217
ENSG00000198729	PPP1R14C	ENSG00000198729	1832.57	0.0327903	0.221637	0.147946	0.882386	0.944217
ENSG00000229659	RPL26P6	ENSG00000229659	3.27646	0.194645	1.3171	0.147783	0.882514	0.944217
ENSG00000234492	RPL34-AS1	ENSG00000234492	11.5011	-0.120725	0.816658	-0.147828	0.882479	0.944217
ENSG00000177485	ZBTB33	ENSG00000177485	3555.63	-0.0363798	0.245123	-0.148415	0.882016	0.943985
ENSG00000266852	MIR4482	ENSG00000266852	5.03502	0.169959	1.14447	0.148504	0.881945	0.943956
ENSG00000105982	RNF32	ENSG00000105982	36.4075	-0.0788524	0.530182	-0.148727	0.881769	0.943815
ENSG00000150433	TMEM218	ENSG00000150433	647.398	0.0440341	0.295875	0.148827	0.88169	0.943777
ENSG00000231181	AL954705.1	ENSG00000231181	6.21264	-0.135566	0.91007	-0.148962	0.881584	0.943709
ENSG00000230912	AL021707.4	ENSG00000230912	3.22218	-0.184896	1.23811	-0.149337	0.881287	0.943477
ENSG00000261582	AL121753.1	ENSG00000261582	4.10224	-0.164501	1.10187	-0.149293	0.881323	0.943477
ENSG00000270062	AL606834.2	ENSG00000270062	3.02998	0.200151	1.33693	0.14971	0.880993	0.943217
ENSG00000256195	AP002518.1	ENSG00000256195	2.46267	0.217814	1.45468	0.149733	0.880975	0.943217
ENSG00000023902	PLEKHO1	ENSG00000023902	2293.85	0.0454077	0.303063	0.149829	0.880899	0.943209
ENSG00000248243	LINC02014	ENSG00000248243	2.71775	-0.214867	1.43355	-0.149885	0.880855	0.943209
ENSG00000180881	CAPS2	ENSG00000180881	26.6578	-0.0772095	0.514538	-0.150056	0.880721	0.943111
ENSG00000235734	HMGN1P36	ENSG00000235734	82.8086	0.0458461	0.305346	0.150145	0.88065	0.943082
ENSG00000141258	SGSM2	ENSG00000141258	3524.24	0.0325363	0.216637	0.150188	0.880616	0.943082
ENSG00000263366	ABHD17AP5	ENSG00000263366	2.41369	0.296448	1.97112	0.150396	0.880453	0.943041
ENSG00000232807	AL137186.2	ENSG00000232807	4.60574	0.146075	0.971866	0.150304	0.880525	0.943041
ENSG00000172845	SP3	ENSG00000172845	3474.09	0.0378644	0.251893	0.150319	0.880513	0.943041
ENSG00000135902	CHRND	ENSG00000135902	3.9117	0.280506	1.86092	0.150735	0.880185	0.942816
ENSG00000085719	CPNE3	ENSG00000085719	4098.52	-0.0444299	0.294619	-0.150805	0.88013	0.942809
ENSG00000184719	RNLS	ENSG00000184719	62.3418	0.0618478	0.410137	0.150798	0.880135	0.942809
ENSG00000234297	AL592293.2	ENSG00000234297	8.78247	-0.124554	0.825222	-0.150934	0.880028	0.942788
ENSG00000179673	RPRML	ENSG00000179673	14.3959	-0.0906463	0.600304	-0.151001	0.879975	0.942788
ENSG00000184677	ZBTB40	ENSG00000184677	1555.85	0.041643	0.275805	0.150987	0.879986	0.942788
ENSG00000214026	MRPL23	ENSG00000214026	821.531	0.0847568	0.560232	0.151289	0.879748	0.942676
ENSG00000138735	PDE5A	ENSG00000138735	37.7555	-0.0772559	0.510796	-0.151246	0.879782	0.942676
ENSG00000143376	SNX27	ENSG00000143376	3167.69	-0.0365616	0.241759	-0.151232	0.879793	0.942676
ENSG00000159082	SYNJ1	ENSG00000159082	2143.49	-0.0513007	0.338874	-0.151386	0.879671	0.942676
ENSG00000237886	NALT1	ENSG00000237886	24.2278	-0.092252	0.609106	-0.151455	0.879617	0.942673
ENSG00000273148	LINC00653	ENSG00000273148	21.1717	0.0870107	0.573867	0.151622	0.879485	0.942579
ENSG00000146834	MEPCE	ENSG00000146834	3178.3	0.0394533	0.260103	0.151684	0.879436	0.942573
ENSG00000270755	AL136141.1	ENSG00000270755	2.79005	-0.217589	1.43366	-0.151772	0.879367	0.942545
ENSG00000270257	AC096720.1	ENSG00000270257	1.97035	-0.240479	1.58301	-0.151912	0.879256	0.942473
ENSG00000160678	S100A1	ENSG00000160678	2.02617	0.217255	1.43013	0.151913	0.879256	0.942473
ENSG00000134955	SLC37A2	ENSG00000134955	25.1096	0.0838468	0.551708	0.151977	0.879205	0.942473
ENSG00000163319	MRPS18C	ENSG00000163319	44.4715	0.0687104	0.451433	0.152205	0.879025	0.942365
ENSG00000087266	SH3BP2	ENSG00000087266	3949.36	-0.0376197	0.24691	-0.152362	0.878901	0.942279
ENSG00000117407	ARTN	ENSG00000117407	20.0634	-0.0757667	0.496889	-0.152482	0.878807	0.942224
ENSG00000254244	PAICSP4	ENSG00000254244	11.4131	-0.122566	0.803601	-0.152521	0.878776	0.942224
ENSG00000135622	SEMA4F	ENSG00000135622	239.096	0.0383551	0.251316	0.152617	0.8787	0.942202
ENSG00000259038	AL121820.2	ENSG00000259038	2.16975	0.248483	1.62445	0.152965	0.878426	0.941955
ENSG00000123810	B9D2	ENSG00000123810	193.38	-0.0669803	0.437782	-0.152999	0.878399	0.941955
ENSG00000107745	MICU1	ENSG00000107745	3693.53	0.0282056	0.184133	0.153181	0.878256	0.941865
ENSG00000075239	ACAT1	ENSG00000075239	1348.57	-0.0530937	0.346353	-0.153294	0.878167	0.941817
ENSG00000109832	DDX25	ENSG00000109832	32.7208	0.0719228	0.468875	0.153394	0.878087	0.941778
ENSG00000272843	AC211476.4	ENSG00000272843	4.41239	-0.158443	1.03214	-0.153509	0.877997	0.941758
ENSG00000232004	CAP1P2	ENSG00000232004	2.0592	0.233874	1.52389	0.153472	0.878026	0.941758
ENSG00000124440	HIF3A	ENSG00000124440	13.5514	-0.112493	0.732765	-0.153518	0.877989	0.941758
ENSG00000251988	RNU4ATAC18P	ENSG00000251988	2.52064	-0.214238	1.39456	-0.153624	0.877906	0.941758
ENSG00000067900	ROCK1	ENSG00000067900	3217.07	-0.050453	0.328132	-0.153758	0.877801	0.941744
ENSG00000279170	TSTD3	ENSG00000279170	41.6706	0.0676522	0.440131	0.153709	0.877839	0.941744
ENSG00000249309	AC020703.1	ENSG00000249309	4.1507	0.192967	1.25273	0.154038	0.87758	0.941593
ENSG00000276517	AL133243.3	ENSG00000276517	10.3411	-0.117501	0.763005	-0.153998	0.877611	0.941593
ENSG00000089916	GPATCH2L	ENSG00000089916	3282.05	0.0508693	0.329921	0.154186	0.877463	0.941527
ENSG00000104140	RHOV	ENSG00000104140	15.6037	-0.0918988	0.595652	-0.154283	0.877387	0.941492
ENSG00000241741	RPL7AP30	ENSG00000241741	17.389	0.0935154	0.605971	0.154323	0.877355	0.941492
ENSG00000125843	AP5S1	ENSG00000125843	309.702	-0.0473161	0.306094	-0.15458	0.877152	0.941398
ENSG00000180712	LINC02363	ENSG00000180712	8.96953	0.111404	0.720864	0.154542	0.877183	0.941398
ENSG00000087095	NLK	ENSG00000087095	1143.12	-0.0406797	0.263294	-0.154503	0.877213	0.941398
ENSG00000269925	Z98884.2	ENSG00000269925	7.26524	0.146473	0.946017	0.154831	0.876954	0.94126
ENSG00000130770	ATP5IF1	ENSG00000130770	1879.67	0.0670446	0.432763	0.154922	0.876883	0.94123
ENSG00000196498	NCOR2	ENSG00000196498	12590.3	-0.0596903	0.385273	-0.15493	0.876877	0.94123
ENSG00000174448	STARD6	ENSG00000174448	5.74757	0.162681	1.04951	0.155007	0.876816	0.94123
ENSG00000077522	ACTN2	ENSG00000077522	515.672	-0.0366417	0.236227	-0.155112	0.876733	0.941209
ENSG00000138166	DUSP5	ENSG00000138166	1240.89	-0.0340104	0.219211	-0.155149	0.876704	0.941209
ENSG00000225484	NUTM2B-AS1	ENSG00000225484	316.404	0.0373822	0.24092	0.155164	0.876692	0.941209
ENSG00000131725	WDR44	ENSG00000131725	925.958	0.0456025	0.293762	0.155236	0.876635	0.941209
ENSG00000271778	AC080013.3	ENSG00000271778	2.29349	0.207232	1.33238	0.155536	0.876399	0.941036
ENSG00000286458	AC083870.1	ENSG00000286458	4.10992	0.165249	1.06132	0.155702	0.876268	0.940942
ENSG00000170128	GPR25	ENSG00000170128	3.81822	-0.182218	1.16967	-0.155786	0.876202	0.940942
ENSG00000163728	TTC14	ENSG00000163728	738.218	-0.0317505	0.203902	-0.155714	0.876258	0.940942
ENSG00000158571	PFKFB1	ENSG00000158571	5.99799	-0.136945	0.87832	-0.155917	0.876098	0.9409
ENSG00000274213	AC015912.3	ENSG00000274213	36.7441	-0.102019	0.653438	-0.156126	0.875933	0.940769
ENSG00000091262	ABCC6	ENSG00000091262	76.3128	-0.0532299	0.340484	-0.156336	0.875768	0.940732
ENSG00000286331	AC011388.1	ENSG00000286331	19.1146	-0.107393	0.687428	-0.156225	0.875856	0.940732
ENSG00000122707	RECK	ENSG00000122707	491.241	-0.0365534	0.233962	-0.156236	0.875847	0.940732
ENSG00000066827	ZFAT	ENSG00000066827	511.037	-0.0399862	0.255796	-0.15632	0.87578	0.940732
ENSG00000228363	AC015971.1	ENSG00000228363	3.50294	-0.271937	1.73672	-0.156581	0.875575	0.940655
ENSG00000231346	LINC01160	ENSG00000231346	4.06801	0.192811	1.23174	0.156536	0.87561	0.940655
ENSG00000020633	RUNX3	ENSG00000020633	4.54139	0.175212	1.11906	0.15657	0.875583	0.940655
ENSG00000196123	KIAA0895L	ENSG00000196123	953.635	-0.0357794	0.228238	-0.156763	0.875431	0.940602
ENSG00000165288	BRWD3	ENSG00000165288	2798.17	0.0623361	0.397452	0.156839	0.875372	0.940585
ENSG00000227201	CNN2P1	ENSG00000227201	2.28237	0.24018	1.53044	0.156936	0.875295	0.940549
ENSG00000108669	CYTH1	ENSG00000108669	1474.45	0.0312492	0.198941	0.157077	0.875184	0.940476
ENSG00000223263	RNU6-387P	ENSG00000223263	2.46218	0.209544	1.3337	0.157116	0.875154	0.940476
ENSG00000279349	AC092692.1	ENSG00000279349	2.91348	0.270751	1.72002	0.157412	0.87492	0.940382
ENSG00000229635	AL137159.2	ENSG00000229635	1.9819	0.243445	1.54766	0.157299	0.875009	0.940382
ENSG00000277459	AP001527.2	ENSG00000277459	12.6394	-0.12765	0.809932	-0.157606	0.874768	0.940382
ENSG00000119636	BBOF1	ENSG00000119636	62.1484	-0.0597232	0.379637	-0.157317	0.874995	0.940382
ENSG00000197217	ENTPD4	ENSG00000197217	1794.55	-0.0352399	0.223726	-0.157513	0.87484	0.940382
ENSG00000099869	IGF2-AS	ENSG00000099869	10.4843	0.11067	0.703441	0.157327	0.874987	0.940382
ENSG00000178226	PRSS36	ENSG00000178226	23.9341	-0.119305	0.758239	-0.157344	0.874973	0.940382
ENSG00000161643	SIGLEC16	ENSG00000161643	12.7219	0.106264	0.673211	0.157847	0.874578	0.940382
ENSG00000234899	SOX9-AS1	ENSG00000234899	183.469	-0.0412622	0.262279	-0.157322	0.874991	0.940382
ENSG00000198586	TLK1	ENSG00000198586	2811.21	-0.0338729	0.215248	-0.157367	0.874956	0.940382
ENSG00000214460	TPT1P6	ENSG00000214460	2.15848	0.272229	1.72766	0.157571	0.874795	0.940382
ENSG00000106346	USP42	ENSG00000106346	2560.1	-0.0430753	0.273566	-0.157459	0.874883	0.940382
ENSG00000167747	C19orf48	ENSG00000167747	2986.28	0.0614854	0.388846	0.158123	0.87436	0.940242
ENSG00000104059	FAM189A1	ENSG00000104059	3.06184	0.183745	1.16087	0.158283	0.874234	0.94018
ENSG00000137216	TMEM63B	ENSG00000137216	1455.85	-0.0306034	0.193385	-0.158252	0.874259	0.94018
ENSG00000214140	PRCD	ENSG00000214140	5.02413	-0.157641	0.994529	-0.158508	0.874057	0.940056
ENSG00000106258	CYP3A5	ENSG00000106258	264.845	0.0365644	0.230545	0.1586	0.873984	0.940038
ENSG00000135100	HNF1A	ENSG00000135100	1.91961	0.240055	1.51374	0.158584	0.873996	0.940038
ENSG00000273402	AC004908.3	ENSG00000273402	7.01601	0.150353	0.946994	0.158768	0.873851	0.939975
ENSG00000287502	AC092418.3	ENSG00000287502	2.70781	0.227305	1.43034	0.158916	0.873735	0.939896
ENSG00000272744	AC107214.2	ENSG00000272744	15.1835	-0.124699	0.784154	-0.159024	0.87365	0.939851
ENSG00000226009	KCNIP2-AS1	ENSG00000226009	9.95894	-0.126089	0.792608	-0.159081	0.873605	0.939849
ENSG00000258791	LINC00520	ENSG00000258791	2.4702	-0.248177	1.55931	-0.159158	0.873544	0.939832
ENSG00000234855	SLIT1-AS1	ENSG00000234855	2.99364	0.227185	1.42743	0.159157	0.873545	0.939832
ENSG00000060069	CTDP1	ENSG00000060069	1508.31	-0.0322863	0.202511	-0.15943	0.87333	0.939693
ENSG00000074054	CLASP1	ENSG00000074054	5058.45	0.0509249	0.319208	0.159535	0.873247	0.93967
ENSG00000267590	NDUFA3P1	ENSG00000267590	2.23798	-0.315863	1.98017	-0.159513	0.873265	0.93967
ENSG00000149474	KAT14	ENSG00000149474	1189.52	0.0341931	0.213977	0.159798	0.87304	0.939522
ENSG00000226121	AC009487.2	ENSG00000226121	83.5832	-0.0875894	0.54693	-0.160148	0.872765	0.939272
ENSG00000136718	IMP4	ENSG00000136718	3037.31	0.0358414	0.223766	0.160174	0.872744	0.939272
ENSG00000171714	ANO5	ENSG00000171714	569.107	0.0419482	0.261279	0.160549	0.872448	0.939024
ENSG00000121769	FABP3	ENSG00000121769	1242.72	0.0546105	0.340082	0.16058	0.872424	0.939024
ENSG00000284959	AC007262.2	ENSG00000284959	6.67239	-0.141802	0.880875	-0.160979	0.87211	0.939019
ENSG00000213304	AC008481.2	ENSG00000213304	2.11441	-0.256483	1.59638	-0.160665	0.872357	0.939019
ENSG00000288002	AC091912.3	ENSG00000288002	231.818	-0.04563	0.283231	-0.161105	0.872011	0.939019
ENSG00000108602	ALDH3A1	ENSG00000108602	16.279	-0.108244	0.672943	-0.160851	0.872211	0.939019
ENSG00000168802	CHTF8	ENSG00000168802	4.68068	-0.151787	0.944082	-0.160777	0.872269	0.939019
ENSG00000144021	CIAO1	ENSG00000144021	3299.42	-0.0273608	0.170069	-0.160881	0.872187	0.939019
ENSG00000135900	MRPL44	ENSG00000135900	1154.71	0.0302313	0.187657	0.161099	0.872016	0.939019
ENSG00000222317	RNA5SP118	ENSG00000222317	5.35458	-0.177333	1.10369	-0.160673	0.872351	0.939019
ENSG00000188643	S100A16	ENSG00000188643	186.37	0.0604073	0.37589	0.160705	0.872326	0.939019
ENSG00000163527	STT3B	ENSG00000163527	10960.1	0.0350555	0.217916	0.160867	0.872198	0.939019
ENSG00000213023	SYT3	ENSG00000213023	348.726	-0.038702	0.240158	-0.161152	0.871974	0.939019
ENSG00000111802	TDP2	ENSG00000111802	1079.8	-0.0350818	0.217687	-0.161157	0.87197	0.939019
ENSG00000177398	UMODL1	ENSG00000177398	7.66789	0.122877	0.76361	0.160916	0.87216	0.939019
ENSG00000249459	ZNF286B	ENSG00000249459	228.858	0.0456938	0.284146	0.160811	0.872242	0.939019
ENSG00000181061	HIGD1A	ENSG00000181061	1880.8	-0.0621504	0.384602	-0.161597	0.871624	0.938881
ENSG00000280087	AC011481.3	ENSG00000280087	3.2144	-0.230993	1.42781	-0.161781	0.871479	0.938823
ENSG00000233250	AC233728.1	ENSG00000233250	5.71986	-0.151852	0.938559	-0.161793	0.871469	0.938823
ENSG00000260920	AL031985.3	ENSG00000260920	8.72566	0.150849	0.932109	0.161836	0.871435	0.938823
ENSG00000152377	SPOCK1	ENSG00000152377	18.0443	-0.0922658	0.57053	-0.16172	0.871527	0.938823
ENSG00000196792	STRN3	ENSG00000196792	1448.87	-0.0442791	0.273802	-0.16172	0.871527	0.938823
ENSG00000177728	TMEM94	ENSG00000177728	5665.27	-0.0407301	0.251853	-0.161722	0.871525	0.938823
ENSG00000156298	TSPAN7	ENSG00000156298	1888.09	0.0447882	0.276591	0.161929	0.871361	0.938823
ENSG00000243176	AC092944.1	ENSG00000243176	85.6278	-0.0561756	0.346311	-0.162211	0.871139	0.938732
ENSG00000240429	LRRFIP1P1	ENSG00000240429	14.2245	-0.116428	0.717287	-0.162317	0.871056	0.938732
ENSG00000202441	RNY4P10	ENSG00000202441	3.09117	0.251357	1.54948	0.16222	0.871132	0.938732
ENSG00000143322	ABL2	ENSG00000143322	1460.49	0.0510613	0.313958	0.162637	0.870804	0.938511
ENSG00000198744	MTCO3P12	ENSG00000198744	4.07237	0.172336	1.0592	0.162704	0.870751	0.9385
ENSG00000250220	AC053527.2	ENSG00000250220	12.6684	0.129479	0.795485	0.162768	0.870701	0.938493
ENSG00000197417	SHPK	ENSG00000197417	127.769	-0.077618	0.47679	-0.162793	0.870682	0.938493
ENSG00000230069	LRRC37A15P	ENSG00000230069	3.01255	0.248163	1.52338	0.162903	0.870595	0.938472
ENSG00000259230	LINC02323	ENSG00000259230	6.2711	-0.170429	1.04562	-0.162993	0.870524	0.938442
ENSG00000100105	PATZ1	ENSG00000100105	3885.23	0.0309152	0.189571	0.16308	0.870455	0.938415
ENSG00000265574	WDR45BP1	ENSG00000265574	3.23771	-0.251205	1.53942	-0.163182	0.870375	0.938375
ENSG00000156381	ANKRD9	ENSG00000156381	1581.27	0.0306471	0.187691	0.163285	0.870294	0.938342
ENSG00000228794	LINC01128	ENSG00000228794	508.116	0.0322422	0.197347	0.163378	0.870221	0.938342
ENSG00000221817	PPP3CB-AS1	ENSG00000221817	24.8118	0.0817833	0.500894	0.163275	0.870302	0.938342
ENSG00000135823	STX6	ENSG00000135823	2662.51	0.029006	0.177554	0.163365	0.870231	0.938342
ENSG00000127463	EMC1	ENSG00000127463	4943.3	0.0333785	0.204059	0.163573	0.870067	0.938285
ENSG00000111196	MAGOHB	ENSG00000111196	761.23	0.0479599	0.293222	0.163562	0.870076	0.938285
ENSG00000151332	MBIP	ENSG00000151332	892.887	0.0342039	0.208885	0.163745	0.869932	0.938262
ENSG00000232671	ZNF687-AS1	ENSG00000232671	2.06718	-0.288529	1.76257	-0.163698	0.869969	0.938262
ENSG00000147576	ADHFE1	ENSG00000147576	5.13343	-0.204512	1.24496	-0.164273	0.869517	0.938097
ENSG00000234394	AL353608.3	ENSG00000234394	6.25965	0.146932	0.895216	0.16413	0.869628	0.938097
ENSG00000270533	CR382285.1	ENSG00000270533	2.37111	0.28076	1.71068	0.164122	0.869635	0.938097
ENSG00000100462	PRMT5	ENSG00000100462	1279.49	0.0403591	0.24585	0.164161	0.869604	0.938097
ENSG00000223313	RNU6-516P	ENSG00000223313	7.15286	-0.134627	0.820881	-0.164003	0.869729	0.938097
ENSG00000132581	SDF2	ENSG00000132581	1040.46	0.0535986	0.326713	0.164054	0.869688	0.938097
ENSG00000241627	UBQLN4P1	ENSG00000241627	72.0401	-0.0833337	0.508012	-0.164039	0.869701	0.938097
ENSG00000133422	MORC2	ENSG00000133422	1983.66	0.0358295	0.217919	0.164416	0.869403	0.938072
ENSG00000223774	AL513217.1	ENSG00000223774	2.79939	-0.271188	1.64841	-0.164515	0.869326	0.938036
ENSG00000285863	AC009554.2	ENSG00000285863	4.30656	0.161967	0.980844	0.16513	0.868841	0.937915
ENSG00000268262	AC011445.1	ENSG00000268262	5.10308	-0.153211	0.927634	-0.165163	0.868816	0.937915
ENSG00000234338	AC073349.2	ENSG00000234338	56.0466	-0.0736177	0.446681	-0.164811	0.869093	0.937915
ENSG00000231125	AF129075.2	ENSG00000231125	8.55494	0.120864	0.733791	0.164712	0.869171	0.937915
ENSG00000229020	AKR7A2P1	ENSG00000229020	4.52191	0.207156	1.25454	0.165125	0.868846	0.937915
ENSG00000271155	AL161729.1	ENSG00000271155	2.16261	-0.254201	1.54171	-0.164883	0.869036	0.937915
ENSG00000276103	AL356356.2	ENSG00000276103	3.28478	-0.205439	1.24206	-0.165401	0.868628	0.937915
ENSG00000256288	LINC02617	ENSG00000256288	6.01819	0.153384	0.928471	0.1652	0.868786	0.937915
ENSG00000175556	LONRF3	ENSG00000175556	442.261	0.147323	0.893096	0.164958	0.868977	0.937915
ENSG00000198804	MT-CO1	ENSG00000198804	163101	0.0546636	0.331705	0.164796	0.869105	0.937915
ENSG00000185129	PURA	ENSG00000185129	1247.07	-0.047866	0.290151	-0.164969	0.868968	0.937915
ENSG00000115841	RMDN2	ENSG00000115841	36.1014	0.0935936	0.568121	0.164742	0.869147	0.937915
ENSG00000104205	SGK3	ENSG00000104205	211.655	0.0503529	0.3045	0.165362	0.868659	0.937915
ENSG00000162851	TFB2M	ENSG00000162851	751.634	-0.03398	0.206126	-0.164851	0.869061	0.937915
ENSG00000100425	BRD1	ENSG00000100425	2947.91	-0.0423194	0.255699	-0.165505	0.868547	0.937894
ENSG00000101825	MXRA5	ENSG00000101825	173.876	0.0818501	0.494372	0.165564	0.8685	0.937891
ENSG00000270673	YTHDF3-AS1	ENSG00000270673	26.5587	0.107611	0.649798	0.165607	0.868467	0.937891
ENSG00000267279	AC090409.1	ENSG00000267279	2.09634	0.287848	1.73577	0.165833	0.868288	0.93778
ENSG00000111325	OGFOD2	ENSG00000111325	24.8199	0.1076	0.64885	0.165832	0.868289	0.93778
ENSG00000100815	TRIP11	ENSG00000100815	1621.95	-0.0485382	0.292456	-0.165967	0.868183	0.93778
ENSG00000049245	VAMP3	ENSG00000049245	2568.36	0.034974	0.210937	0.165804	0.868312	0.93778
ENSG00000137497	NUMA1	ENSG00000137497	4430.57	0.050124	0.301882	0.166038	0.868127	0.937767
ENSG00000201820	AL591807.2	ENSG00000201820	4.16814	0.196368	1.18227	0.166094	0.868083	0.937766
ENSG00000177370	TIMM22	ENSG00000177370	967.458	0.0527642	0.317324	0.166279	0.867938	0.937656
ENSG00000272308	AC104113.1	ENSG00000272308	14.1788	-0.109979	0.660844	-0.166422	0.867825	0.937612
ENSG00000275880	AL139385.1	ENSG00000275880	2.60626	0.230037	1.38255	0.166386	0.867853	0.937612
ENSG00000259275	AC087477.2	ENSG00000259275	48.0785	-0.0681035	0.408897	-0.166554	0.867721	0.937562
ENSG00000005812	FBXL3	ENSG00000005812	1327.81	0.0346075	0.207629	0.166679	0.867623	0.937503
ENSG00000002079	MYH16	ENSG00000002079	2.26529	-0.291998	1.75186	-0.166678	0.867623	0.937503
ENSG00000107371	EXOSC3	ENSG00000107371	290.076	-0.0458493	0.274744	-0.16688	0.867464	0.937481
ENSG00000174720	LARP7	ENSG00000174720	1060.7	-0.0409439	0.245402	-0.166844	0.867492	0.937481
ENSG00000159374	M1AP	ENSG00000159374	5.50349	0.16304	0.977378	0.166813	0.867517	0.937481
ENSG00000100731	PCNX1	ENSG00000100731	4299.59	0.0596399	0.357234	0.166949	0.86741	0.937481
ENSG00000172336	POP7	ENSG00000172336	1922.84	0.0648557	0.38839	0.166986	0.867381	0.937481
ENSG00000229932	YWHAZP3	ENSG00000229932	26.9796	0.0833549	0.498871	0.167087	0.867302	0.937481
ENSG00000081248	CACNA1S	ENSG00000081248	2.21572	0.280563	1.67706	0.167295	0.867138	0.937416
ENSG00000153071	DAB2	ENSG00000153071	3.85577	-0.187886	1.12332	-0.16726	0.867166	0.937416
ENSG00000142459	EVI5L	ENSG00000142459	3003.23	-0.0295241	0.176558	-0.16722	0.867197	0.937416
ENSG00000279019	AC009090.4	ENSG00000279019	5.58047	-0.156384	0.933554	-0.167515	0.866965	0.937305
ENSG00000227757	AP000282.1	ENSG00000227757	3.38871	0.230804	1.37701	0.167612	0.866889	0.937269
ENSG00000285480	H2BE1	ENSG00000285480	3.39474	-0.223034	1.33061	-0.167617	0.866885	0.937269
ENSG00000169427	KCNK9	ENSG00000169427	5.47101	0.206492	1.23163	0.167658	0.866853	0.937269
ENSG00000177169	ULK1	ENSG00000177169	1816.87	0.0421469	0.251226	0.167765	0.866768	0.937269
ENSG00000213169	AC069218.1	ENSG00000213169	5.84763	0.153041	0.910397	0.168104	0.866502	0.937164
ENSG00000266903	AC243964.3	ENSG00000266903	37.7068	0.100917	0.600734	0.167989	0.866592	0.937164
ENSG00000272574	AL596325.2	ENSG00000272574	3.10784	-0.211108	1.25491	-0.168225	0.866406	0.937164
ENSG00000186635	ARAP1	ENSG00000186635	1604.59	-0.0447207	0.266019	-0.168111	0.866496	0.937164
ENSG00000115942	ORC2	ENSG00000115942	905.35	-0.0327278	0.194861	-0.167954	0.866619	0.937164
ENSG00000253251	SHLD3	ENSG00000253251	66.9186	-0.0761085	0.452889	-0.168051	0.866543	0.937164
ENSG00000169905	TOR1AIP2	ENSG00000169905	2464.41	0.0296403	0.176413	0.168016	0.86657	0.937164
ENSG00000278743	AC087239.1	ENSG00000278743	2.85288	0.214567	1.27369	0.168461	0.866221	0.93706
ENSG00000280011	AL031595.2	ENSG00000280011	2.34286	0.247807	1.47041	0.168529	0.866167	0.93706
ENSG00000027847	B4GALT7	ENSG00000027847	674.976	-0.0500693	0.29712	-0.168516	0.866178	0.93706
ENSG00000228049	POLR2J2	ENSG00000228049	5.12927	0.161239	0.956512	0.16857	0.866135	0.93706
ENSG00000254909	AP003392.2	ENSG00000254909	3.39959	-0.210526	1.24738	-0.168774	0.865974	0.936981
ENSG00000278932	CR381653.1	ENSG00000278932	5.75241	-0.152398	0.902732	-0.168818	0.865939	0.936981
ENSG00000236710	AC108448.2	ENSG00000236710	4.17906	-0.175362	1.03569	-0.169319	0.865546	0.936779
ENSG00000285215	AC241377.5	ENSG00000285215	2.05884	0.304608	1.79518	0.169681	0.865261	0.936779
ENSG00000066777	ARFGEF1	ENSG00000066777	2382.07	0.0537612	0.316785	0.169709	0.865239	0.936779
ENSG00000250444	CCT5P1	ENSG00000250444	2.09632	-0.30395	1.79513	-0.169319	0.865545	0.936779
ENSG00000013297	CLDN11	ENSG00000013297	1438.64	-0.0462304	0.272177	-0.169854	0.865125	0.936779
ENSG00000170946	DNAJC24	ENSG00000170946	971.147	-0.0452919	0.267809	-0.16912	0.865702	0.936779
ENSG00000163820	FYCO1	ENSG00000163820	1146.29	-0.0551212	0.325113	-0.169545	0.865368	0.936779
ENSG00000116906	GNPAT	ENSG00000116906	4121.89	0.0314876	0.186088	0.169208	0.865633	0.936779
ENSG00000081148	IMPG2	ENSG00000081148	81.2632	0.0582419	0.342789	0.169906	0.865084	0.936779
ENSG00000260448	LCMT1-AS1	ENSG00000260448	41.4284	-0.0793162	0.467729	-0.169577	0.865342	0.936779
ENSG00000283578	MTND5P42	ENSG00000283578	2.31156	-0.260543	1.53401	-0.169844	0.865133	0.936779
ENSG00000169856	ONECUT1	ENSG00000169856	2.97158	0.218734	1.29012	0.169546	0.865367	0.936779
ENSG00000006025	OSBPL7	ENSG00000006025	601.235	0.0424212	0.249601	0.169956	0.865045	0.936779
ENSG00000226055	PAICSP1	ENSG00000226055	4.17906	-0.175362	1.03569	-0.169319	0.865546	0.936779
ENSG00000138459	SLC35A5	ENSG00000138459	1078.13	-0.0374774	0.220952	-0.169618	0.865311	0.936779
ENSG00000168286	THAP11	ENSG00000168286	1199.49	-0.0424746	0.251031	-0.169201	0.865639	0.936779
ENSG00000132952	USPL1	ENSG00000132952	1358.73	0.0371244	0.21945	0.16917	0.865663	0.936779
ENSG00000169951	ZNF764	ENSG00000169951	619.456	0.0390765	0.230714	0.169372	0.865504	0.936779
ENSG00000279233	AC122688.3	ENSG00000279233	120.873	-0.0591681	0.347505	-0.170266	0.864801	0.936645
ENSG00000147509	RGS20	ENSG00000147509	52.8445	0.0676779	0.397371	0.170314	0.864763	0.936645
ENSG00000165071	TMEM71	ENSG00000165071	28.7211	0.0888751	0.521347	0.170472	0.864639	0.936563
ENSG00000143079	CTTNBP2NL	ENSG00000143079	1740.23	-0.0514246	0.301431	-0.170602	0.864537	0.936499
ENSG00000162997	PRORSD1P	ENSG00000162997	11.0193	-0.120983	0.708622	-0.17073	0.864436	0.936437
ENSG00000033178	UBA6	ENSG00000033178	3834.22	-0.0475068	0.278224	-0.17075	0.86442	0.936437
ENSG00000163638	ADAMTS9	ENSG00000163638	2447.37	0.0429357	0.251141	0.170963	0.864253	0.936332
ENSG00000229950	TFAP2A-AS1	ENSG00000229950	21.4535	-0.0883671	0.516846	-0.170974	0.864244	0.936332
ENSG00000122068	FYTTD1	ENSG00000122068	5246.68	0.0370419	0.216398	0.171175	0.864087	0.936245
ENSG00000278041	AL133325.3	ENSG00000278041	140.038	0.05654	0.329989	0.171339	0.863957	0.936151
ENSG00000102189	EEA1	ENSG00000102189	2713.9	-0.0640773	0.37351	-0.171554	0.863788	0.936015
ENSG00000134698	AGO4	ENSG00000134698	1593.55	-0.0480539	0.279569	-0.171886	0.863527	0.935779
ENSG00000168959	GRM5	ENSG00000168959	1047.74	-0.155158	0.902538	-0.171913	0.863506	0.935779
ENSG00000167216	KATNAL2	ENSG00000167216	371.207	-0.0356997	0.207675	-0.171902	0.863515	0.935779
ENSG00000173141	MRPL57	ENSG00000173141	1978.99	-0.0521173	0.30288	-0.172073	0.86338	0.93576
ENSG00000101746	NOL4	ENSG00000101746	704.168	-0.0531959	0.308911	-0.172205	0.863276	0.935694
ENSG00000213236	YWHAZP2	ENSG00000213236	33.199	0.0918977	0.533589	0.172225	0.86326	0.935694
ENSG00000280388	AC006330.1	ENSG00000280388	11.0117	0.11007	0.638622	0.172356	0.863158	0.935659
ENSG00000135773	CAPN9	ENSG00000135773	2.45341	0.264583	1.53494	0.172374	0.863144	0.935659
ENSG00000196074	SYCP2	ENSG00000196074	45.0427	0.0717915	0.416145	0.172516	0.863032	0.935616
ENSG00000234352	AC009264.1	ENSG00000234352	5.73863	-0.16132	0.934233	-0.172676	0.862906	0.935526
ENSG00000271327	AC010201.2	ENSG00000271327	19.904	-0.119706	0.693177	-0.172692	0.862893	0.935526
ENSG00000273650	AC100793.4	ENSG00000273650	7.17376	-0.178845	1.03446	-0.172886	0.862741	0.935482
ENSG00000128908	INO80	ENSG00000128908	1224.99	0.0390056	0.225678	0.172838	0.862779	0.935482
ENSG00000170161	AL512625.1	ENSG00000170161	53.0413	0.0814896	0.471059	0.172992	0.862657	0.935443
ENSG00000101752	MIB1	ENSG00000101752	6822.85	-0.0627742	0.362749	-0.173051	0.862611	0.93544
ENSG00000273079	GRIN2B	ENSG00000273079	3442.51	-0.0730524	0.421963	-0.173125	0.862553	0.935435
ENSG00000131771	PPP1R1B	ENSG00000131771	14.8912	-0.101192	0.584547	-0.173112	0.862563	0.935435
ENSG00000116704	SLC35D1	ENSG00000116704	1000.72	-0.0492276	0.283917	-0.173387	0.862347	0.935294
ENSG00000286115	AC010092.1	ENSG00000286115	5.62022	-0.157179	0.905043	-0.17367	0.862125	0.935141
ENSG00000272509	AC087752.4	ENSG00000272509	6.18625	-0.14491	0.83391	-0.173771	0.862045	0.935141
ENSG00000255270	NAV2-IT1	ENSG00000255270	2.61405	-0.296268	1.7044	-0.173825	0.862003	0.935141
ENSG00000021645	NRXN3	ENSG00000021645	225.815	-0.0565616	0.325775	-0.173621	0.862163	0.935141
ENSG00000117523	PRRC2C	ENSG00000117523	10127.6	0.0603297	0.347023	0.173849	0.861984	0.935141
ENSG00000229236	TTTY10	ENSG00000229236	16.212	0.108253	0.622927	0.173781	0.862038	0.935141
ENSG00000167962	ZNF598	ENSG00000167962	2625.28	0.051904	0.298929	0.173633	0.862154	0.935141
ENSG00000212493	SNORD19	ENSG00000212493	3.70536	0.254911	1.4646	0.174049	0.861827	0.935104
ENSG00000083896	YTHDC1	ENSG00000083896	3154.81	0.0311621	0.1789	0.174187	0.861718	0.935032
ENSG00000257298	AC008147.2	ENSG00000257298	13.0193	-0.159294	0.914099	-0.174263	0.861659	0.935014
ENSG00000067829	IDH3G	ENSG00000067829	1838.72	0.0499523	0.286458	0.174379	0.861568	0.934962
ENSG00000284874	AC000093.1	ENSG00000284874	37.2572	-0.0866745	0.49599	-0.17475	0.861276	0.934831
ENSG00000136877	FPGS	ENSG00000136877	1619.11	-0.048787	0.279156	-0.174766	0.861264	0.934831
ENSG00000106086	PLEKHA8	ENSG00000106086	2838.1	0.0562283	0.322063	0.174588	0.861403	0.934831
ENSG00000206712	RNU6-26P	ENSG00000206712	3.3218	-0.244977	1.40313	-0.174593	0.8614	0.934831
ENSG00000125835	SNRPB	ENSG00000125835	4251.05	0.0712324	0.4079	0.174632	0.861369	0.934831
ENSG00000142444	TIMM29	ENSG00000142444	1045.77	0.043981	0.251754	0.174698	0.861317	0.934831
ENSG00000173757	STAT5B	ENSG00000173757	4942.32	0.0447236	0.255324	0.175164	0.860951	0.93462
ENSG00000163166	IWS1	ENSG00000163166	1831.83	0.042387	0.24189	0.175233	0.860897	0.934608
ENSG00000143702	CEP170	ENSG00000143702	7547.37	0.0575659	0.328002	0.175505	0.860683	0.934442
ENSG00000163904	SENP2	ENSG00000163904	2039.01	0.0296422	0.168919	0.175482	0.860701	0.934442
ENSG00000267475	AC008736.1	ENSG00000267475	17.4387	-0.16731	0.952068	-0.175733	0.860504	0.934373
ENSG00000230830	ARPP21-AS1	ENSG00000230830	2.05225	0.356718	2.03032	0.175695	0.860534	0.934373
ENSG00000074621	SLC24A1	ENSG00000074621	101.062	-0.0531798	0.30272	-0.175673	0.860551	0.934373
ENSG00000136891	TEX10	ENSG00000136891	1997.13	-0.0317235	0.180464	-0.175788	0.86046	0.934373
ENSG00000273189	AC010619.3	ENSG00000273189	2.89708	-0.259418	1.47375	-0.176025	0.860274	0.934334
ENSG00000075711	DLG1	ENSG00000075711	3627.79	-0.0411852	0.233906	-0.176076	0.860234	0.934334
ENSG00000248256	OCIAD1-AS1	ENSG00000248256	7.87772	0.150713	0.856516	0.17596	0.860325	0.934334
ENSG00000242445	RPL7AP11	ENSG00000242445	2.56916	-0.24636	1.39861	-0.176146	0.860179	0.934334
ENSG00000138018	SELENOI	ENSG00000138018	3387.9	-0.0527687	0.299928	-0.175938	0.860343	0.934334
ENSG00000235162	C12orf75	ENSG00000235162	1231.1	0.0332774	0.188757	0.176297	0.860061	0.934261
ENSG00000229399	AL592148.1	ENSG00000229399	2.09624	0.268791	1.52402	0.17637	0.860004	0.934246
ENSG00000135317	SNX14	ENSG00000135317	1666.63	0.0344432	0.195087	0.176554	0.859859	0.934135
ENSG00000234883	MIR155HG	ENSG00000234883	47.9325	-0.0824811	0.466426	-0.176837	0.859637	0.933941
ENSG00000268401	AC007785.3	ENSG00000268401	4.37977	0.233181	1.31818	0.176896	0.85959	0.933937
ENSG00000161544	CYGB	ENSG00000161544	14.5975	0.102623	0.579747	0.177013	0.859498	0.933909
ENSG00000115464	USP34	ENSG00000115464	3815.89	0.0910963	0.514718	0.176983	0.859522	0.933909
ENSG00000167194	C16orf92	ENSG00000167194	10.1472	-0.135809	0.766731	-0.177127	0.859408	0.93388
ENSG00000177051	FBXO46	ENSG00000177051	1016.82	0.0320889	0.181014	0.177273	0.859294	0.93381
ENSG00000222020	HDAC4-AS1	ENSG00000222020	9.38884	0.146551	0.826394	0.177338	0.859243	0.93381
ENSG00000235488	JARID2-AS1	ENSG00000235488	2.43813	-0.271978	1.53315	-0.177398	0.859195	0.93381
ENSG00000263503	MAPK8IP1P2	ENSG00000263503	4.56166	-0.186636	1.05288	-0.177263	0.859302	0.93381
ENSG00000287620	AC092053.5	ENSG00000287620	13.0973	-0.136069	0.765215	-0.177818	0.858866	0.933794
ENSG00000232618	AL355304.1	ENSG00000232618	3.06289	-0.213357	1.20111	-0.177633	0.859011	0.933794
ENSG00000107518	ATRNL1	ENSG00000107518	1527.27	0.0431103	0.242849	0.177519	0.859101	0.933794
ENSG00000132964	CDK8	ENSG00000132964	901.048	-0.0434858	0.244885	-0.177576	0.859056	0.933794
ENSG00000126759	CFP	ENSG00000126759	5.6084	-0.176783	0.995563	-0.177571	0.85906	0.933794
ENSG00000165671	NSD1	ENSG00000165671	4819.33	-0.0621168	0.349434	-0.177764	0.858908	0.933794
ENSG00000231887	PRH1	ENSG00000231887	19.0746	0.109909	0.619202	0.177501	0.859115	0.933794
ENSG00000261366	MANEA-DT	ENSG00000261366	7.31279	-0.149061	0.837748	-0.177931	0.858777	0.933755
ENSG00000228817	BACH1-IT2	ENSG00000228817	3.22225	0.217596	1.22095	0.178219	0.858551	0.933555
ENSG00000108846	ABCC3	ENSG00000108846	175.804	0.0569326	0.319342	0.178281	0.858502	0.933549
ENSG00000278600	AC015871.3	ENSG00000278600	31.0428	0.0769822	0.431368	0.17846	0.858361	0.933521
ENSG00000237641	AC073476.1	ENSG00000237641	2.28626	0.262007	1.46859	0.178407	0.858404	0.933521
ENSG00000167799	NUDT8	ENSG00000167799	155.935	-0.0735674	0.412434	-0.178374	0.85843	0.933521
ENSG00000138078	PREPL	ENSG00000138078	5324.92	-0.0426066	0.238868	-0.178369	0.858433	0.933521
ENSG00000196458	ZNF605	ENSG00000196458	1676.99	0.0362243	0.20304	0.17841	0.858401	0.933521
ENSG00000104826	LHB	ENSG00000104826	9.34305	0.153261	0.857159	0.178801	0.858094	0.933447
ENSG00000144320	LNPK	ENSG00000144320	3374.26	0.0461429	0.258135	0.178755	0.85813	0.933447
ENSG00000121101	TEX14	ENSG00000121101	6.09927	-0.159839	0.894306	-0.17873	0.85815	0.933447
ENSG00000241278	ENPP7P4	ENSG00000241278	3.19014	-0.212872	1.18902	-0.179032	0.857913	0.933329
ENSG00000213186	TRIM59	ENSG00000213186	115.317	-0.0532912	0.29711	-0.179365	0.857651	0.933091
ENSG00000285999	AC025442.2	ENSG00000285999	18.778	0.11004	0.612455	0.179671	0.857411	0.933003
ENSG00000233859	ADH5P4	ENSG00000233859	9.08894	0.159115	0.885844	0.17962	0.857451	0.933003
ENSG00000123575	FAM199X	ENSG00000123575	3350.49	0.0458585	0.255371	0.179576	0.857485	0.933003
ENSG00000279066	HEXD-IT1	ENSG00000279066	2.51239	-0.293627	1.63245	-0.179869	0.857256	0.933003
ENSG00000121579	NAA50	ENSG00000121579	8046.17	-0.0307492	0.171283	-0.179523	0.857527	0.933003
ENSG00000180346	TIGD2	ENSG00000180346	283.408	-0.0393884	0.219197	-0.179694	0.857393	0.933003
ENSG00000155329	ZCCHC10	ENSG00000155329	710.905	0.0393906	0.219244	0.179665	0.857415	0.933003
ENSG00000159904	ZNF890P	ENSG00000159904	25.5826	0.0805914	0.448907	0.179528	0.857523	0.933003
ENSG00000128714	HOXD13	ENSG00000128714	1711.9	-0.0366113	0.202946	-0.180399	0.856839	0.932628
ENSG00000141076	UTP4	ENSG00000141076	3826.44	-0.0309352	0.171403	-0.180482	0.856774	0.932604
ENSG00000146109	ABT1	ENSG00000146109	852.552	0.0437119	0.241209	0.18122	0.856195	0.932554
ENSG00000273493	AC098479.1	ENSG00000273493	4.97157	0.212015	1.17115	0.181032	0.856343	0.932554
ENSG00000278376	AP004609.5	ENSG00000278376	4.99756	-0.218631	1.21061	-0.180596	0.856685	0.932554
ENSG00000285752	CDC42-AS1	ENSG00000285752	7.08205	-0.165076	0.912174	-0.18097	0.856391	0.932554
ENSG00000237451	CDK2AP2P2	ENSG00000237451	24.6359	-0.0924316	0.509864	-0.181287	0.856143	0.932554
ENSG00000204060	FOXO6	ENSG00000204060	359.814	-0.0569259	0.314317	-0.18111	0.856281	0.932554
ENSG00000156049	GNA14	ENSG00000156049	15.8978	-0.127422	0.705355	-0.180649	0.856643	0.932554
ENSG00000135314	KHDC1	ENSG00000135314	93.1335	-0.0593109	0.328372	-0.180621	0.856665	0.932554
ENSG00000177383	MAGEF1	ENSG00000177383	3500.42	-0.047323	0.261425	-0.181019	0.856353	0.932554
ENSG00000234636	MED14OS	ENSG00000234636	3.82091	0.227103	1.25735	0.18062	0.856666	0.932554
ENSG00000215349	MRPL3P1	ENSG00000215349	4.51187	-0.184325	1.01869	-0.180943	0.856412	0.932554
ENSG00000268894	PLCE1-AS1	ENSG00000268894	3.52263	-0.264035	1.45969	-0.180885	0.856458	0.932554
ENSG00000160584	SIK3	ENSG00000160584	2137.11	0.0502738	0.277825	0.180955	0.856403	0.932554
ENSG00000170482	SLC23A1	ENSG00000170482	6.31291	0.166671	0.919243	0.181314	0.856121	0.932554
ENSG00000122692	SMU1	ENSG00000122692	2550.09	0.0313149	0.173258	0.180742	0.85657	0.932554
ENSG00000124562	SNRPC	ENSG00000124562	2509.36	-0.0585368	0.32371	-0.180831	0.8565	0.932554
ENSG00000234779	BNC2-AS1	ENSG00000234779	6.30818	-0.169925	0.936347	-0.181476	0.855994	0.93255
ENSG00000116288	PARK7	ENSG00000116288	7605.89	0.0652172	0.359056	0.181635	0.855869	0.932461
ENSG00000249684	AC106795.2	ENSG00000249684	3.39983	0.211238	1.16231	0.181739	0.855787	0.932419
ENSG00000124702	KLHDC3	ENSG00000124702	3390.01	0.0500626	0.275232	0.181892	0.855667	0.932334
ENSG00000135457	TFCP2	ENSG00000135457	1622.35	-0.0379831	0.20879	-0.18192	0.855646	0.932334
ENSG00000250138	AC139495.2	ENSG00000250138	133.854	-0.0847801	0.465295	-0.182207	0.85542	0.932252
ENSG00000275763	C18orf65	ENSG00000275763	25.8993	0.0791056	0.434154	0.182206	0.855421	0.932252
ENSG00000188501	LCTL	ENSG00000188501	87.3404	0.0620979	0.341008	0.182101	0.855504	0.932252
ENSG00000183011	NAA38	ENSG00000183011	748.301	0.0831068	0.456383	0.182099	0.855505	0.932252
ENSG00000185088	RPS27L	ENSG00000185088	879.601	-0.076334	0.41914	-0.182121	0.855488	0.932252
ENSG00000113441	LNPEP	ENSG00000113441	1532.27	-0.0553198	0.303239	-0.18243	0.855246	0.932203
ENSG00000273243	Z82243.1	ENSG00000273243	8.26027	0.135064	0.740176	0.182476	0.855209	0.932203
ENSG00000144278	GALNT13	ENSG00000144278	1325.31	0.0495011	0.270922	0.182713	0.855023	0.932054
ENSG00000175662	TOM1L2	ENSG00000175662	1540.94	-0.0446832	0.244472	-0.182774	0.854975	0.932049
ENSG00000233231	HNRNPA1P49	ENSG00000233231	3.48933	-0.199762	1.09239	-0.182867	0.854903	0.932016
ENSG00000259705	AC084757.3	ENSG00000259705	5.27898	-0.202562	1.10643	-0.183077	0.854738	0.931946
ENSG00000223343	AC137630.1	ENSG00000223343	2.21119	0.249255	1.36203	0.183003	0.854796	0.931946
ENSG00000235078	AC231981.1	ENSG00000235078	8.98204	0.134335	0.733527	0.183136	0.854691	0.931946
ENSG00000152672	CLEC4F	ENSG00000152672	15.5647	0.106363	0.58078	0.183138	0.85469	0.931946
ENSG00000152944	MED21	ENSG00000152944	1611.02	-0.0413672	0.225932	-0.183096	0.854723	0.931946
ENSG00000138777	PPA2	ENSG00000138777	2872.12	-0.0608614	0.332549	-0.183015	0.854787	0.931946
ENSG00000177200	CHD9	ENSG00000177200	2260.97	-0.0704756	0.384229	-0.183421	0.854468	0.931869
ENSG00000130311	DDA1	ENSG00000130311	2471.66	-0.0417244	0.227365	-0.183513	0.854396	0.931852
ENSG00000025293	PHF20	ENSG00000025293	2064.67	0.0538049	0.293222	0.183496	0.854409	0.931852
ENSG00000273066	AL355987.4	ENSG00000273066	23.9749	0.0943839	0.513782	0.183704	0.854245	0.931807
ENSG00000188828	GLRA4	ENSG00000188828	2.00769	-0.325897	1.77389	-0.183718	0.854235	0.931807
ENSG00000172572	PDE3A	ENSG00000172572	2.25721	-0.244763	1.33271	-0.183658	0.854282	0.931807
ENSG00000234373	SNX18P7	ENSG00000234373	2.25721	-0.244763	1.33271	-0.183658	0.854282	0.931807
ENSG00000134569	LRP4	ENSG00000134569	2696.63	-0.072827	0.395129	-0.184312	0.853769	0.931441
ENSG00000169894	MUC3A	ENSG00000169894	2.58945	0.234789	1.27392	0.184304	0.853775	0.931441
ENSG00000100207	TCF20	ENSG00000100207	2468.56	0.054631	0.296167	0.18446	0.853653	0.931402
ENSG00000198887	SMC5	ENSG00000198887	2192.83	0.0523216	0.283414	0.184612	0.853534	0.931319
ENSG00000137166	FOXP4	ENSG00000137166	1590.11	-0.0560504	0.303414	-0.184732	0.853439	0.931262
ENSG00000271943	AC098614.3	ENSG00000271943	14.1052	-0.141424	0.76499	-0.18487	0.853331	0.931191
ENSG00000239763	AC009120.1	ENSG00000239763	2.08058	-0.297471	1.60814	-0.184979	0.853245	0.931168
ENSG00000249896	LINC02495	ENSG00000249896	2.44278	0.313141	1.6931	0.184952	0.853267	0.931168
ENSG00000229980	TOB1-AS1	ENSG00000229980	18.0551	0.0984604	0.532332	0.18496	0.85326	0.931168
ENSG00000198876	DCAF12	ENSG00000198876	2568.29	0.044641	0.241146	0.18512	0.853135	0.931164
ENSG00000168924	LETM1	ENSG00000168924	3189.12	-0.0333354	0.179837	-0.185364	0.852943	0.931088
ENSG00000236570	RAD23BP1	ENSG00000236570	5.23052	-0.203912	1.10049	-0.185293	0.852999	0.931088
ENSG00000170385	SLC30A1	ENSG00000170385	2257.68	-0.0600813	0.324302	-0.185264	0.853022	0.931088
ENSG00000095464	PDE6C	ENSG00000095464	7.98635	0.153311	0.826348	0.185529	0.852814	0.931002
ENSG00000079841	RIMS1	ENSG00000079841	10.1871	0.132555	0.71382	0.185698	0.852681	0.930903
ENSG00000175344	CHRNA7	ENSG00000175344	74.1195	0.0763849	0.410711	0.185982	0.852459	0.930707
ENSG00000162928	PEX13	ENSG00000162928	1193.1	-0.0343163	0.184298	-0.1862	0.852288	0.930568
ENSG00000286670	AL450467.1	ENSG00000286670	2.04416	0.328942	1.76537	0.186331	0.852185	0.930503
ENSG00000136603	SKIL	ENSG00000136603	792.637	-0.0486649	0.261173	-0.186332	0.852185	0.930503
ENSG00000189409	MMP23B	ENSG00000189409	32.2843	0.0887133	0.475518	0.186561	0.852005	0.930399
ENSG00000123728	RAP2C	ENSG00000123728	1448.73	-0.0364505	0.195246	-0.18669	0.851903	0.930335
ENSG00000197024	ZNF398	ENSG00000197024	1619.62	-0.037142	0.19853	-0.187086	0.851593	0.930043
ENSG00000232487	RASA3-IT1	ENSG00000232487	3.42442	0.23404	1.24962	0.18729	0.851434	0.929953
ENSG00000100580	TMED8	ENSG00000100580	2540.36	0.0501096	0.267614	0.187246	0.851468	0.929953
ENSG00000266302	AC098850.3	ENSG00000266302	3.03453	0.289737	1.54611	0.187398	0.851349	0.929943
ENSG00000230872	MFSD13B	ENSG00000230872	2.24086	-0.378382	2.01948	-0.187366	0.851374	0.929943
ENSG00000270157	AC004918.5	ENSG00000270157	86.7943	-0.0607883	0.324108	-0.187556	0.851225	0.929892
ENSG00000013306	SLC25A39	ENSG00000013306	5641.29	0.038463	0.205097	0.187535	0.851241	0.929892
ENSG00000146013	GFRA3	ENSG00000146013	12.1854	0.125546	0.668442	0.187819	0.851018	0.929743
ENSG00000172340	SUCLG2	ENSG00000172340	1359.02	-0.0384621	0.20465	-0.187941	0.850923	0.929685
ENSG00000272525	AC099522.2	ENSG00000272525	17.2783	-0.152171	0.808838	-0.188135	0.850771	0.929566
ENSG00000167196	FBXO22	ENSG00000167196	657.957	0.0391809	0.208152	0.188232	0.850695	0.929529
ENSG00000144589	STK11IP	ENSG00000144589	1243.18	0.0437505	0.232079	0.188516	0.850472	0.929333
ENSG00000236015	AC011290.2	ENSG00000236015	18.4415	-0.110892	0.587639	-0.188708	0.850322	0.929237
ENSG00000154479	CCDC173	ENSG00000154479	60.7996	-0.0646107	0.34243	-0.188683	0.850341	0.929237
ENSG00000280378	AL353898.3	ENSG00000280378	4.59966	0.238334	1.2621	0.188839	0.850219	0.929197
ENSG00000281392	AC107204.1	ENSG00000281392	21.6164	-0.0987693	0.52256	-0.189011	0.850085	0.929138
ENSG00000143375	CGN	ENSG00000143375	326.868	-0.0650555	0.34416	-0.189027	0.850071	0.929138
ENSG00000138829	FBN2	ENSG00000138829	35.176	0.0807959	0.427578	0.188962	0.850123	0.929138
ENSG00000145912	NHP2	ENSG00000145912	1632.24	0.0610038	0.322723	0.189028	0.850071	0.929138
ENSG00000122257	RBBP6	ENSG00000122257	4071.33	-0.0623961	0.329914	-0.189128	0.849992	0.929138
ENSG00000233609	RPL10P19	ENSG00000233609	18.2867	0.117742	0.62306	0.188974	0.850113	0.929138
ENSG00000270614	AC011451.2	ENSG00000270614	8.56091	-0.151595	0.80021	-0.189444	0.849745	0.929009
ENSG00000231636	AGBL5-AS1	ENSG00000231636	2.36756	0.283313	1.49553	0.189441	0.849748	0.929009
ENSG00000283418	AC024933.2	ENSG00000283418	5.02497	-0.192694	1.01625	-0.189612	0.849613	0.928955
ENSG00000259066	AL110118.2	ENSG00000259066	4.49596	0.190542	1.00488	0.189616	0.84961	0.928955
ENSG00000284194	SCO2	ENSG00000284194	8.39711	0.192599	1.01509	0.189736	0.849516	0.928943
ENSG00000146842	TMEM209	ENSG00000146842	1842.92	-0.0342663	0.180542	-0.189797	0.849468	0.928938
ENSG00000276603	AL109614.1	ENSG00000276603	2.02743	-0.294676	1.55117	-0.18997	0.849333	0.928836
ENSG00000267858	MZF1-AS1	ENSG00000267858	80.5744	-0.0584316	0.307556	-0.189987	0.849319	0.928836
ENSG00000271383	NBPF19	ENSG00000271383	3.97481	-0.246944	1.29984	-0.189981	0.849324	0.928836
ENSG00000251279	SMIM15-AS1	ENSG00000251279	2.83948	0.238374	1.25398	0.190093	0.849236	0.928836
ENSG00000226723	AL513175.1	ENSG00000226723	6.60139	0.187012	0.983268	0.190194	0.849157	0.928831
ENSG00000229376	CICP3	ENSG00000229376	2.63606	0.298877	1.57033	0.190327	0.849053	0.928831
ENSG00000164574	GALNT10	ENSG00000164574	954.58	-0.0390241	0.205136	-0.190235	0.849125	0.928831
ENSG00000198873	GRK5	ENSG00000198873	493.908	-0.0429354	0.225634	-0.190288	0.849084	0.928831
ENSG00000118705	RPN2	ENSG00000118705	11559.1	-0.0351132	0.184405	-0.190414	0.848985	0.92883
ENSG00000285979	AC009090.6	ENSG00000285979	48.7926	0.105766	0.554666	0.190683	0.848774	0.928648
ENSG00000279456	AL353763.1	ENSG00000279456	32.0752	-0.1247	0.653972	-0.19068	0.848776	0.928648
ENSG00000138081	FBXO11	ENSG00000138081	1234.15	-0.074182	0.38877	-0.190812	0.848673	0.928629
ENSG00000277763	AL138995.1	ENSG00000277763	3.45612	0.246018	1.28335	0.191699	0.847978	0.928362
ENSG00000049618	ARID1B	ENSG00000049618	3286.82	-0.0625986	0.326786	-0.191558	0.848088	0.928362
ENSG00000135837	CEP350	ENSG00000135837	2010.91	0.0764602	0.399904	0.191196	0.848372	0.928362
ENSG00000088038	CNOT3	ENSG00000088038	3583.56	-0.0463524	0.242457	-0.191178	0.848386	0.928362
ENSG00000222046	DCDC2B	ENSG00000222046	3.67011	-0.227532	1.18613	-0.191827	0.847878	0.928362
ENSG00000096746	HNRNPH3	ENSG00000096746	8607.68	0.0413564	0.216084	0.191391	0.84822	0.928362
ENSG00000016402	IL20RA	ENSG00000016402	11.0621	-0.141916	0.741126	-0.191487	0.848144	0.928362
ENSG00000132321	IQCA1	ENSG00000132321	5.44555	0.175887	0.918946	0.191401	0.848212	0.928362
ENSG00000183853	KIRREL1	ENSG00000183853	3719.11	-0.0652266	0.340511	-0.191555	0.848091	0.928362
ENSG00000177406	NINJ2-AS1	ENSG00000177406	6.9242	-0.199279	1.04146	-0.191345	0.848255	0.928362
ENSG00000172819	RARG	ENSG00000172819	652.647	-0.03923	0.204609	-0.191732	0.847952	0.928362
ENSG00000239218	RPS20P22	ENSG00000239218	10.3595	0.130079	0.679971	0.191301	0.848289	0.928362
ENSG00000133789	SWAP70	ENSG00000133789	1515.4	0.0382502	0.199691	0.191547	0.848097	0.928362
ENSG00000123124	WWP1	ENSG00000123124	1727.25	0.0465498	0.243455	0.191205	0.848365	0.928362
ENSG00000186197	EDARADD	ENSG00000186197	2.70045	-0.2344	1.22034	-0.192077	0.847682	0.928261
ENSG00000140374	ETFA	ENSG00000140374	2437.05	0.0522832	0.272224	0.19206	0.847695	0.928261
ENSG00000238105	GOLGA2P5	ENSG00000238105	83.4143	0.0748564	0.3895	0.192186	0.847596	0.928247
ENSG00000259673	IQCH-AS1	ENSG00000259673	77.4866	0.0610369	0.317431	0.192284	0.84752	0.928247
ENSG00000262155	LINC02175	ENSG00000262155	37.5616	-0.0761995	0.396475	-0.192193	0.847591	0.928247
ENSG00000137547	MRPL15	ENSG00000137547	1815.1	-0.0608784	0.316722	-0.192214	0.847574	0.928247
ENSG00000274624	AC007671.1	ENSG00000274624	14.9329	-0.135304	0.701862	-0.192778	0.847133	0.928002
ENSG00000259116	AL049869.3	ENSG00000259116	6.53948	-0.175576	0.910441	-0.192847	0.847078	0.928002
ENSG00000135974	C2orf49	ENSG00000135974	1166.12	0.0438149	0.227386	0.19269	0.847202	0.928002
ENSG00000112761	CCN6	ENSG00000112761	3.89103	-0.202704	1.05155	-0.192766	0.847142	0.928002
ENSG00000163288	GABRB1	ENSG00000163288	5.31426	0.174727	0.90667	0.192714	0.847183	0.928002
ENSG00000103111	MON1B	ENSG00000103111	2742.57	0.0490383	0.254199	0.192913	0.847027	0.928002
ENSG00000043514	TRIT1	ENSG00000043514	1617.84	0.0352667	0.182743	0.192985	0.846971	0.928002
ENSG00000100591	AHSA1	ENSG00000100591	3253.68	-0.0517081	0.267536	-0.193276	0.846743	0.927827
ENSG00000259086	AL136298.3	ENSG00000259086	11.3449	-0.129658	0.670599	-0.193346	0.846688	0.927813
ENSG00000271032	AC020907.4	ENSG00000271032	11.4319	-0.146788	0.756978	-0.193914	0.846244	0.927373
ENSG00000257218	GATC	ENSG00000257218	831.529	0.044486	0.229323	0.193989	0.846185	0.927356
ENSG00000170689	HOXB9	ENSG00000170689	12.746	-0.173038	0.891507	-0.194096	0.846101	0.92731
ENSG00000218350	LYPLA1P3	ENSG00000218350	3.89071	-0.24543	1.26401	-0.194168	0.846044	0.927302
ENSG00000174197	MGA	ENSG00000174197	2020.64	0.0669245	0.344626	0.194195	0.846023	0.927302
ENSG00000164169	PRMT9	ENSG00000164169	443.998	0.0395742	0.203822	0.194161	0.84605	0.927302
ENSG00000223551	TMSB4XP4	ENSG00000223551	5.76544	0.165013	0.849272	0.194299	0.845942	0.927302
ENSG00000287110	AC112484.5	ENSG00000287110	14.5478	-0.185815	0.955885	-0.19439	0.84587	0.927292
ENSG00000148843	PDCD11	ENSG00000148843	5922.12	-0.0424011	0.217731	-0.194741	0.845596	0.927038
ENSG00000229588	AL596087.2	ENSG00000229588	2.19054	-0.312752	1.60387	-0.194998	0.845395	0.92697
ENSG00000105993	DNAJB6	ENSG00000105993	6792.66	0.0342988	0.175951	0.194934	0.845444	0.92697
ENSG00000116703	PDC	ENSG00000116703	2.03583	-0.302285	1.55118	-0.194875	0.845491	0.92697
ENSG00000163964	PIGX	ENSG00000163964	1427.58	-0.0455978	0.233746	-0.195074	0.845335	0.92697
ENSG00000152382	TADA1	ENSG00000152382	1168.24	0.0379891	0.194879	0.194936	0.845443	0.92697
ENSG00000204852	TCTN1	ENSG00000204852	1381.87	-0.0356299	0.182814	-0.194897	0.845474	0.92697
ENSG00000149925	ALDOA	ENSG00000149925	38.9603	0.117691	0.602462	0.195349	0.84512	0.926843
ENSG00000107147	KCNT1	ENSG00000107147	4.72142	0.216354	1.10632	0.195562	0.844953	0.926708
ENSG00000181481	RNF135	ENSG00000181481	3.45932	-0.287559	1.47007	-0.195609	0.844916	0.926708
ENSG00000168038	ULK4	ENSG00000168038	482.034	0.0464214	0.23713	0.195764	0.844795	0.926628
ENSG00000265407	MIR4324	ENSG00000265407	8.87236	0.197301	1.0063	0.196065	0.84456	0.926416
ENSG00000001461	NIPAL3	ENSG00000001461	484.87	0.0521268	0.265854	0.196073	0.844553	0.926416
ENSG00000266896	AL354892.3	ENSG00000266896	6.31382	-0.167075	0.850122	-0.19653	0.844195	0.926279
ENSG00000233926	AL591368.1	ENSG00000233926	7.13195	-0.187027	0.952242	-0.196407	0.844291	0.926279
ENSG00000176153	GPX2	ENSG00000176153	2.00637	-0.364237	1.8552	-0.196333	0.844349	0.926279
ENSG00000100744	GSKIP	ENSG00000100744	1186.09	0.0407748	0.207661	0.196352	0.844334	0.926279
ENSG00000173678	SPDYE2B	ENSG00000173678	9.21052	-0.165315	0.841701	-0.196406	0.844292	0.926279
ENSG00000231290	APCDD1L-DT	ENSG00000231290	3.47172	-0.259546	1.31955	-0.196693	0.844068	0.926204
ENSG00000213519	AC132008.1	ENSG00000213519	5.67182	0.174682	0.887815	0.196754	0.84402	0.926199
ENSG00000274425	AC114271.1	ENSG00000274425	2.10484	-0.309618	1.57184	-0.196978	0.843845	0.926054
ENSG00000188603	CLN3	ENSG00000188603	12.1838	-0.131772	0.668888	-0.197001	0.843826	0.926054
ENSG00000227482	AL157702.2	ENSG00000227482	3.02951	0.235738	1.1957	0.197156	0.843706	0.925995
ENSG00000183735	TBK1	ENSG00000183735	1010.65	0.0399054	0.202392	0.197169	0.843695	0.925995
ENSG00000232533	AC093673.1	ENSG00000232533	680.765	0.0695158	0.352131	0.197415	0.843503	0.925866
ENSG00000279386	AC021106.3	ENSG00000279386	4.83079	0.211972	1.07097	0.197926	0.843103	0.925473
ENSG00000147586	MRPS28	ENSG00000147586	23.2987	0.0894177	0.451339	0.198116	0.842954	0.925438
ENSG00000117748	RPA2	ENSG00000117748	2052.17	-0.0506881	0.255905	-0.198073	0.842988	0.925438
ENSG00000186230	ZNF749	ENSG00000186230	490.376	-0.0642562	0.324492	-0.198021	0.843029	0.925438
ENSG00000094963	FMO2	ENSG00000094963	2.80424	0.3338	1.68406	0.198211	0.84288	0.925416
ENSG00000168172	HOOK3	ENSG00000168172	3210.69	0.05166	0.260235	0.198513	0.842644	0.925203
ENSG00000250938	AC073475.1	ENSG00000250938	6.57213	-0.180467	0.907964	-0.19876	0.842451	0.925082
ENSG00000256806	C17orf100	ENSG00000256806	262.685	-0.0684397	0.34432	-0.198768	0.842445	0.925082
ENSG00000115109	EPB41L5	ENSG00000115109	2392.54	0.0531025	0.267008	0.19888	0.842357	0.925082
ENSG00000100644	HIF1A	ENSG00000100644	12948.1	-0.0375915	0.189179	-0.198708	0.842491	0.925082
ENSG00000039123	MTREX	ENSG00000039123	4895.28	-0.0500768	0.251767	-0.198902	0.84234	0.925082
ENSG00000196660	SLC30A10	ENSG00000196660	39.5287	-0.0855214	0.430228	-0.198781	0.842434	0.925082
ENSG00000102595	UGGT2	ENSG00000102595	1980.16	0.0439632	0.221057	0.198877	0.842359	0.925082
ENSG00000198482	ZNF808	ENSG00000198482	217.175	0.0535766	0.269076	0.199114	0.842174	0.925062
ENSG00000164124	TMEM144	ENSG00000164124	18.2452	0.141995	0.712793	0.19921	0.842099	0.925026
ENSG00000230914	AC004840.1	ENSG00000230914	2.75495	0.277273	1.39132	0.199288	0.842038	0.925006
ENSG00000108506	INTS2	ENSG00000108506	970.167	-0.0678241	0.340327	-0.199291	0.842035	0.925006
ENSG00000040633	PHF23	ENSG00000040633	1905.95	-0.0610203	0.305954	-0.199443	0.841916	0.925006
ENSG00000142599	RERE	ENSG00000142599	6836.45	-0.0657016	0.329536	-0.199376	0.841968	0.925006
ENSG00000104442	ARMC1	ENSG00000104442	2105.86	0.0405323	0.20305	0.199617	0.84178	0.92491
ENSG00000255503	AP001767.3	ENSG00000255503	2.54918	0.281906	1.41044	0.199871	0.841582	0.924745
ENSG00000101489	CELF4	ENSG00000101489	37.3488	0.0886891	0.44375	0.199863	0.841588	0.924745
ENSG00000287467	AC037459.4	ENSG00000287467	4.80839	0.193889	0.967819	0.200336	0.841218	0.924647
ENSG00000169314	C22orf15	ENSG00000169314	2.91024	-0.326913	1.63261	-0.200239	0.841294	0.924647
ENSG00000078814	MYH7B	ENSG00000078814	21.7482	-0.0971823	0.485472	-0.200181	0.841339	0.924647
ENSG00000177694	NAALADL2	ENSG00000177694	78.7685	0.0699811	0.349162	0.200426	0.841147	0.924647
ENSG00000137522	RNF121	ENSG00000137522	854.581	-0.041191	0.205701	-0.200246	0.841288	0.924647
ENSG00000116205	TCEANC2	ENSG00000116205	818.102	-0.0461002	0.230353	-0.200129	0.84138	0.924647
ENSG00000180176	TH	ENSG00000180176	9.20984	-0.166727	0.833275	-0.200087	0.841413	0.924647
ENSG00000204394	VARS1	ENSG00000204394	11139.6	-0.0336731	0.168104	-0.200311	0.841237	0.924647
ENSG00000185837	HDHD5-AS1	ENSG00000185837	4.77364	-0.219808	1.09579	-0.200593	0.841017	0.924586
ENSG00000124615	MOCS1	ENSG00000124615	477.478	0.0477012	0.237531	0.200821	0.840838	0.924437
ENSG00000130558	OLFM1	ENSG00000130558	18.6379	-0.105601	0.525749	-0.200857	0.84081	0.924437
ENSG00000279288	AC073346.2	ENSG00000279288	11.8459	0.142975	0.711173	0.20104	0.840667	0.924342
ENSG00000140931	CMTM3	ENSG00000140931	2797.77	0.0514056	0.255572	0.20114	0.840589	0.924327
ENSG00000107242	PIP5K1B	ENSG00000107242	5.4312	-0.180989	0.89994	-0.201112	0.840611	0.924327
ENSG00000286619	AC119673.3	ENSG00000286619	3.17153	-0.26019	1.29047	-0.201624	0.840211	0.923981
ENSG00000196547	MAN2A2	ENSG00000196547	2377.9	0.078259	0.387814	0.201795	0.840077	0.92388
ENSG00000138190	EXOC6	ENSG00000138190	1667.29	-0.0408724	0.20233	-0.202009	0.83991	0.923744
ENSG00000279452	AC006277.1	ENSG00000279452	31.9546	0.0856355	0.423364	0.202274	0.839703	0.923562
ENSG00000257838	OTOAP1	ENSG00000257838	4.76276	0.248399	1.22797	0.202285	0.839694	0.923562
ENSG00000145217	SLC26A1	ENSG00000145217	62.1373	0.0818568	0.404626	0.202302	0.83968	0.923562
ENSG00000284747	AL034417.5	ENSG00000284747	8.90878	0.14096	0.69619	0.202473	0.839547	0.923531
ENSG00000238082	AC009948.1	ENSG00000238082	3.79251	-0.228514	1.1278	-0.202619	0.839433	0.923453
ENSG00000063241	ISOC2	ENSG00000063241	3523.8	0.0808012	0.3985	0.202763	0.83932	0.923453
ENSG00000236675	MTX1P1	ENSG00000236675	291.245	-0.0665707	0.328446	-0.202684	0.839382	0.923453
ENSG00000158156	XKR8	ENSG00000158156	37.2421	0.0767318	0.378603	0.202671	0.839393	0.923453
ENSG00000229321	AC008269.1	ENSG00000229321	3.50826	0.273877	1.34929	0.202979	0.839152	0.923331
ENSG00000273062	AL449106.1	ENSG00000273062	1.99039	-0.355081	1.7487	-0.203054	0.839093	0.923312
ENSG00000138030	KHK	ENSG00000138030	97.0689	0.0942279	0.46368	0.203218	0.838965	0.923267
ENSG00000166603	MC4R	ENSG00000166603	6.25625	-0.177673	0.874544	-0.203161	0.839009	0.923267
ENSG00000215386	MIR99AHG	ENSG00000215386	1084.07	-0.0419494	0.206449	-0.203195	0.838982	0.923267
ENSG00000169019	COMMD8	ENSG00000169019	355.867	0.0783805	0.383948	0.204143	0.838241	0.922563
ENSG00000232727	YWHAEP1	ENSG00000232727	2.38022	0.342781	1.67722	0.204374	0.838061	0.922411
ENSG00000267191	AC006213.3	ENSG00000267191	7.88986	0.182597	0.892871	0.204505	0.837959	0.922345
ENSG00000063587	ZNF275	ENSG00000063587	1322.53	0.0685258	0.334807	0.204672	0.837828	0.922248
ENSG00000236502	SIX3-AS1	ENSG00000236502	17.1739	0.132644	0.646609	0.205138	0.837464	0.921894
ENSG00000165646	SLC18A2	ENSG00000165646	10.7735	-0.137019	0.667682	-0.205216	0.837403	0.921874
ENSG00000115718	PROC	ENSG00000115718	2.72198	-0.290076	1.41272	-0.205332	0.837313	0.921821
ENSG00000108010	GLRX3	ENSG00000108010	4069.08	0.0586348	0.284944	0.205777	0.836965	0.921485
ENSG00000164144	ARFIP1	ENSG00000164144	1615.67	-0.0399453	0.19401	-0.205893	0.836875	0.921455
ENSG00000177707	NECTIN3	ENSG00000177707	1743.07	-0.0650409	0.315815	-0.205946	0.836833	0.921455
ENSG00000183751	TBL3	ENSG00000183751	2050.48	-0.0489352	0.23769	-0.205878	0.836886	0.921455
ENSG00000136827	TOR1A	ENSG00000136827	1223.57	-0.0454505	0.220777	-0.205866	0.836895	0.921455
ENSG00000277050	AL122125.1	ENSG00000277050	3.01398	0.281498	1.36514	0.206205	0.836631	0.92138
ENSG00000188037	CLCN1	ENSG00000188037	29.4221	-0.148046	0.718021	-0.206186	0.836645	0.92138
[truncated: 27,796 more rows]

## Sheet: BMT9 vs DMSO
Table S6. Differential expression analysis comparing BMT9 treated cells versus DMSO treated cells
	genes	Ensembl	baseMean	log2FoldChange	lfcSE	stat	pvalue	padj
ENSG00000176294	OR4N2	ENSG00000176294	2.19257	-4.60705	1.78873	-2.5756	0.0100066	1
ENSG00000170044	ZPLD1	ENSG00000170044	2.16981	4.53669	1.80281	2.51645	0.0118544	1
ENSG00000262497	FAM187B2P	ENSG00000262497	2.16981	4.53669	1.80281	2.51645	0.0118544	1
ENSG00000215160	OR7E122P	ENSG00000215160	2.19289	4.54966	1.82057	2.49904	0.0124532	1
ENSG00000120337	TNFSF18	ENSG00000120337	2.11147	4.50327	1.80292	2.49776	0.0124981	1
ENSG00000142273	CBLC	ENSG00000142273	2.15151	4.54191	1.82354	2.49071	0.0127489	1
ENSG00000247372	AC008897.2	ENSG00000247372	2.17495	-4.59708	1.8735	-2.45373	0.0141381	1
ENSG00000254481	PTP4A2P2	ENSG00000254481	2.02685	-4.49333	1.83739	-2.4455	0.0144652	1
ENSG00000273240	AC013468.1	ENSG00000273240	2.01298	-4.48495	1.87436	-2.39279	0.0167206	1
ENSG00000280890	ELDR	ENSG00000280890	2.02887	-4.49462	1.89572	-2.37093	0.0177433	1
ENSG00000270000	AC005479.2	ENSG00000270000	1.96568	4.39759	1.88164	2.3371	0.0194338	1
ENSG00000274600	RIMBP3B	ENSG00000274600	1.8565	-4.36685	1.87746	-2.32593	0.0200221	1
ENSG00000279082	LINC01727	ENSG00000279082	1.85274	-4.3644	1.87761	-2.32444	0.0201018	1
ENSG00000254764	TRIM53CP	ENSG00000254764	1.85737	-4.36743	1.88842	-2.31273	0.0207372	1
ENSG00000222881	AC080112.1	ENSG00000222881	2.0202	-4.48932	1.94245	-2.31117	0.0208237	1
ENSG00000234848	AC008758.2	ENSG00000234848	1.89643	4.35498	1.88449	2.31097	0.0208348	1
ENSG00000132840	BHMT2	ENSG00000132840	1.90734	4.36051	1.89066	2.30635	0.0210913	1
ENSG00000227479	AC124861.1	ENSG00000227479	1.86025	-4.36934	1.90719	-2.29098	0.0219646	1
ENSG00000197847	SLC22A20P	ENSG00000197847	1.86117	4.33161	1.89287	2.28838	0.0221156	1
ENSG00000256030	CBX3P4	ENSG00000256030	1.85361	-4.36497	1.90751	-2.2883	0.0221198	1
ENSG00000280744	LINC01173	ENSG00000280744	1.84899	-4.36192	1.90774	-2.28644	0.0222287	1
ENSG00000153292	ADGRF1	ENSG00000153292	1.84899	-4.36192	1.90774	-2.28644	0.0222287	1
ENSG00000250990	AC098851.1	ENSG00000250990	1.84423	4.30148	1.89121	2.27446	0.0229386	1
ENSG00000132259	CNGA4	ENSG00000132259	1.86731	4.31654	1.90096	2.27072	0.0231637	1
ENSG00000163705	FANCD2OS	ENSG00000163705	1.8435	-4.35827	1.92555	-2.2634	0.0236113	1
ENSG00000215009	ACSM4	ENSG00000215009	1.80897	4.27723	1.89256	2.26003	0.0238195	1
ENSG00000251393	AC005280.1	ENSG00000251393	1.82114	4.2866	1.90326	2.25225	0.0243068	1
ENSG00000188487	INSC	ENSG00000188487	1.94738	4.40086	1.97756	2.2254	0.0260543	1
ENSG00000180828	BHLHE22	ENSG00000180828	1.85852	-4.36825	1.9646	-2.22348	0.0261836	1
ENSG00000258710	LINC01193	ENSG00000258710	1.86487	-4.37251	1.97647	-2.21228	0.026947	1
ENSG00000287762	AC108050.1	ENSG00000287762	1.84986	-4.36245	1.97747	-2.20607	0.027379	1
ENSG00000267568	AC016168.2	ENSG00000267568	1.84986	-4.36245	1.97747	-2.20607	0.027379	1
ENSG00000172123	SLFN12	ENSG00000172123	1.86574	-4.3731	1.98296	-2.20533	0.0274307	1
ENSG00000287384	AL096840.3	ENSG00000287384	1.85448	-4.36555	1.98371	-2.2007	0.0277575	1
ENSG00000286437	AF111169.4	ENSG00000286437	1.68615	-4.22822	1.9319	-2.18863	0.0286238	1
ENSG00000260269	AC105036.3	ENSG00000260269	1.6824	-4.22553	1.93217	-2.18693	0.0287474	1
ENSG00000245832	MIR4300HG	ENSG00000245832	1.84061	-4.35618	2.00521	-2.17243	0.0298232	1
ENSG00000226519	LINC00390	ENSG00000226519	1.84061	-4.35618	2.00521	-2.17243	0.0298232	1
ENSG00000079257	LXN	ENSG00000079257	1.69077	-4.23155	1.95072	-2.16923	0.0300654	1
ENSG00000217862	H4C10P	ENSG00000217862	1.69077	-4.23155	1.95072	-2.16923	0.0300654	1
ENSG00000235319	AC012360.1	ENSG00000235319	1.68326	-4.22614	1.95129	-2.16582	0.0303248	1
ENSG00000286700	AC108075.1	ENSG00000286700	1.68326	-4.22614	1.95129	-2.16582	0.0303248	1
ENSG00000286610	AL356433.1	ENSG00000286610	1.68326	-4.22614	1.95129	-2.16582	0.0303248	1
ENSG00000255605	AP000820.1	ENSG00000255605	1.68153	-4.22489	1.95142	-2.16503	0.0303851	1
ENSG00000244265	SIAH2-AS1	ENSG00000244265	1.69164	-4.23219	1.9614	-2.15774	0.030948	1
ENSG00000276651	AC007950.2	ENSG00000276651	1.69164	-4.23219	1.9614	-2.15774	0.030948	1
ENSG00000282952	AL583852.1	ENSG00000282952	1.6923	4.19587	1.94754	2.15444	0.0312056	1
ENSG00000236545	AP001619.2	ENSG00000236545	1.85765	-4.36772	2.04368	-2.13718	0.0325831	1
ENSG00000253796	AC104248.1	ENSG00000253796	1.73369	4.20578	1.97056	2.13431	0.0328176	1
ENSG00000280953	LINC01163	ENSG00000280953	1.67402	-4.21936	1.99843	-2.11133	0.0347438	1
ENSG00000173698	ADGRG2	ENSG00000173698	1.73847	4.2273	2.00394	2.1095	0.0349017	1
ENSG00000163285	GABRG1	ENSG00000163285	1.75677	4.22278	2.00322	2.108	0.035031	1
ENSG00000259518	LINC01583	ENSG00000259518	2.18062	4.56513	2.17906	2.095	0.036171	1
ENSG00000251221	LINC01337	ENSG00000251221	1.68413	-4.22675	2.02217	-2.09021	0.0365991	1
ENSG00000236511	LINC01231	ENSG00000236511	1.76894	4.23313	2.02624	2.08915	0.0366939	1
ENSG00000227630	LINC01132	ENSG00000227630	1.67951	-4.22335	2.02261	-2.08807	0.0367916	1
ENSG00000224739	AC016735.1	ENSG00000224739	1.69366	-4.23377	2.03785	-2.07756	0.0377496	1
ENSG00000257883	AC125603.2	ENSG00000257883	1.67489	-4.21992	2.03967	-2.06892	0.0385537	1
ENSG00000236992	RPL12P12	ENSG00000236992	1.58176	4.09183	1.98286	2.0636	0.0390559	1
ENSG00000238193	AC112656.1	ENSG00000238193	2.14547	4.52409	2.2042	2.05249	0.0401225	1
ENSG00000226874	AC005154.1	ENSG00000226874	1.55867	4.07459	1.98531	2.05237	0.040134	1
ENSG00000233850	AC103563.7	ENSG00000233850	2.19486	-3.53092	1.72535	-2.04649	0.0407078	1
ENSG00000274038	AC007014.2	ENSG00000274038	1.77985	4.24086	2.07679	2.04203	0.0411486	1
ENSG00000254401	LINC02752	ENSG00000254401	1.52129	-4.07922	2.00951	-2.02996	0.0423611	1
ENSG00000251175	GSTCD-AS1	ENSG00000251175	1.52042	-4.07853	2.00961	-2.02951	0.0424062	1
ENSG00000100206	DMC1	ENSG00000100206	1.52042	-4.07853	2.00961	-2.02951	0.0424062	1
ENSG00000229168	RPL19P20	ENSG00000229168	1.5158	-4.07484	2.01014	-2.02714	0.0426481	1
ENSG00000196155	AC040160.1	ENSG00000196155	2.14747	-3.52391	1.74639	-2.01782	0.0436098	1
ENSG00000225486	AL663058.1	ENSG00000225486	1.51956	-4.07786	2.03891	-2.00001	0.0454987	1
ENSG00000147614	ATP6V0D2	ENSG00000147614	1.52342	4.0458	2.02552	1.99741	0.0457803	1
ENSG00000245067	IGFBP7-AS1	ENSG00000245067	1.50829	-4.06877	2.04033	-1.99417	0.0461333	1
ENSG00000269980	AC068768.1	ENSG00000269980	2.16666	3.45619	1.7369	1.98987	0.0466057	1
ENSG00000000938	FGR	ENSG00000000938	1.48339	3.99075	2.00669	1.98872	0.0467317	1
ENSG00000274341	AC005899.7	ENSG00000274341	1.48339	3.99075	2.00669	1.98872	0.0467317	1
ENSG00000279311	AC092999.1	ENSG00000279311	1.50647	4.00925	2.02299	1.98185	0.047496	1
ENSG00000254467	AP002765.1	ENSG00000254467	1.50647	4.00925	2.02299	1.98185	0.047496	1
ENSG00000228639	ROCR	ENSG00000228639	1.50647	4.00925	2.02299	1.98185	0.047496	1
ENSG00000236643	AL354928.1	ENSG00000236643	1.52504	-4.08231	2.07044	-1.97172	0.0486418	1
ENSG00000271013	LRRC37A9P	ENSG00000271013	1.52418	-4.08163	2.08065	-1.96171	0.0497959	1
ENSG00000229643	LINC00280	ENSG00000229643	1.50916	-4.0694	2.08267	-1.95394	0.0507086	1
ENSG00000234022	AC008278.2	ENSG00000234022	1.44813	3.96082	2.03011	1.95104	0.0510524	1
ENSG00000204072	ARMCX7P	ENSG00000204072	2.01924	4.42579	2.27455	1.94579	0.0516801	1
ENSG00000137672	TRPC6	ENSG00000137672	2.01924	4.42579	2.27455	1.94579	0.0516801	1
ENSG00000278727	AC000403.1	ENSG00000278727	2.04471	-3.40263	1.74981	-1.94458	0.0518259	1
ENSG00000287918	AF274853.1	ENSG00000287918	2.04384	-3.4021	1.7498	-1.94428	0.0518616	1
ENSG00000258035	AC123567.2	ENSG00000258035	2.04384	-3.4021	1.7498	-1.94428	0.0518616	1
ENSG00000167880	EVPL	ENSG00000167880	2.18475	-3.52499	1.81395	-1.94326	0.0519843	1
ENSG00000142512	SIGLEC10	ENSG00000142512	2.02538	-3.40497	1.75368	-1.94162	0.0521834	1
ENSG00000153002	CPB1	ENSG00000153002	1.55389	4.05077	2.08827	1.93978	0.0524068	1
ENSG00000285761	AL645939.6	ENSG00000285761	1.55389	4.05077	2.08827	1.93978	0.0524068	1
ENSG00000255397	AC022182.3	ENSG00000255397	1.52331	-4.08097	2.1142	-1.93027	0.0535738	1
ENSG00000180316	PNPLA1	ENSG00000180316	1.52302	-4.08072	2.11424	-1.93012	0.0535925	1
ENSG00000187904	AC097382.1	ENSG00000187904	2.13642	3.4385	1.78748	1.92366	0.0543978	1
ENSG00000287843	AL161628.1	ENSG00000287843	1.84177	-4.3566	2.27913	-1.91152	0.0559381	1
ENSG00000200815	RNU6-1091P	ENSG00000200815	2.01787	-3.40026	1.77944	-1.91086	0.056022	1
ENSG00000254231	AC103760.1	ENSG00000254231	1.98723	-3.40317	1.78557	-1.90593	0.0566591	1
ENSG00000264175	MIR3189	ENSG00000264175	1.47122	3.97982	2.08871	1.90539	0.0567292	1
ENSG00000273489	AC008264.2	ENSG00000273489	1.98088	-3.39916	1.78558	-1.90368	0.056952	1
ENSG00000276110	AC242988.1	ENSG00000276110	2.13996	-3.51918	1.85107	-1.90117	0.0572804	1
ENSG00000236493	EIF2S2P3	ENSG00000236493	2.17167	3.46081	1.82461	1.89674	0.0578623	1
ENSG00000225675	LINC01771	ENSG00000225675	2.01325	-3.39731	1.79501	-1.89264	0.0584056	1
ENSG00000235119	AL138895.1	ENSG00000235119	1.81501	4.29627	2.27109	1.89172	0.0585286	1
ENSG00000279954	BX324167.2	ENSG00000279954	1.3898	3.91073	2.06822	1.89087	0.0586418	1
ENSG00000258949	AL049870.3	ENSG00000258949	2.10219	3.43754	1.81942	1.88936	0.0588434	1
ENSG00000224950	AL390066.2	ENSG00000224950	1.97712	-3.39675	1.80114	-1.88589	0.0593098	1
ENSG00000261610	AP000265.1	ENSG00000261610	1.97712	-3.39675	1.80114	-1.88589	0.0593098	1
ENSG00000287068	AP004606.1	ENSG00000287068	1.35094	-3.9081	2.07473	-1.88367	0.0596097	1
ENSG00000090554	FLT3LG	ENSG00000090554	2.01849	3.36271	1.78623	1.88257	0.0597585	1
ENSG00000250946	AP004833.1	ENSG00000250946	1.34719	-3.90474	2.07535	-1.88148	0.0599068	1
ENSG00000259763	LINC02157	ENSG00000259763	1.34719	-3.90474	2.07535	-1.88148	0.0599068	1
ENSG00000239219	AC008040.1	ENSG00000239219	1.34632	-3.90396	2.0755	-1.88097	0.0599755	1
ENSG00000129467	ADCY4	ENSG00000129467	1.9747	3.31429	1.76505	1.87773	0.0604181	1
ENSG00000270457	AC093424.1	ENSG00000270457	2.04896	3.36144	1.79097	1.87688	0.0605339	1
ENSG00000189001	SBSN	ENSG00000189001	1.99627	3.34872	1.78621	1.87475	0.0608265	1
ENSG00000189292	ALKAL2	ENSG00000189292	1.99165	3.34869	1.78702	1.8739	0.0609441	1
ENSG00000250511	AC098798.1	ENSG00000250511	1.95537	3.29993	1.76438	1.87031	0.061441	1
ENSG00000185742	C11orf87	ENSG00000185742	1.95537	3.29993	1.76438	1.87031	0.061441	1
ENSG00000230806	SRGAP2-AS1	ENSG00000230806	2.11686	3.44205	1.84259	1.86804	0.0617559	1
ENSG00000186654	PRR5	ENSG00000186654	1.41288	3.9298	2.10769	1.8645	0.0622513	1
ENSG00000175497	DPP10	ENSG00000175497	1.52244	-4.08033	2.18966	-1.86345	0.062399	1
ENSG00000229983	AL606468.1	ENSG00000229983	1.34257	-3.90057	2.09512	-1.86174	0.0626399	1
ENSG00000204531	POU5F1	ENSG00000204531	1.34257	-3.90057	2.09512	-1.86174	0.0626399	1
ENSG00000220884	MESTP1	ENSG00000220884	2.03375	-3.41042	1.8377	-1.85581	0.0634802	1
ENSG00000233456	LINC01077	ENSG00000233456	2.04369	3.37962	1.82527	1.85158	0.0640866	1
ENSG00000221164	SNORA11F	ENSG00000221164	1.9985	-3.41044	1.84394	-1.84954	0.0643799	1
ENSG00000203837	PNLIPRP3	ENSG00000203837	1.91636	3.27617	1.77433	1.84643	0.06483	1
ENSG00000259039	AL161804.1	ENSG00000259039	2.03782	3.37604	1.83556	1.83925	0.0658791	1
ENSG00000287931	AC092651.3	ENSG00000287931	1.80419	4.26495	2.32122	1.83737	0.0661551	1
ENSG00000257043	AP006296.1	ENSG00000257043	1.34805	-3.90551	2.13758	-1.82707	0.0676887	1
ENSG00000280502	AP003392.6	ENSG00000280502	1.34805	-3.90551	2.13758	-1.82707	0.0676887	1
ENSG00000267741	UBE2L4	ENSG00000267741	2.08508	3.38638	1.85379	1.82674	0.0677394	1
ENSG00000138395	CDK15	ENSG00000138395	1.34545	-3.90315	2.13806	-1.82556	0.0679172	1
ENSG00000230943	LINC02541	ENSG00000230943	1.34545	-3.90315	2.13806	-1.82556	0.0679172	1
ENSG00000237987	AL606970.4	ENSG00000237987	1.34343	-3.9013	2.13844	-1.82437	0.068096	1
ENSG00000258446	AL133153.1	ENSG00000258446	1.34343	-3.9013	2.13844	-1.82437	0.068096	1
ENSG00000228084	AC118553.1	ENSG00000228084	1.85503	-3.26639	1.79293	-1.82182	0.068483	1
ENSG00000272834	AL022238.3	ENSG00000272834	1.8979	3.26133	1.79018	1.82178	0.0684881	1
ENSG00000286089	AC095057.4	ENSG00000286089	1.87345	4.31558	2.37189	1.81947	0.06884	1
ENSG00000244104	RN7SL659P	ENSG00000244104	1.32668	3.82946	2.1092	1.8156	0.0694322	1
ENSG00000241593	AC099542.1	ENSG00000241593	1.71664	4.212	2.32393	1.81244	0.0699179	1
ENSG00000277128	AL589743.5	ENSG00000277128	1.29143	3.79576	2.0966	1.81044	0.0702277	1
ENSG00000236354	LINC00437	ENSG00000236354	1.35268	-3.90973	2.16471	-1.80612	0.0708998	1
ENSG00000242993	AP000870.1	ENSG00000242993	1.67229	-4.21753	2.34087	-1.80169	0.0715941	1
ENSG00000167858	TEKT1	ENSG00000167858	1.88111	3.25164	1.80664	1.79982	0.0718886	1
ENSG00000010932	FMO1	ENSG00000010932	1.8706	-3.26122	1.81464	-1.79717	0.0723088	1
ENSG00000135480	KRT7	ENSG00000135480	1.39593	3.89196	2.1666	1.79634	0.0724397	1
ENSG00000215571	GRK6P1	ENSG00000215571	1.84752	-3.26121	1.8191	-1.79276	0.0730113	1
ENSG00000279660	AC005703.6	ENSG00000279660	1.82151	-3.26759	1.82591	-1.78957	0.0735236	1
ENSG00000285637	AL161449.2	ENSG00000285637	1.96715	3.3058	1.84846	1.78841	0.0737092	1
ENSG00000169994	MYO7B	ENSG00000169994	1.81226	-3.2612	1.82608	-1.7859	0.0741151	1
ENSG00000047617	ANO2	ENSG00000047617	1.33759	3.83789	2.15004	1.78503	0.0742563	1
ENSG00000115523	GNLY	ENSG00000115523	2.13467	3.46544	1.94362	1.78298	0.0745898	1
ENSG00000234451	BX005266.3	ENSG00000234451	1.68626	4.1736	2.34866	1.77701	0.0755663	1
ENSG00000250509	AC034213.1	ENSG00000250509	1.45427	3.94606	2.22734	1.77165	0.0764534	1
ENSG00000273424	AL008582.1	ENSG00000273424	1.45427	3.94606	2.22734	1.77165	0.0764534	1
ENSG00000255557	AP001266.2	ENSG00000255557	1.61088	4.12859	2.34669	1.75933	0.0785218	1
ENSG00000286734	AC133530.1	ENSG00000286734	1.9407	3.2945	1.87514	1.75694	0.0789288	1
ENSG00000225235	INTS6L-AS1	ENSG00000225235	1.80764	-3.2579	1.85755	-1.75387	0.0794535	1
ENSG00000287879	AC114341.2	ENSG00000287879	1.87019	3.24533	1.85136	1.75294	0.0796122	1
ENSG00000287876	AL512452.1	ENSG00000287876	1.3573	-3.91406	2.23631	-1.75023	0.0800781	1
ENSG00000137860	SLC28A2	ENSG00000137860	1.3573	-3.91406	2.23631	-1.75023	0.0800781	1
ENSG00000202399	AP003357.1	ENSG00000202399	1.87262	-3.26256	1.86455	-1.74979	0.0801553	1
ENSG00000258798	AL133153.2	ENSG00000258798	1.87147	-3.26174	1.86457	-1.74932	0.080235	1
ENSG00000109132	PHOX2B	ENSG00000109132	1.78274	3.15729	1.80494	1.74925	0.0802476	1
ENSG00000232375	AC092042.2	ENSG00000232375	1.85301	-3.26498	1.86906	-1.74686	0.0806612	1
ENSG00000279423	AL445363.3	ENSG00000279423	1.81044	3.17319	1.82029	1.74323	0.0812935	1
ENSG00000286650	AL139234.1	ENSG00000286650	1.81775	-3.26498	1.87623	-1.74019	0.0818264	1
ENSG00000151962	RBM46	ENSG00000151962	1.93842	3.2671	1.87771	1.73994	0.0818695	1
ENSG00000266289	AC012213.3	ENSG00000266289	1.86685	-3.25845	1.87962	-1.73357	0.0829941	1
ENSG00000256299	AC073912.3	ENSG00000256299	1.83494	3.22013	1.85805	1.73307	0.0830827	1
ENSG00000250855	AC139718.2	ENSG00000250855	2.18862	3.48642	2.02189	1.72434	0.0846467	1
ENSG00000283765	AC131160.1	ENSG00000283765	2.17262	-3.51709	2.04115	-1.7231	0.0848711	1
ENSG00000257225	AC079601.2	ENSG00000257225	2.00025	-3.38825	1.96699	-1.72256	0.0849685	1
ENSG00000009950	MLXIPL	ENSG00000009950	1.23309	3.73926	2.17199	1.72158	0.0851456	1
ENSG00000137875	BCL2L10	ENSG00000137875	1.23309	3.73926	2.17199	1.72158	0.0851456	1
ENSG00000245768	AC106793.1	ENSG00000245768	1.23309	3.73926	2.17199	1.72158	0.0851456	1
ENSG00000223812	AC073365.1	ENSG00000223812	1.68148	4.15913	2.42358	1.71611	0.0861419	1
ENSG00000166159	LRTM2	ENSG00000166159	1.98459	3.29999	1.92327	1.71582	0.0861946	1
ENSG00000250787	HMGN1P17	ENSG00000250787	1.18059	-3.71394	2.16819	-1.71292	0.0867276	1
ENSG00000228915	OR7E128P	ENSG00000228915	1.18059	-3.71394	2.16819	-1.71292	0.0867276	1
ENSG00000279071	AC073592.3	ENSG00000279071	1.18059	-3.71394	2.16819	-1.71292	0.0867276	1
ENSG00000252335	RNU6-62P	ENSG00000252335	1.18059	-3.71394	2.16819	-1.71292	0.0867276	1
ENSG00000264985	AC124804.1	ENSG00000264985	1.18059	-3.71394	2.16819	-1.71292	0.0867276	1
ENSG00000172296	SPTLC3	ENSG00000172296	1.18059	-3.71394	2.16819	-1.71292	0.0867276	1
ENSG00000280186	AL359258.3	ENSG00000280186	1.17684	-3.7101	2.16913	-1.71041	0.0871902	1
ENSG00000263142	LRRC37A17P	ENSG00000263142	1.17684	-3.7101	2.16913	-1.71041	0.0871902	1
ENSG00000101331	CCM2L	ENSG00000101331	1.89186	3.23222	1.89256	1.70785	0.0876641	1
ENSG00000237990	CNTN4-AS1	ENSG00000237990	1.54776	4.06384	2.38076	1.70695	0.0878311	1
ENSG00000235411	AC007041.1	ENSG00000235411	1.72815	3.1148	1.83144	1.70074	0.0889927	1
ENSG00000203286	AL441992.1	ENSG00000203286	1.51465	-4.07379	2.40096	-1.69674	0.0897464	1
ENSG00000224795	NTM-AS1	ENSG00000224795	1.51031	-4.07008	2.4021	-1.69438	0.0901925	1
ENSG00000229759	MRPS18AP1	ENSG00000229759	1.50656	-4.06685	2.4031	-1.69234	0.0905817	1
ENSG00000168124	OR1F1	ENSG00000168124	1.22092	3.72539	2.20287	1.69115	0.0908079	1
ENSG00000267215	AC040963.1	ENSG00000267215	1.51927	-4.07775	2.41524	-1.68834	0.0913454	1
ENSG00000162391	FAM151A	ENSG00000162391	1.51407	-4.0733	2.41662	-1.68553	0.0918854	1
ENSG00000226359	ACTG1P24	ENSG00000226359	1.70488	-3.11088	1.84598	-1.68522	0.0919463	1
ENSG00000286969	AC087369.2	ENSG00000286969	1.69017	-3.11723	1.85086	-1.6842	0.0921426	1
ENSG00000215196	BASP1-AS1	ENSG00000215196	1.68468	-3.11307	1.85103	-1.68181	0.0926059	1
ENSG00000255063	AP001646.2	ENSG00000255063	1.18522	-3.71872	2.21126	-1.68172	0.0926234	1
ENSG00000279237	AL161773.1	ENSG00000279237	1.50541	-4.06584	2.41894	-1.68083	0.0927954	1
ENSG00000275516	AC100791.3	ENSG00000275516	1.50541	-4.06584	2.41894	-1.68083	0.0927954	1
ENSG00000069018	TRPC7	ENSG00000069018	1.68092	-3.11022	1.85114	-1.68017	0.092925	1
ENSG00000233894	AC105271.1	ENSG00000233894	1.18089	3.65638	2.17863	1.67829	0.0932899	1
ENSG00000255749	GNAI2P1	ENSG00000255749	1.18089	3.65638	2.17863	1.67829	0.0932899	1
ENSG00000259388	AC025040.2	ENSG00000259388	1.18089	3.65638	2.17863	1.67829	0.0932899	1
ENSG00000286501	AC018545.1	ENSG00000286501	1.65491	-3.11724	1.85885	-1.67697	0.0935487	1
ENSG00000206897	SNORA9B	ENSG00000206897	1.65491	-3.11724	1.85885	-1.67697	0.0935487	1
ENSG00000169789	PRY	ENSG00000169789	1.65405	-3.11658	1.85889	-1.67659	0.0936234	1
ENSG00000237027	AL159174.1	ENSG00000237027	1.19783	3.70293	2.20874	1.67649	0.0936429	1
ENSG00000230325	AL359921.1	ENSG00000230325	1.54037	4.06914	2.42886	1.67533	0.0938691	1
ENSG00000258569	AC007376.2	ENSG00000258569	1.64943	-3.11307	1.85906	-1.67454	0.0940238	1
ENSG00000236352	AC005220.1	ENSG00000236352	1.64943	-3.11307	1.85906	-1.67454	0.0940238	1
ENSG00000215187	FAM166B	ENSG00000215187	2.18959	3.45951	2.06654	1.67406	0.0941181	1
ENSG00000286349	AC108471.4	ENSG00000286349	1.77519	3.14712	1.88081	1.67328	0.0942729	1
ENSG00000185130	H2BC13	ENSG00000185130	1.64654	-3.11087	1.85916	-1.67326	0.0942756	1
ENSG00000223044	RNU6-130P	ENSG00000223044	1.64654	-3.11087	1.85916	-1.67326	0.0942756	1
ENSG00000135604	STX11	ENSG00000135604	1.86541	3.22071	1.92789	1.67059	0.094802	1
ENSG00000259093	AL137191.1	ENSG00000259093	1.18608	-3.71963	2.2291	-1.66867	0.0951837	1
ENSG00000268093	AC022154.1	ENSG00000268093	1.18608	-3.71963	2.2291	-1.66867	0.0951837	1
ENSG00000184111	RPL11P4	ENSG00000184111	1.18435	-3.71784	2.22956	-1.66753	0.0954099	1
ENSG00000257870	AC027287.2	ENSG00000257870	1.18435	-3.71784	2.22956	-1.66753	0.0954099	1
ENSG00000271803	AL121906.1	ENSG00000271803	1.18435	-3.71784	2.22956	-1.66753	0.0954099	1
ENSG00000284645	AL592182.2	ENSG00000284645	1.18233	-3.71574	2.23008	-1.66619	0.0956753	1
ENSG00000145936	KCNMB1	ENSG00000145936	1.71412	-3.11792	1.87135	-1.66613	0.0956869	1
ENSG00000264448	MIR378D2HG	ENSG00000264448	1.71412	-3.11792	1.87135	-1.66613	0.0956869	1
ENSG00000266968	AC023421.1	ENSG00000266968	1.1578	3.63302	2.1846	1.66301	0.0963099	1
ENSG00000178175	ZNF366	ENSG00000178175	1.51782	-4.07653	2.45253	-1.66217	0.0964778	1
ENSG00000236172	MIR7515HG	ENSG00000236172	1.17308	-3.70615	2.23252	-1.66007	0.0968999	1
ENSG00000279047	AC244517.5	ENSG00000279047	1.74119	3.1245	1.88251	1.65975	0.0969652	1
ENSG00000255910	AC024901.1	ENSG00000255910	1.4943	4.00101	2.41686	1.65545	0.0978323	1
ENSG00000137757	CASP5	ENSG00000137757	1.76443	3.16673	1.917	1.65192	0.0985514	1
ENSG00000286326	Z95115.2	ENSG00000286326	1.20397	3.68052	2.23452	1.64712	0.0995338	1
ENSG00000276790	AC068234.3	ENSG00000276790	1.68437	3.05612	1.86223	1.64111	0.100775	1
ENSG00000270775	AP000436.1	ENSG00000270775	1.19306	3.67142	2.23718	1.64109	0.100779	1
ENSG00000286915	AC096992.3	ENSG00000286915	1.65287	3.02757	1.84565	1.64038	0.100927	1
ENSG00000279623	AL359697.1	ENSG00000279623	1.70574	-3.11149	1.8971	-1.64013	0.100977	1
ENSG00000270178	AC007687.1	ENSG00000270178	1.12255	3.59456	2.1938	1.63851	0.101316	1
ENSG00000233589	AL138789.1	ENSG00000233589	2.02884	-3.40753	2.08711	-1.63265	0.102542	1
ENSG00000228679	AL034347.1	ENSG00000228679	1.98535	3.3375	2.04584	1.63136	0.102814	1
ENSG00000285905	BMP8B-AS1	ENSG00000285905	1.68381	-3.11239	1.91147	-1.62827	0.103469	1
ENSG00000205293	LINC01602	ENSG00000205293	1.68381	-3.11239	1.91147	-1.62827	0.103469	1
ENSG00000283662	AC138904.3	ENSG00000283662	1.6448	-3.10947	1.91079	-1.62732	0.103668	1
ENSG00000284505	LYNX1-SLURP2	ENSG00000284505	2.10604	3.4037	2.09195	1.62705	0.103726	1
ENSG00000111321	LTBR	ENSG00000111321	1.77041	3.12017	1.91776	1.62698	0.103741	1
ENSG00000272862	AC106052.1	ENSG00000272862	1.74646	3.10272	1.91003	1.62443	0.104284	1
ENSG00000227591	HSD11B1-AS1	ENSG00000227591	1.7427	3.10274	1.91085	1.62375	0.10443	1
ENSG00000260274	AC068338.2	ENSG00000260274	2.15524	-2.55418	1.57524	-1.62146	0.104919	1
ENSG00000272334	AC011816.2	ENSG00000272334	1.14563	3.61865	2.23176	1.62144	0.104924	1
ENSG00000237786	GFOD1-AS1	ENSG00000237786	1.14563	3.61865	2.23176	1.62144	0.104924	1
ENSG00000254477	AP000640.1	ENSG00000254477	1.14563	3.61865	2.23176	1.62144	0.104924	1
ENSG00000280162	AL136531.3	ENSG00000280162	2.15438	-2.55367	1.57521	-1.62116	0.104983	1
ENSG00000261642	AL713866.1	ENSG00000261642	1.53227	-4.08901	2.52717	-1.61802	0.105658	1
ENSG00000233221	AC133785.1	ENSG00000233221	1.53227	-4.08901	2.52717	-1.61802	0.105658	1
ENSG00000207313	SNORA2B	ENSG00000207313	1.97048	-3.39164	2.09721	-1.61721	0.105832	1
ENSG00000241307	AC104472.2	ENSG00000241307	1.94923	3.31259	2.05254	1.6139	0.10655	1
ENSG00000267708	RDM1P3	ENSG00000267708	1.5282	4.05663	2.51527	1.6128	0.106788	1
ENSG00000277481	PKD1L3	ENSG00000277481	1.79263	3.13841	1.94621	1.61257	0.106837	1
ENSG00000259592	PRELID1P4	ENSG00000259592	1.78887	3.13844	1.947	1.61193	0.106976	1
ENSG00000260271	AL132996.1	ENSG00000260271	1.6659	3.03914	1.88751	1.61013	0.10737	1
ENSG00000270115	AL513327.3	ENSG00000270115	1.16846	-3.70118	2.30226	-1.60763	0.107916	1
ENSG00000251072	LMNB1-DT	ENSG00000251072	1.16846	-3.70118	2.30226	-1.60763	0.107916	1
ENSG00000227769	AC072062.1	ENSG00000227769	1.71962	3.08569	1.92076	1.60649	0.108165	1
ENSG00000287271	AC011455.6	ENSG00000287271	1.98937	3.32292	2.06866	1.60631	0.108205	1
ENSG00000257384	AC009779.1	ENSG00000257384	1.68757	-3.11532	1.94161	-1.6045	0.108603	1
ENSG00000272506	AL357078.2	ENSG00000272506	1.13472	3.60936	2.25339	1.60174	0.109212	1
ENSG00000237359	AL354977.2	ENSG00000237359	1.48952	3.9838	2.48767	1.60142	0.109285	1
ENSG00000278338	VWA8-AS1	ENSG00000278338	1.6604	-3.12166	1.94937	-1.60136	0.109296	1
ENSG00000213036	AL445305.1	ENSG00000213036	1.67255	-3.10352	1.94241	-1.59776	0.110096	1
ENSG00000231544	RSL24D1P11	ENSG00000231544	1.75362	3.11046	1.94833	1.59647	0.110383	1
ENSG00000250893	AC098869.2	ENSG00000250893	1.09946	3.57004	2.24542	1.58993	0.111852	1
ENSG00000107593	PKD2L1	ENSG00000107593	1.09946	3.57004	2.24542	1.58993	0.111852	1
ENSG00000152936	LMNTD1	ENSG00000152936	1.09946	3.57004	2.24542	1.58993	0.111852	1
ENSG00000273073	AC073869.3	ENSG00000273073	2.18584	-2.52538	1.59457	-1.58374	0.113253	1
ENSG00000121858	TNFSF10	ENSG00000121858	1.35932	-3.91629	2.47531	-1.58214	0.113618	1
ENSG00000266614	AC103808.5	ENSG00000266614	1.35932	-3.91629	2.47531	-1.58214	0.113618	1
ENSG00000184908	CLCNKB	ENSG00000184908	1.99676	3.31516	2.09708	1.58085	0.113913	1
ENSG00000275358	AL080312.2	ENSG00000275358	1.65851	3.05754	1.93541	1.57979	0.114155	1
ENSG00000259571	BLID	ENSG00000259571	1.37763	3.89513	2.46724	1.57874	0.114395	1
ENSG00000251532	AC091849.2	ENSG00000251532	1.36018	-3.91713	2.48409	-1.57689	0.114822	1
ENSG00000271367	AL034374.1	ENSG00000271367	1.35845	-3.91547	2.48466	-1.57586	0.115059	1
ENSG00000273509	CNTNAP3P1	ENSG00000273509	1.3443	-3.9019	2.48027	-1.57318	0.115678	1
ENSG00000251447	AC107027.2	ENSG00000251447	1.34083	-3.89857	2.48143	-1.5711	0.11616	1
ENSG00000256256	AC019209.1	ENSG00000256256	1.34892	-3.90634	2.48785	-1.57017	0.116377	1
ENSG00000181260	MTHFD2P7	ENSG00000181260	1.34363	3.86497	2.46281	1.56933	0.116571	1
ENSG00000267504	AC090236.2	ENSG00000267504	1.08729	3.55469	2.26704	1.56799	0.116884	1
ENSG00000273294	C1QTNF3-AMACR	ENSG00000273294	1.41902	3.91834	2.50791	1.56239	0.118196	1
ENSG00000162006	MSLNL	ENSG00000162006	1.53915	-2.94299	1.88924	-1.55776	0.11929	1
ENSG00000268199	AC010335.1	ENSG00000268199	1.92224	3.27791	2.10503	1.55718	0.119427	1
ENSG00000154080	CHST9	ENSG00000154080	1.36105	-3.91799	2.51648	-1.55693	0.119486	1
ENSG00000230065	AC010974.1	ENSG00000230065	1.35758	-3.91468	2.51764	-1.5549	0.11997	1
ENSG00000201544	SNORA16B	ENSG00000201544	1.51606	-2.94298	1.89523	-1.55284	0.120462	1
ENSG00000212536	RNA5SP474	ENSG00000212536	1.35354	-3.91079	2.51849	-1.55283	0.120463	1
ENSG00000229688	CRPPA-AS1	ENSG00000229688	1.5152	-2.94225	1.89528	-1.55241	0.120564	1
ENSG00000269976	AC012065.3	ENSG00000269976	1.06421	3.52954	2.27466	1.55168	0.120739	1
ENSG00000253855	AC245187.1	ENSG00000253855	1.06421	3.52954	2.27466	1.55168	0.120739	1
ENSG00000256069	A2MP1	ENSG00000256069	2.17943	2.44285	1.57793	1.54814	0.121589	1
ENSG00000225329	LHFPL3-AS2	ENSG00000225329	2.15236	-2.55614	1.65181	-1.54747	0.121749	1
ENSG00000270823	AC007938.2	ENSG00000270823	1.48457	-2.94617	1.90442	-1.54702	0.121858	1
ENSG00000286181	AC232271.3	ENSG00000286181	1.48081	-2.94298	1.90466	-1.54515	0.12231	1
ENSG00000272183	AC005041.3	ENSG00000272183	2.18405	2.43538	1.57699	1.54432	0.122511	1
ENSG00000279708	AC133637.1	ENSG00000279708	1.33506	-3.89293	2.52488	-1.54182	0.123116	1
ENSG00000230587	LINC02580	ENSG00000230587	1.52069	-2.94691	1.91148	-1.54169	0.123149	1
ENSG00000170421	KRT8	ENSG00000170421	1.57861	2.96931	1.92689	1.54099	0.12332	1
ENSG00000186417	GLDN	ENSG00000186417	2.11624	-2.63131	1.70958	-1.53915	0.123767	1
ENSG00000163734	CXCL3	ENSG00000163734	1.30837	3.83022	2.49082	1.53773	0.124113	1
ENSG00000213612	FAM220CP	ENSG00000213612	1.51144	-2.93904	1.91204	-1.53713	0.124262	1
ENSG00000277304	AC142086.6	ENSG00000277304	1.81186	3.19894	2.08368	1.53523	0.124727	1
ENSG00000178171	AMER3	ENSG00000178171	1.01111	-3.49056	2.27486	-1.53441	0.124929	1
ENSG00000228791	THRB-AS1	ENSG00000228791	1.01111	-3.49056	2.27486	-1.53441	0.124929	1
ENSG00000229893	AC005091.1	ENSG00000229893	1.01111	-3.49056	2.27486	-1.53441	0.124929	1
ENSG00000182348	ZNF804B	ENSG00000182348	1.01111	-3.49056	2.27486	-1.53441	0.124929	1
ENSG00000279347	AC021945.1	ENSG00000279347	1.01111	-3.49056	2.27486	-1.53441	0.124929	1
ENSG00000272235	AL590438.1	ENSG00000272235	1.4837	-2.94545	1.92102	-1.53327	0.125208	1
ENSG00000139351	SYCP3	ENSG00000139351	2.16911	-2.56774	1.67601	-1.53205	0.12551	1
ENSG00000261612	SUB1P3	ENSG00000261612	2.18959	-2.52745	1.65303	-1.52898	0.12627	1
ENSG00000279803	AC009090.5	ENSG00000279803	1.8862	-3.27254	2.14623	-1.52478	0.127313	1
ENSG00000285873	AL445253.1	ENSG00000285873	1.30234	3.8052	2.505	1.51904	0.128752	1
ENSG00000254968	LINC02763	ENSG00000254968	1.52357	-2.94944	1.94703	-1.51485	0.129811	1
ENSG00000231329	AL031772.1	ENSG00000231329	1.52011	2.88511	1.90471	1.51472	0.129843	1
ENSG00000274427	AC145423.2	ENSG00000274427	1.53857	2.90466	1.92081	1.5122	0.130482	1
ENSG00000159197	KCNE2	ENSG00000159197	2.17417	2.46477	1.63124	1.51098	0.130793	1
ENSG00000228462	RPS19P7	ENSG00000228462	1.35672	-3.91391	2.5947	-1.50843	0.131445	1
ENSG00000264235	AP005329.1	ENSG00000264235	1.35672	-3.91391	2.5947	-1.50843	0.131445	1
ENSG00000008438	PGLYRP1	ENSG00000008438	1.48919	-2.95021	1.95654	-1.50787	0.131589	1
ENSG00000237720	AC011995.2	ENSG00000237720	1.01487	-3.49506	2.31812	-1.50772	0.131627	1
ENSG00000249776	AC124854.1	ENSG00000249776	1.01487	-3.49506	2.31812	-1.50772	0.131627	1
ENSG00000242616	GNG10	ENSG00000242616	1.01487	-3.49506	2.31812	-1.50772	0.131627	1
ENSG00000258858	AL583722.4	ENSG00000258858	1.01487	-3.49506	2.31812	-1.50772	0.131627	1
ENSG00000249084	AC027627.1	ENSG00000249084	1.01198	-3.4916	2.31918	-1.50553	0.132188	1
ENSG00000168412	MTNR1A	ENSG00000168412	1.01198	-3.4916	2.31918	-1.50553	0.132188	1
ENSG00000250274	AC034199.1	ENSG00000250274	1.01198	-3.4916	2.31918	-1.50553	0.132188	1
ENSG00000287248	AC009271.2	ENSG00000287248	1.01198	-3.4916	2.31918	-1.50553	0.132188	1
ENSG00000157388	CACNA1D	ENSG00000157388	1.98952	-2.41982	1.60842	-1.50447	0.13246	1
ENSG00000287360	AC006296.3	ENSG00000287360	1.01025	-3.48952	2.31983	-1.50422	0.132526	1
ENSG00000100565	LRRC74A	ENSG00000100565	1.01025	-3.48952	2.31983	-1.50422	0.132526	1
ENSG00000211892	IGHG4	ENSG00000211892	1.01025	-3.48952	2.31983	-1.50422	0.132526	1
ENSG00000261588	AC093249.4	ENSG00000261588	1.01025	-3.48952	2.31983	-1.50422	0.132526	1
ENSG00000231468	PRDX3P2	ENSG00000231468	1.98865	-2.41926	1.6084	-1.50414	0.132546	1
ENSG00000232951	IPO7P1	ENSG00000232951	1.48168	-2.94372	1.95714	-1.50409	0.132557	1
ENSG00000248150	LINC02150	ENSG00000248150	1.00736	-3.48605	2.32091	-1.50202	0.133092	1
ENSG00000288547	AC080128.3	ENSG00000288547	1.00649	-3.48501	2.32123	-1.50136	0.133262	1
ENSG00000249359	AC093274.1	ENSG00000249359	1.00649	-3.48501	2.32123	-1.50136	0.133262	1
ENSG00000104321	TRPA1	ENSG00000104321	1.00649	-3.48501	2.32123	-1.50136	0.133262	1
ENSG00000215475	SIAH3	ENSG00000215475	1.00649	-3.48501	2.32123	-1.50136	0.133262	1
ENSG00000187288	CIDEC	ENSG00000187288	1.04726	3.47681	2.31634	1.50099	0.133357	1
ENSG00000090534	THPO	ENSG00000090534	1.04726	3.47681	2.31634	1.50099	0.133357	1
ENSG00000156194	PPEF2	ENSG00000156194	1.04726	3.47681	2.31634	1.50099	0.133357	1
ENSG00000252690	AC105339.2	ENSG00000252690	1.04726	3.47681	2.31634	1.50099	0.133357	1
ENSG00000143107	FNDC7	ENSG00000143107	1.47532	-2.93822	1.95765	-1.50089	0.133383	1
ENSG00000218233	NEPNP	ENSG00000218233	1.47532	-2.93822	1.95765	-1.50089	0.133383	1
ENSG00000099998	GGT5	ENSG00000099998	1.54464	-2.94772	1.966	-1.49935	0.133784	1
ENSG00000231449	AC097359.1	ENSG00000231449	1.60153	2.95691	1.97573	1.49662	0.134492	1
ENSG00000287903	AL359852.2	ENSG00000287903	1.27312	3.79421	2.54046	1.49351	0.135303	1
ENSG00000224883	Z99716.1	ENSG00000224883	1.27312	3.79421	2.54046	1.49351	0.135303	1
ENSG00000214433	GOLGA2P8	ENSG00000214433	1.3741	3.87941	2.59832	1.49305	0.135425	1
ENSG00000261089	CDC37P2	ENSG00000261089	1.55074	2.9178	1.95571	1.49194	0.135716	1
ENSG00000232027	AL671986.1	ENSG00000232027	1.49703	2.86607	1.92257	1.49075	0.136028	1
ENSG00000285737	LINC02680	ENSG00000285737	2.1305	2.42687	1.63129	1.4877	0.13683	1
ENSG00000264279	MIR4786	ENSG00000264279	0.988925	3.40568	2.29281	1.48537	0.137445	1
ENSG00000287519	AC004921.2	ENSG00000287519	0.988925	3.40568	2.29281	1.48537	0.137445	1
ENSG00000196796	NPIPB10P	ENSG00000196796	0.988925	3.40568	2.29281	1.48537	0.137445	1
ENSG00000234740	AL162386.2	ENSG00000234740	2.19339	-2.48753	1.67488	-1.4852	0.13749	1
ENSG00000170430	MGMT	ENSG00000170430	1.02418	3.45003	2.32455	1.48417	0.137764	1
ENSG00000217159	LARP1P1	ENSG00000217159	1.28051	3.78621	2.55483	1.48198	0.138346	1
ENSG00000197891	SLC22A12	ENSG00000197891	1.28051	3.78621	2.55483	1.48198	0.138346	1
ENSG00000179571	NBPF17P	ENSG00000179571	1.07035	3.50452	2.36678	1.48071	0.138683	1
ENSG00000235349	AC016769.3	ENSG00000235349	1.07035	3.50452	2.36678	1.48071	0.138683	1
ENSG00000253819	LINC01151	ENSG00000253819	1.07035	3.50452	2.36678	1.48071	0.138683	1
ENSG00000227080	AC012441.1	ENSG00000227080	1.02896	3.48673	2.35657	1.47958	0.138985	1
ENSG00000259711	AC106738.1	ENSG00000259711	1.56541	2.9256	1.97801	1.47906	0.139124	1
ENSG00000285580	CR769776.3	ENSG00000285580	1.244	3.74576	2.53637	1.47682	0.139724	1
ENSG00000223458	LMO7DN-IT1	ENSG00000223458	2.13386	-2.65365	1.79859	-1.47541	0.140102	1
ENSG00000251138	AC090015.1	ENSG00000251138	1.01201	3.43338	2.32858	1.47445	0.140361	1
ENSG00000198547	C20orf203	ENSG00000198547	1.01201	3.43338	2.32858	1.47445	0.140361	1
ENSG00000270279	AL132655.3	ENSG00000270279	1.01201	3.43338	2.32858	1.47445	0.140361	1
ENSG00000224904	AL021155.1	ENSG00000224904	1.29756	3.78443	2.56918	1.47301	0.140748	1
ENSG00000286043	AC091214.1	ENSG00000286043	1.29756	3.78443	2.56918	1.47301	0.140748	1
ENSG00000135914	HTR2B	ENSG00000135914	1.0166	-3.49721	2.37728	-1.47109	0.141266	1
ENSG00000237137	AL159169.1	ENSG00000237137	1.0166	-3.49721	2.37728	-1.47109	0.141266	1
ENSG00000232455	LARS2-AS1	ENSG00000232455	1.014	-3.49407	2.37829	-1.46916	0.141791	1
ENSG00000196917	HCAR1	ENSG00000196917	1.014	-3.49407	2.37829	-1.46916	0.141791	1
ENSG00000285830	AL109628.2	ENSG00000285830	1.014	-3.49407	2.37829	-1.46916	0.141791	1
ENSG00000042304	C2orf83	ENSG00000042304	1.50794	2.87362	1.95705	1.46834	0.142011	1
ENSG00000124232	RBPJL	ENSG00000124232	1.50794	2.87362	1.95705	1.46834	0.142011	1
ENSG00000236234	AC091132.2	ENSG00000236234	1.75249	3.13286	2.13606	1.46665	0.14247	1
ENSG00000257035	AC025252.3	ENSG00000257035	1.74874	3.13285	2.13714	1.46591	0.142672	1
ENSG00000236106	AC010729.1	ENSG00000236106	1.69854	-3.1244	2.13454	-1.46374	0.143266	1
ENSG00000169313	P2RY12	ENSG00000169313	1.53228	2.89887	1.98071	1.46355	0.143317	1
ENSG00000182177	ASB18	ENSG00000182177	1.69768	-3.12369	2.13463	-1.46334	0.143375	1
ENSG00000260782	AC007225.1	ENSG00000260782	1.70661	-3.11207	2.12916	-1.46164	0.14384	1
ENSG00000250374	TRIM75P	ENSG00000250374	1.21	3.71232	2.5409	1.46102	0.144009	1
ENSG00000102128	RAB40AL	ENSG00000102128	1.21	3.71232	2.5409	1.46102	0.144009	1
ENSG00000231561	CEACAMP5	ENSG00000231561	1.21	3.71232	2.5409	1.46102	0.144009	1
ENSG00000237781	ADAMTSL4-AS2	ENSG00000237781	1.00274	-3.48036	2.38228	-1.46094	0.144032	1
ENSG00000283324	CTXND2	ENSG00000283324	1.00274	-3.48036	2.38228	-1.46094	0.144032	1
ENSG00000276255	LINC02809	ENSG00000276255	1.00274	-3.48036	2.38228	-1.46094	0.144032	1
ENSG00000232874	AC080129.2	ENSG00000232874	1.00274	-3.48036	2.38228	-1.46094	0.144032	1
ENSG00000164136	IL15	ENSG00000164136	2.02837	2.34466	1.61175	1.45473	0.145744	1
ENSG00000244125	AC078882.1	ENSG00000244125	1.54926	-2.95188	2.02966	-1.45438	0.145842	1
ENSG00000251548	AC106760.2	ENSG00000251548	2.04786	-2.31737	1.59643	-1.45159	0.146615	1
ENSG00000189325	BNIP5	ENSG00000189325	2.18212	-2.47913	1.70876	-1.45084	0.146824	1
ENSG00000284697	AC006511.6	ENSG00000284697	1.67823	3.07538	2.11994	1.4507	0.146864	1
ENSG00000250768	DPP3P1	ENSG00000250768	1.68815	-3.11588	2.15101	-1.44856	0.14746	1
ENSG00000286620	AC239860.3	ENSG00000286620	1.32065	3.80876	2.63224	1.44696	0.147907	1
ENSG00000121764	HCRTR1	ENSG00000121764	1.66416	-3.12516	2.16066	-1.44639	0.148067	1
ENSG00000256690	AP001160.1	ENSG00000256690	2.1526	2.43817	1.68578	1.44632	0.148088	1
ENSG00000286623	AC005041.4	ENSG00000286623	1.18984	-3.72408	2.5758	-1.44579	0.148235	1
ENSG00000250490	LINC02145	ENSG00000250490	1.18984	-3.72408	2.5758	-1.44579	0.148235	1
ENSG00000226679	AL606748.1	ENSG00000226679	1.18984	-3.72408	2.5758	-1.44579	0.148235	1
ENSG00000272004	FO704657.1	ENSG00000272004	2.12952	-2.65529	1.83671	-1.44567	0.148269	1
ENSG00000144648	ACKR2	ENSG00000144648	1.18897	-3.72314	2.57617	-1.44522	0.148396	1
ENSG00000204644	ZFP57	ENSG00000204644	1.18897	-3.72314	2.57617	-1.44522	0.148396	1
ENSG00000286703	AC005682.2	ENSG00000286703	1.49092	-2.95192	2.04554	-1.4431	0.148992	1
ENSG00000258558	AL121852.1	ENSG00000258558	0.965841	3.37802	2.34677	1.43943	0.150028	1
ENSG00000236383	CCDC200	ENSG00000236383	2.05161	-2.31837	1.61146	-1.43868	0.150242	1
ENSG00000234504	AL353801.2	ENSG00000234504	1.17857	-3.7118	2.58072	-1.43828	0.150354	1
ENSG00000268105	AC124856.1	ENSG00000268105	2.10324	-2.63796	1.83716	-1.43589	0.151033	1
ENSG00000251485	AC068134.3	ENSG00000251485	1.17395	-3.70673	2.58275	-1.43519	0.151233	1
ENSG00000236194	AC099811.1	ENSG00000236194	1.17395	-3.70673	2.58275	-1.43519	0.151233	1
ENSG00000134398	AC008870.1	ENSG00000134398	1.94878	-2.49748	1.74025	-1.43513	0.151251	1
ENSG00000287213	AL121899.3	ENSG00000287213	1.47308	2.84669	1.9854	1.43381	0.151626	1
ENSG00000267582	AC020916.2	ENSG00000267582	1.43869	2.81387	1.96276	1.43363	0.151678	1
ENSG00000259113	AL118556.2	ENSG00000259113	1.63643	-3.10224	2.1641	-1.4335	0.151715	1
ENSG00000226971	AL606490.2	ENSG00000226971	1.46932	2.84669	1.98645	1.43305	0.151843	1
ENSG00000237641	AC073476.1	ENSG00000237641	1.17475	3.67385	2.56556	1.43199	0.152147	1
ENSG00000196553	CCDC196	ENSG00000196553	1.1907	-3.72505	2.60156	-1.43185	0.152187	1
ENSG00000285549	AC091973.1	ENSG00000285549	1.00109	3.4232	2.39258	1.43076	0.1525	1
ENSG00000240720	LRRD1	ENSG00000240720	1.00109	3.4232	2.39258	1.43076	0.1525	1
ENSG00000257657	AC079950.1	ENSG00000257657	1.00109	3.4232	2.39258	1.43076	0.1525	1
ENSG00000286780	AL139379.1	ENSG00000286780	1.00109	3.4232	2.39258	1.43076	0.1525	1
ENSG00000258868	AL110505.1	ENSG00000258868	1.00109	3.4232	2.39258	1.43076	0.1525	1
ENSG00000241484	ARHGAP8	ENSG00000241484	1.00109	3.4232	2.39258	1.43076	0.1525	1
ENSG00000224100	AP001630.1	ENSG00000224100	1.00109	3.4232	2.39258	1.43076	0.1525	1
ENSG00000220924	OSTCP4	ENSG00000220924	1.22831	3.71342	2.59551	1.43071	0.152513	1
ENSG00000227336	LINC00434	ENSG00000227336	1.22831	3.71342	2.59551	1.43071	0.152513	1
ENSG00000234112	AC099066.3	ENSG00000234112	0.953671	3.36062	2.35139	1.42921	0.152944	1
ENSG00000146469	VIP	ENSG00000146469	0.953671	3.36062	2.35139	1.42921	0.152944	1
ENSG00000228677	TTC3-AS1	ENSG00000228677	0.953671	3.36062	2.35139	1.42921	0.152944	1
ENSG00000234710	AC060834.2	ENSG00000234710	1.22705	3.70942	2.59553	1.42916	0.152959	1
ENSG00000253882	AC099548.2	ENSG00000253882	2.04872	-2.31563	1.62029	-1.42914	0.152963	1
ENSG00000272181	AC012557.2	ENSG00000272181	1.28539	3.77207	2.64526	1.42597	0.153876	1
ENSG00000276088	RN7SL620P	ENSG00000276088	1.28539	3.77207	2.64526	1.42597	0.153876	1
ENSG00000259457	AC100826.1	ENSG00000259457	1.17886	-3.71212	2.60679	-1.42402	0.154441	1
ENSG00000225407	AC025188.1	ENSG00000225407	1.1676	-3.69971	2.61185	-1.41651	0.156627	1
ENSG00000237941	KCNQ1DN	ENSG00000237941	1.1676	-3.69971	2.61185	-1.41651	0.156627	1
ENSG00000275445	AC092119.3	ENSG00000275445	1.1676	-3.69971	2.61185	-1.41651	0.156627	1
ENSG00000180644	PRF1	ENSG00000180644	1.83966	3.18306	2.24747	1.41629	0.156691	1
ENSG00000267388	AF038458.2	ENSG00000267388	2.03826	2.31142	1.63317	1.4153	0.156982	1
ENSG00000274259	SYNGAP1-AS1	ENSG00000274259	1.40257	2.78057	1.96584	1.41444	0.157232	1
ENSG00000273077	AC110609.1	ENSG00000273077	1.39881	2.78055	1.96698	1.41362	0.157475	1
ENSG00000166501	PRKCB	ENSG00000166501	0.930587	3.33198	2.36149	1.41097	0.158255	1
ENSG00000258199	AC073896.4	ENSG00000258199	1.99312	2.31978	1.64476	1.4104	0.158421	1
ENSG00000225549	SELENOKP3	ENSG00000225549	1.37342	-2.7529	1.9527	-1.40979	0.1586	1
ENSG00000226900	AL451069.1	ENSG00000226900	1.99587	-2.42969	1.72383	-1.40947	0.158696	1
ENSG00000100191	SLC5A4	ENSG00000100191	1.50458	2.87982	2.04755	1.40647	0.159583	1
ENSG00000254607	AP001783.1	ENSG00000254607	1.35034	-2.75291	1.95983	-1.40467	0.16012	1
ENSG00000259079	AC005476.1	ENSG00000259079	1.34572	-2.74847	1.96027	-1.40209	0.160889	1
ENSG00000237330	RNF223	ENSG00000237330	1.61148	3.01517	2.15263	1.40069	0.161306	1
ENSG00000083307	GRHL2	ENSG00000083307	1.31508	-2.75292	1.97108	-1.39665	0.162519	1
ENSG00000233473	RAD1P2	ENSG00000233473	1.31422	-2.75209	1.97118	-1.39616	0.162666	1
ENSG00000265142	MIR133A1HG	ENSG00000265142	1.31422	-2.75209	1.97118	-1.39616	0.162666	1
ENSG00000226952	AC093019.1	ENSG00000226952	1.18782	-3.72197	2.67665	-1.39053	0.164368	1
ENSG00000251374	AC010598.1	ENSG00000251374	1.18782	-3.72197	2.67665	-1.39053	0.164368	1
ENSG00000234406	AC004129.3	ENSG00000234406	1.18724	-3.72134	2.67691	-1.39016	0.16448	1
ENSG00000287440	AC063919.2	ENSG00000287440	1.1395	3.63394	2.61475	1.38979	0.164593	1
ENSG00000241661	PPP1R2P6	ENSG00000241661	1.1395	3.63394	2.61475	1.38979	0.164593	1
ENSG00000286693	AC105230.1	ENSG00000286693	1.1395	3.63394	2.61475	1.38979	0.164593	1
ENSG00000232176	AL161909.1	ENSG00000232176	2.04497	-2.30898	1.66501	-1.38677	0.165513	1
ENSG00000268438	BNIP3P27	ENSG00000268438	1.35409	-2.75659	1.99617	-1.38094	0.167298	1
ENSG00000186825	C2orf27B	ENSG00000186825	1.36793	-2.7476	1.98984	-1.38081	0.167336	1
ENSG00000249379	AL033397.2	ENSG00000249379	2.16735	-2.51208	1.82394	-1.37728	0.168426	1
ENSG00000188425	NANOS2	ENSG00000188425	1.36818	2.746	1.99438	1.37687	0.168553	1
ENSG00000101890	GUCY2F	ENSG00000101890	1.34485	-2.7476	1.99715	-1.37576	0.168896	1
ENSG00000214846	AC114744.1	ENSG00000214846	1.16471	-3.69639	2.68716	-1.37557	0.168954	1
ENSG00000257522	AL133166.1	ENSG00000257522	1.16471	-3.69639	2.68716	-1.37557	0.168954	1
ENSG00000226527	AP000289.1	ENSG00000226527	1.16471	-3.69639	2.68716	-1.37557	0.168954	1
ENSG00000238886	SNORD121A	ENSG00000238886	1.37631	-2.75576	2.00516	-1.37434	0.169337	1
ENSG00000263177	MTND1P8	ENSG00000263177	1.31884	-2.75661	2.00758	-1.3731	0.169721	1
ENSG00000201354	AC006452.1	ENSG00000201354	1.35496	-2.75746	2.01222	-1.37036	0.170575	1
ENSG00000204909	SPINK9	ENSG00000204909	1.31133	-2.74927	2.00847	-1.36884	0.171049	1
ENSG00000267808	AC018755.1	ENSG00000267808	1.31133	-2.74927	2.00847	-1.36884	0.171049	1
ENSG00000255043	NAV2-AS5	ENSG00000255043	1.3512	-2.75379	2.01263	-1.36826	0.171232	1
ENSG00000259792	AC104758.1	ENSG00000259792	1.35037	2.69134	1.96891	1.36691	0.171652	1
ENSG00000225974	AC005550.1	ENSG00000225974	1.3486	-2.75126	2.01291	-1.3668	0.171687	1
ENSG00000204362	LINC02783	ENSG00000204362	1.11038	3.57892	2.62198	1.36497	0.172264	1
ENSG00000230804	C2orf27AP3	ENSG00000230804	1.11038	3.57892	2.62198	1.36497	0.172264	1
ENSG00000244245	AC133134.1	ENSG00000244245	1.40495	2.75003	2.01679	1.36356	0.172705	1
ENSG00000233765	AL591479.1	ENSG00000233765	1.40495	2.75003	2.01679	1.36356	0.172705	1
ENSG00000165887	ANKRD2	ENSG00000165887	1.40495	2.75003	2.01679	1.36356	0.172705	1
ENSG00000283156	AC068620.3	ENSG00000283156	1.34196	-2.74474	2.01365	-1.36306	0.172862	1
ENSG00000264300	AC090616.3	ENSG00000264300	1.61974	3.00288	2.20353	1.36276	0.172959	1
ENSG00000235369	RPL36AP15	ENSG00000235369	2.02102	-2.34598	1.72219	-1.36221	0.173133	1
ENSG00000180189	HMGB1P14	ENSG00000180189	2.02102	-2.34598	1.72219	-1.36221	0.173133	1
ENSG00000271991	AC013400.1	ENSG00000271991	2.01928	-2.34479	1.72188	-1.36177	0.173272	1
ENSG00000235920	AC073109.1	ENSG00000235920	1.31797	-2.75579	2.02384	-1.36166	0.173304	1
ENSG00000221740	SNORD93	ENSG00000221740	1.54923	2.94003	2.16326	1.35908	0.174122	1
ENSG00000203747	FCGR3A	ENSG00000203747	1.54461	2.94001	2.16488	1.35805	0.174448	1
ENSG00000256306	AC007527.1	ENSG00000256306	1.30584	-2.74386	2.02534	-1.35477	0.175492	1
ENSG00000189334	S100A14	ENSG00000189334	1.32815	2.66951	1.971	1.3544	0.17561	1
ENSG00000055955	ITIH4	ENSG00000055955	1.11163	3.58332	2.64821	1.35311	0.17602	1
ENSG00000278276	AL110115.2	ENSG00000278276	1.11163	3.58332	2.64821	1.35311	0.17602	1
ENSG00000196549	MME	ENSG00000196549	1.52819	-2.95404	2.18349	-1.3529	0.176088	1
ENSG00000268366	AC010271.1	ENSG00000268366	1.84688	-2.23496	1.65236	-1.35259	0.176187	1
ENSG00000260962	LINC00557	ENSG00000260962	2.0164	-2.34242	1.73224	-1.35225	0.176297	1
ENSG00000236896	AL354726.1	ENSG00000236896	1.83763	-2.22829	1.65228	-1.34861	0.177462	1
ENSG00000157856	DRC1	ENSG00000157856	1.54335	2.93567	2.17972	1.34681	0.178042	1
ENSG00000218208	RPS27AP11	ENSG00000218208	0.895334	3.28361	2.43839	1.34663	0.178099	1
ENSG00000038945	MSR1	ENSG00000038945	0.895334	3.28361	2.43839	1.34663	0.178099	1
ENSG00000272541	AL021368.3	ENSG00000272541	1.586	2.95526	2.1954	1.34612	0.178264	1
ENSG00000224525	AL591686.1	ENSG00000224525	1.37345	2.71436	2.01888	1.34449	0.178791	1
ENSG00000282872	C1orf232	ENSG00000282872	1.53164	-2.93601	2.18745	-1.3422	0.17953	1
ENSG00000229399	AL592148.1	ENSG00000229399	1.07638	3.54139	2.63973	1.34157	0.179735	1
ENSG00000240253	FAR2P3	ENSG00000240253	1.07638	3.54139	2.63973	1.34157	0.179735	1
ENSG00000230830	ARPP21-AS1	ENSG00000230830	1.07638	3.54139	2.63973	1.34157	0.179735	1
ENSG00000201818	RNY4P17	ENSG00000201818	1.07638	3.54139	2.63973	1.34157	0.179735	1
ENSG00000258904	AL157871.5	ENSG00000258904	1.07638	3.54139	2.63973	1.34157	0.179735	1
ENSG00000171804	WDR87	ENSG00000171804	1.12733	3.61785	2.69845	1.34071	0.180013	1
ENSG00000266932	AC006116.3	ENSG00000266932	1.14689	3.62436	2.70478	1.33998	0.18025	1
ENSG00000286376	AC006041.2	ENSG00000286376	2.03592	2.36063	1.76568	1.33695	0.181239	1
ENSG00000237174	AL445465.2	ENSG00000237174	1.47446	-2.93706	2.19925	-1.33548	0.181718	1
ENSG00000287910	AC104024.4	ENSG00000287910	1.55301	-2.95569	2.21589	-1.33386	0.18225	1
ENSG00000250107	CACNA1G-AS1	ENSG00000250107	1.35583	-2.75844	2.07218	-1.33118	0.18313	1
ENSG00000204283	LINC01973	ENSG00000204283	1.82668	-2.2768	1.712	-1.32991	0.183548	1
ENSG00000116783	TNNI3K	ENSG00000116783	2.03739	2.31528	1.74138	1.32956	0.183662	1
ENSG00000226206	BX470209.1	ENSG00000226206	1.1056	3.55334	2.67584	1.32794	0.1842	1
ENSG00000246331	AC010198.1	ENSG00000246331	1.1056	3.55334	2.67584	1.32794	0.1842	1
ENSG00000241045	RPL7P43	ENSG00000241045	1.1056	3.55334	2.67584	1.32794	0.1842	1
ENSG00000235527	HIPK1-AS1	ENSG00000235527	1.58936	2.95179	2.22342	1.32759	0.184315	1
ENSG00000232118	BACH1-AS1	ENSG00000232118	2.01177	-2.33801	1.76551	-1.32427	0.185413	1
ENSG00000236423	LINC01134	ENSG00000236423	1.32057	-2.75846	2.08371	-1.32382	0.185563	1
ENSG00000229694	AL158071.1	ENSG00000229694	1.31598	2.65555	2.00868	1.32203	0.186157	1
ENSG00000269300	AC008734.1	ENSG00000269300	1.31598	2.65555	2.00868	1.32203	0.186157	1
ENSG00000249655	AC008434.1	ENSG00000249655	1.3171	-2.75502	2.08419	-1.32186	0.186214	1
ENSG00000224848	AL589843.1	ENSG00000224848	1.78767	-2.35527	1.78244	-1.32138	0.186375	1
ENSG00000270361	AL451085.2	ENSG00000270361	0.845386	-3.23151	2.44572	-1.32129	0.186403	1
ENSG00000287165	AL078621.4	ENSG00000287165	0.845386	-3.23151	2.44572	-1.32129	0.186403	1
ENSG00000233535	AC003035.2	ENSG00000233535	0.845386	-3.23151	2.44572	-1.32129	0.186403	1
ENSG00000253974	NRG1-IT1	ENSG00000253974	0.845386	-3.23151	2.44572	-1.32129	0.186403	1
ENSG00000253308	AC004080.1	ENSG00000253308	1.52702	-2.93167	2.21916	-1.32107	0.186477	1
ENSG00000241362	RPL36AP43	ENSG00000241362	1.31136	2.65556	2.01022	1.32103	0.186491	1
ENSG00000235847	LDHAP7	ENSG00000235847	1.78478	-2.35307	1.78248	-1.32011	0.186799	1
ENSG00000239801	DENND6A-AS1	ENSG00000239801	1.08252	3.52593	2.67157	1.3198	0.186903	1
ENSG00000230054	TEX53	ENSG00000230054	1.08252	3.52593	2.67157	1.3198	0.186903	1
ENSG00000185681	MORN5	ENSG00000185681	1.08252	3.52593	2.67157	1.3198	0.186903	1
ENSG00000270733	AL355877.1	ENSG00000270733	0.841631	-3.22615	2.44776	-1.318	0.187504	1
ENSG00000250803	AC010255.3	ENSG00000250803	0.841631	-3.22615	2.44776	-1.318	0.187504	1
ENSG00000224157	HCG14	ENSG00000224157	0.841631	-3.22615	2.44776	-1.318	0.187504	1
ENSG00000255909	PDCD5P1	ENSG00000255909	0.841631	-3.22615	2.44776	-1.318	0.187504	1
ENSG00000167476	JSRP1	ENSG00000167476	0.841631	-3.22615	2.44776	-1.318	0.187504	1
ENSG00000262075	AC174065.1	ENSG00000262075	1.85063	-2.23752	1.69805	-1.3177	0.187605	1
ENSG00000223254	AL590113.1	ENSG00000223254	0.840764	-3.22491	2.44823	-1.31724	0.187759	1
ENSG00000163206	SMCP	ENSG00000163206	0.840764	-3.22491	2.44823	-1.31724	0.187759	1
ENSG00000287218	AL359962.3	ENSG00000287218	0.840764	-3.22491	2.44823	-1.31724	0.187759	1
ENSG00000234457	AC006960.2	ENSG00000234457	0.840764	-3.22491	2.44823	-1.31724	0.187759	1
ENSG00000224523	AL445213.1	ENSG00000224523	0.840764	-3.22491	2.44823	-1.31724	0.187759	1
ENSG00000225039	LINC01058	ENSG00000225039	0.840764	-3.22491	2.44823	-1.31724	0.187759	1
ENSG00000287337	AC005962.2	ENSG00000287337	2.06719	-2.2607	1.71642	-1.3171	0.187805	1
ENSG00000286375	AL512590.3	ENSG00000286375	1.53016	2.89762	2.2015	1.3162	0.188107	1
ENSG00000253302	STAU2-AS1	ENSG00000253302	2.13272	2.37993	1.80832	1.3161	0.188141	1
ENSG00000264539	MIR548AR	ENSG00000264539	1.04113	3.49822	2.65853	1.31585	0.188224	1
ENSG00000173714	WFIKKN2	ENSG00000173714	1.04113	3.49822	2.65853	1.31585	0.188224	1
ENSG00000258502	LINC02290	ENSG00000258502	1.6477	3.00582	2.28442	1.31579	0.188245	1
ENSG00000241544	LINC02029	ENSG00000241544	1.87837	-2.16081	1.64487	-1.31367	0.188959	1
ENSG00000285851	AL359762.3	ENSG00000285851	2.07971	2.3996	1.82674	1.31359	0.188983	1
ENSG00000239774	AC125618.2	ENSG00000239774	1.47872	2.87435	2.18897	1.3131	0.189148	1
ENSG00000255158	AC131934.1	ENSG00000255158	1.87693	2.17743	1.65872	1.31272	0.189279	1
ENSG00000256633	AP005019.1	ENSG00000256633	1.33293	2.70887	2.06477	1.31194	0.189539	1
ENSG00000270292	AC079880.3	ENSG00000270292	1.33206	2.70886	2.06506	1.31176	0.189602	1
ENSG00000266712	MIR3149	ENSG00000266712	1.33206	2.70886	2.06506	1.31176	0.189602	1
ENSG00000221887	HMSD	ENSG00000221887	1.83677	-2.22727	1.69807	-1.31165	0.189639	1
ENSG00000128886	ELL3	ENSG00000128886	2.01726	-2.34119	1.78564	-1.31112	0.189817	1
ENSG00000230753	ZNF341-AS1	ENSG00000230753	1.96063	2.28265	1.74299	1.30962	0.190326	1
ENSG00000274292	AC084018.2	ENSG00000274292	1.46868	-2.93162	2.24036	-1.30855	0.190687	1
ENSG00000227678	AL355581.1	ENSG00000227678	1.88171	2.21264	1.69141	1.30817	0.190817	1
ENSG00000265820	MIR3177	ENSG00000265820	1.84052	-2.22999	1.7068	-1.30654	0.19137	1
ENSG00000124019	FAM124B	ENSG00000124019	2.02651	-2.34725	1.80114	-1.3032	0.192506	1
ENSG00000138772	ANXA3	ENSG00000138772	0.855301	3.18857	2.44941	1.30177	0.192995	1
ENSG00000285524	AC073236.1	ENSG00000285524	0.855301	3.18857	2.44941	1.30177	0.192995	1
ENSG00000287657	AC068228.4	ENSG00000287657	0.855301	3.18857	2.44941	1.30177	0.192995	1
ENSG00000230637	AL022324.1	ENSG00000230637	0.855301	3.18857	2.44941	1.30177	0.192995	1
ENSG00000236527	ARF4P2	ENSG00000236527	2.16248	2.41863	1.85852	1.30137	0.193132	1
ENSG00000229029	CDCA4P1	ENSG00000229029	1.93289	-2.50703	1.92739	-1.30074	0.193348	1
ENSG00000181408	UTS2R	ENSG00000181408	0.846253	-3.23279	2.48779	-1.29946	0.193786	1
ENSG00000236471	AF127577.5	ENSG00000236471	0.846253	-3.23279	2.48779	-1.29946	0.193786	1
ENSG00000225643	AL606491.1	ENSG00000225643	0.878385	3.22112	2.47902	1.29935	0.193822	1
ENSG00000253492	CDH12P3	ENSG00000253492	0.878385	3.22112	2.47902	1.29935	0.193822	1
ENSG00000164265	SCGB3A2	ENSG00000164265	0.878385	3.22112	2.47902	1.29935	0.193822	1
ENSG00000256757	AP002840.1	ENSG00000256757	0.878385	3.22112	2.47902	1.29935	0.193822	1
ENSG00000274227	AC073575.4	ENSG00000274227	0.878385	3.22112	2.47902	1.29935	0.193822	1
ENSG00000259211	AC013356.2	ENSG00000259211	0.878385	3.22112	2.47902	1.29935	0.193822	1
ENSG00000287031	AC093307.1	ENSG00000287031	1.81859	2.1336	1.64283	1.29874	0.194034	1
ENSG00000101850	GPR143	ENSG00000101850	1.81859	2.1336	1.64283	1.29874	0.194034	1
ENSG00000144410	CPO	ENSG00000144410	1.01949	-3.50116	2.69617	-1.29857	0.194092	1
ENSG00000254480	LINC02749	ENSG00000254480	1.01949	-3.50116	2.69617	-1.29857	0.194092	1
ENSG00000276957	AL158063.1	ENSG00000276957	1.01949	-3.50116	2.69617	-1.29857	0.194092	1
ENSG00000262904	TMPOP2	ENSG00000262904	1.01949	-3.50116	2.69617	-1.29857	0.194092	1
ENSG00000287326	AL589787.1	ENSG00000287326	1.81946	2.13211	1.64264	1.29798	0.194293	1
ENSG00000270095	AC068790.6	ENSG00000270095	0.844519	-3.2303	2.48876	-1.29796	0.194302	1
ENSG00000260500	AC010336.2	ENSG00000260500	0.844519	-3.2303	2.48876	-1.29796	0.194302	1
ENSG00000168309	FAM107A	ENSG00000168309	1.77554	-2.34926	1.81007	-1.29788	0.194328	1
ENSG00000249279	LINC02057	ENSG00000249279	1.05943	3.49849	2.70012	1.29568	0.195085	1
ENSG00000264655	PPIAP54	ENSG00000264655	1.05943	3.49849	2.70012	1.29568	0.195085	1
ENSG00000233721	AL356309.2	ENSG00000233721	1.883	-2.162	1.66867	-1.29565	0.195098	1
ENSG00000270723	RPL23AP92	ENSG00000270723	0.83701	-3.21946	2.49298	-1.29141	0.196561	1
ENSG00000287041	AC079354.3	ENSG00000287041	0.83701	-3.21946	2.49298	-1.29141	0.196561	1
ENSG00000287934	AP001885.3	ENSG00000287934	0.83701	-3.21946	2.49298	-1.29141	0.196561	1
ENSG00000235410	AL157896.1	ENSG00000235410	0.83701	-3.21946	2.49298	-1.29141	0.196561	1
ENSG00000258734	AL049873.2	ENSG00000258734	0.83701	-3.21946	2.49298	-1.29141	0.196561	1
ENSG00000209042	SNORD12C	ENSG00000209042	0.83701	-3.21946	2.49298	-1.29141	0.196561	1
ENSG00000230690	AC013402.1	ENSG00000230690	1.02036	-3.50227	2.71298	-1.29093	0.196726	1
ENSG00000238386	RNU7-48P	ENSG00000238386	1.00823	-3.48689	2.70262	-1.29019	0.196986	1
ENSG00000262339	AC130371.1	ENSG00000262339	1.00823	-3.48689	2.70262	-1.29019	0.196986	1
ENSG00000181072	CHRM2	ENSG00000181072	1.01862	-3.50009	2.71398	-1.28965	0.197172	1
ENSG00000007350	TKTL1	ENSG00000007350	1.01862	-3.50009	2.71398	-1.28965	0.197172	1
ENSG00000267698	AC002116.2	ENSG00000267698	1.01862	-3.50009	2.71398	-1.28965	0.197172	1
ENSG00000271868	AC114810.1	ENSG00000271868	2.02387	-2.3917	1.85486	-1.28942	0.197251	1
ENSG00000230006	ANKRD36BP2	ENSG00000230006	2.06048	2.33245	1.80893	1.28941	0.197257	1
ENSG00000288582	AC114778.2	ENSG00000288582	2.11882	2.37491	1.84262	1.28888	0.197441	1
ENSG00000242829	RPS26P21	ENSG00000242829	1.00562	-3.48358	2.70418	-1.28822	0.197669	1
ENSG00000266594	MIR4766	ENSG00000266594	1.00562	-3.48358	2.70418	-1.28822	0.197669	1
ENSG00000279701	AP003497.2	ENSG00000279701	2.06221	2.32882	1.80863	1.28762	0.19788	1
ENSG00000286836	AC092844.1	ENSG00000286836	1.95835	2.24118	1.74057	1.28761	0.197881	1
ENSG00000183571	PGPEP1L	ENSG00000183571	1.09343	3.53854	2.74917	1.28713	0.19805	1
ENSG00000158825	CDA	ENSG00000158825	1.01285	-3.49276	2.71736	-1.28535	0.19867	1
ENSG00000287576	AC067930.8	ENSG00000287576	1.01285	-3.49276	2.71736	-1.28535	0.19867	1
ENSG00000231390	SNX18P8	ENSG00000231390	1.01285	-3.49276	2.71736	-1.28535	0.19867	1
ENSG00000231806	PCAT7	ENSG00000231806	1.01285	-3.49276	2.71736	-1.28535	0.19867	1
ENSG00000255406	LINC02730	ENSG00000255406	1.01285	-3.49276	2.71736	-1.28535	0.19867	1
ENSG00000232795	SCAND3P1	ENSG00000232795	1.01285	-3.49276	2.71736	-1.28535	0.19867	1
ENSG00000270792	AL050403.2	ENSG00000270792	1.01285	-3.49276	2.71736	-1.28535	0.19867	1
ENSG00000288004	AC023503.1	ENSG00000288004	1.00938	-3.48836	2.71942	-1.28276	0.199576	1
ENSG00000285835	AP000676.5	ENSG00000285835	1.00938	-3.48836	2.71942	-1.28276	0.199576	1
ENSG00000148584	A1CF	ENSG00000148584	1.77843	-2.35461	1.8372	-1.28163	0.199973	1
ENSG00000160588	MPZL3	ENSG00000160588	1.49179	-2.95318	2.30743	-1.27986	0.200595	1
ENSG00000233538	AC017104.3	ENSG00000233538	1.0036	-3.48098	2.72286	-1.27843	0.201098	1
ENSG00000282876	Z98752.4	ENSG00000282876	1.0036	-3.48098	2.72286	-1.27843	0.201098	1
ENSG00000265443	AC127024.3	ENSG00000265443	1.00187	-3.47877	2.7239	-1.27713	0.201557	1
ENSG00000224209	LINC00466	ENSG00000224209	1.03509	3.46548	2.71375	1.27701	0.2016	1
ENSG00000248787	AC092903.2	ENSG00000248787	1.03509	3.46548	2.71375	1.27701	0.2016	1
ENSG00000236935	AP003774.2	ENSG00000236935	1.03509	3.46548	2.71375	1.27701	0.2016	1
ENSG00000213328	AC104117.1	ENSG00000213328	1.00587	3.4534	2.70586	1.27627	0.201861	1
ENSG00000187066	TMEM262	ENSG00000187066	2.03842	2.34845	1.84249	1.27461	0.202449	1
ENSG00000235397	EPN2-AS1	ENSG00000235397	1.77641	-2.35413	1.84697	-1.27459	0.202455	1
ENSG00000188801	ZNF322P1	ENSG00000188801	2.01659	2.33637	1.83378	1.27407	0.202637	1
ENSG00000286591	AC006197.2	ENSG00000286591	1.77467	-2.35278	1.84703	-1.27382	0.202728	1
ENSG00000267592	AC004134.1	ENSG00000267592	2.01746	2.33451	1.83362	1.27317	0.202958	1
ENSG00000187800	PEAR1	ENSG00000187800	1.44347	2.83959	2.23034	1.27316	0.20296	1
ENSG00000232627	AC021876.1	ENSG00000232627	1.44347	2.83959	2.23034	1.27316	0.20296	1
ENSG00000249142	AC074134.1	ENSG00000249142	1.4426	2.83958	2.23067	1.27297	0.203029	1
ENSG00000238099	LINC01625	ENSG00000238099	1.88675	-2.16213	1.69925	-1.27241	0.203228	1
ENSG00000115085	ZAP70	ENSG00000115085	0.820047	3.13589	2.46845	1.27039	0.203947	1
ENSG00000202268	AC010170.1	ENSG00000202268	0.820047	3.13589	2.46845	1.27039	0.203947	1
ENSG00000173389	IQCF1	ENSG00000173389	0.820047	3.13589	2.46845	1.27039	0.203947	1
ENSG00000203645	LINC00501	ENSG00000203645	0.820047	3.13589	2.46845	1.27039	0.203947	1
ENSG00000238039	AC244197.2	ENSG00000238039	0.820047	3.13589	2.46845	1.27039	0.203947	1
ENSG00000224712	NPIPA3	ENSG00000224712	0.820047	3.13589	2.46845	1.27039	0.203947	1
ENSG00000189348	FAM90A27P	ENSG00000189348	0.820047	3.13589	2.46845	1.27039	0.203947	1
ENSG00000278588	H2BC10	ENSG00000278588	1.46319	-2.92628	2.31274	-1.26529	0.205768	1
ENSG00000271551	AL355297.3	ENSG00000271551	2.06343	-2.25011	1.77992	-1.26417	0.206169	1
ENSG00000182040	USH1G	ENSG00000182040	1.23369	2.57204	2.03569	1.26348	0.206418	1
ENSG00000230667	SETSIP	ENSG00000230667	1.22994	2.57201	2.03706	1.26261	0.206729	1
ENSG00000185294	SPPL2C	ENSG00000185294	1.22994	2.57201	2.03706	1.26261	0.206729	1
ENSG00000232878	DPYD-AS1	ENSG00000232878	0.832217	3.15645	2.50426	1.26043	0.207513	1
ENSG00000233467	U40455.1	ENSG00000233467	0.832217	3.15645	2.50426	1.26043	0.207513	1
ENSG00000261783	AC009054.2	ENSG00000261783	0.832217	3.15645	2.50426	1.26043	0.207513	1
ENSG00000252391	RNU6-638P	ENSG00000252391	0.832217	3.15645	2.50426	1.26043	0.207513	1
ENSG00000271806	AL590822.2	ENSG00000271806	1.02122	-3.50345	2.78039	-1.26006	0.207649	1
ENSG00000256379	TRAV8-5	ENSG00000256379	1.02122	-3.50345	2.78039	-1.26006	0.207649	1
ENSG00000204869	IGFL4	ENSG00000204869	1.02122	-3.50345	2.78039	-1.26006	0.207649	1
ENSG00000226755	VPS25P1	ENSG00000226755	1.44999	2.82534	2.24603	1.25793	0.208418	1
ENSG00000224488	SAMM50P1	ENSG00000224488	1.01775	-3.49905	2.78245	-1.25754	0.208557	1
ENSG00000287506	AC026620.2	ENSG00000287506	1.01775	-3.49905	2.78245	-1.25754	0.208557	1
ENSG00000270299	AL121758.1	ENSG00000270299	1.01775	-3.49905	2.78245	-1.25754	0.208557	1
ENSG00000224729	PCOLCE-AS1	ENSG00000224729	1.44624	2.82533	2.24746	1.25712	0.208709	1
ENSG00000236581	STARD13-AS	ENSG00000236581	1.41098	2.79033	2.22194	1.2558	0.209187	1
ENSG00000285732	AC121334.3	ENSG00000285732	1.32581	-3.883	3.09481	-1.25468	0.209595	1
ENSG00000241293	PPATP1	ENSG00000241293	2.1861	-1.79033	1.42881	-1.25302	0.210199	1
ENSG00000213280	AC090114.1	ENSG00000213280	2.18235	-1.78797	1.42867	-1.2515	0.210753	1
ENSG00000122254	HS3ST2	ENSG00000122254	0.796963	3.1025	2.48223	1.24989	0.211341	1
ENSG00000235701	PCBP2P1	ENSG00000235701	0.796963	3.1025	2.48223	1.24989	0.211341	1
ENSG00000228376	GAS2L1P2	ENSG00000228376	1.35102	3.85859	3.0897	1.24886	0.211717	1
ENSG00000272856	AC112250.2	ENSG00000272856	1.03635	3.47081	2.78071	1.24817	0.211967	1
ENSG00000231812	SNRPCP9	ENSG00000231812	1.03635	3.47081	2.78071	1.24817	0.211967	1
ENSG00000232028	AC007391.1	ENSG00000232028	1.44396	2.79265	2.2411	1.2461	0.212726	1
ENSG00000286094	AC026740.3	ENSG00000286094	1.44396	2.79265	2.2411	1.2461	0.212726	1
ENSG00000266538	AC005838.3	ENSG00000266538	1.93016	2.28263	1.83299	1.2453	0.21302	1
ENSG00000160111	CPAMD8	ENSG00000160111	1.46791	2.81573	2.26276	1.24438	0.21336	1
ENSG00000226862	AC104463.2	ENSG00000226862	2.02147	2.31541	1.8609	1.24424	0.213411	1
ENSG00000287012	AC108667.3	ENSG00000287012	0.998982	-3.47495	2.79381	-1.2438	0.213573	1
ENSG00000226040	AC005740.1	ENSG00000226040	0.998982	-3.47495	2.79381	-1.2438	0.213573	1
ENSG00000286538	AC008798.2	ENSG00000286538	0.998982	-3.47495	2.79381	-1.2438	0.213573	1
ENSG00000251258	RFPL4B	ENSG00000251258	0.998115	-3.47383	2.79435	-1.24316	0.213808	1
ENSG00000232794	HNRNPDP1	ENSG00000232794	0.998115	-3.47383	2.79435	-1.24316	0.213808	1
ENSG00000252367	AL121924.2	ENSG00000252367	0.998115	-3.47383	2.79435	-1.24316	0.213808	1
ENSG00000246379	AC040168.1	ENSG00000246379	1.8498	-2.19061	1.76342	-1.24225	0.214143	1
ENSG00000283342	AC241584.2	ENSG00000283342	1.38035	2.75467	2.21753	1.24223	0.214153	1
ENSG00000130720	FIBCD1	ENSG00000130720	1.38035	2.75467	2.21753	1.24223	0.214153	1
ENSG00000283434	CSNKA2IP	ENSG00000283434	0.976755	3.38998	2.73114	1.24123	0.21452	1
ENSG00000186583	SPATC1	ENSG00000186583	0.976755	3.38998	2.73114	1.24123	0.21452	1
ENSG00000249815	AC004704.1	ENSG00000249815	1.37573	2.75464	2.21945	1.24114	0.214555	1
ENSG00000127743	IL17B	ENSG00000127743	1.94679	2.24756	1.81091	1.24112	0.214561	1
ENSG00000223704	LINC01422	ENSG00000223704	2.0092	2.34731	1.8932	1.23986	0.215026	1
ENSG00000286365	AP000553.9	ENSG00000286365	1.14474	-2.52876	2.04463	-1.23678	0.216169	1
ENSG00000285807	AL353768.2	ENSG00000285807	1.34373	3.83862	3.10541	1.23611	0.216418	1
ENSG00000201047	AL731563.1	ENSG00000201047	1.34373	3.83862	3.10541	1.23611	0.216418	1
ENSG00000144229	THSD7B	ENSG00000144229	1.3818	-2.76173	2.23743	-1.23433	0.21708	1
ENSG00000273189	AC010619.3	ENSG00000273189	1.42174	2.77005	2.24483	1.23397	0.217213	1
ENSG00000282024	AL009031.1	ENSG00000282024	1.35785	-2.76086	2.24721	-1.22858	0.219231	1
ENSG00000223695	FO393418.1	ENSG00000223695	1.36707	-2.74646	2.24021	-1.22598	0.220205	1
ENSG00000136634	IL10	ENSG00000136634	1.36591	-2.74525	2.24043	-1.22532	0.220454	1
ENSG00000230707	AL589987.1	ENSG00000230707	1.19845	-2.52358	2.06022	-1.22491	0.220609	1
ENSG00000268926	AL354861.3	ENSG00000268926	1.19845	-2.52358	2.06022	-1.22491	0.220609	1
ENSG00000256982	AC135782.1	ENSG00000256982	1.19845	-2.52358	2.06022	-1.22491	0.220609	1
ENSG00000235852	AC005540.1	ENSG00000235852	1.79489	-2.37964	1.94796	-1.2216	0.221858	1
ENSG00000249910	TRIM51CP	ENSG00000249910	1.17537	-2.52357	2.06909	-1.21965	0.222596	1
ENSG00000165805	C12orf50	ENSG00000165805	1.17537	-2.52357	2.06909	-1.21965	0.222596	1
ENSG00000265916	AC015818.5	ENSG00000265916	1.17537	-2.52357	2.06909	-1.21965	0.222596	1
ENSG00000224800	RPS27AP6	ENSG00000224800	2.14709	-1.84255	1.51133	-1.21916	0.222782	1
ENSG00000254539	AC239804.1	ENSG00000254539	1.14936	-2.53397	2.08149	-1.21738	0.223459	1
ENSG00000226758	DISC1-IT1	ENSG00000226758	1.14936	-2.53397	2.08149	-1.21738	0.223459	1
ENSG00000178412	AC068473.1	ENSG00000178412	1.14849	-2.533	2.08164	-1.21683	0.223671	1
ENSG00000148377	IDI2	ENSG00000148377	1.3451	2.71795	2.23366	1.21681	0.223675	1
ENSG00000272043	AC016405.2	ENSG00000272043	2.12863	-1.87826	1.54476	-1.21589	0.224027	1
ENSG00000224566	FAM96AP2	ENSG00000224566	0.97062	3.40617	2.80182	1.2157	0.2241	1
ENSG00000286241	AC080089.2	ENSG00000286241	0.97062	3.40617	2.80182	1.2157	0.2241	1
ENSG00000228467	AL845311.1	ENSG00000228467	0.97062	3.40617	2.80182	1.2157	0.2241	1
ENSG00000215644	GCGR	ENSG00000215644	0.97062	3.40617	2.80182	1.2157	0.2241	1
ENSG00000256988	AC005833.2	ENSG00000256988	1.35958	-2.76271	2.27286	-1.21552	0.224168	1
ENSG00000207088	SNORA7B	ENSG00000207088	1.1456	-2.52974	2.08216	-1.21496	0.224382	1
ENSG00000230519	HMGB1P49	ENSG00000230519	1.1456	-2.52974	2.08216	-1.21496	0.224382	1
ENSG00000251821	RNU6-583P	ENSG00000251821	1.969	-2.55018	2.10015	-1.21429	0.224639	1
ENSG00000236890	AC016027.5	ENSG00000236890	1.35698	-2.76001	2.27339	-1.21405	0.224728	1
ENSG00000214700	C12orf71	ENSG00000214700	1.30873	-2.74644	2.26536	-1.21236	0.225373	1
ENSG00000258790	AL121594.1	ENSG00000258790	1.14098	-2.52452	2.08299	-1.21197	0.225524	1
ENSG00000286694	AL161935.3	ENSG00000286694	1.30758	-2.74522	2.26561	-1.21169	0.22563	1
ENSG00000214561	RBBP4P4	ENSG00000214561	1.14011	-2.52354	2.08315	-1.21141	0.225738	1
ENSG00000254878	AC103794.1	ENSG00000254878	1.35207	-2.75488	2.27438	-1.21127	0.225794	1
ENSG00000227440	ATP5MC1P4	ENSG00000227440	1.82408	2.12442	1.75416	1.21108	0.225867	1
ENSG00000287245	AP001981.2	ENSG00000287245	1.94076	2.21667	1.83308	1.20926	0.226563	1
ENSG00000228763	LIMS1-AS1	ENSG00000228763	1.39779	2.74762	2.27452	1.208	0.227048	1
ENSG00000184611	KCNH7	ENSG00000184611	0.942756	3.34725	2.77096	1.20797	0.227057	1
ENSG00000251367	AC091917.3	ENSG00000251367	0.942756	3.34725	2.77096	1.20797	0.227057	1
ENSG00000264947	MIR3181	ENSG00000264947	0.942756	3.34725	2.77096	1.20797	0.227057	1
ENSG00000148357	HMCN2	ENSG00000148357	1.3974	2.74277	2.27415	1.20606	0.227793	1
ENSG00000268764	AC011465.1	ENSG00000268764	0.97801	3.39518	2.81583	1.20575	0.227915	1
ENSG00000264961	MIR4730	ENSG00000264961	1.35601	2.72635	2.26225	1.20515	0.228144	1
ENSG00000246877	DNM1P35	ENSG00000246877	1.83303	-2.28995	1.90134	-1.20439	0.228441	1
ENSG00000232163	RPLP1P13	ENSG00000232163	2.07595	2.4045	1.99666	1.20426	0.228488	1
ENSG00000212163	SNORD91A	ENSG00000212163	1.35139	2.72632	2.26419	1.2041	0.228551	1
ENSG00000287449	AC108019.2	ENSG00000287449	1.45574	2.80403	2.33051	1.20318	0.228906	1
ENSG00000250731	TPM3P6	ENSG00000250731	1.19468	2.53115	2.10427	1.20286	0.22903	1
ENSG00000261949	GFY	ENSG00000261949	2.15926	-1.81718	1.51089	-1.20272	0.229085	1
ENSG00000286187	AC024236.1	ENSG00000286187	2.15926	-1.81718	1.51089	-1.20272	0.229085	1
ENSG00000260220	CCDC187	ENSG00000260220	1.33647	-2.73853	2.27722	-1.20258	0.22914	1
ENSG00000233614	DDX11L10	ENSG00000233614	1.45112	2.80407	2.33225	1.2023	0.229247	1
ENSG00000227176	AC092641.1	ENSG00000227176	1.31248	-2.75036	2.29054	-1.20075	0.229849	1
ENSG00000258993	AL352979.3	ENSG00000258993	1.85269	-2.19079	1.82728	-1.19894	0.230553	1
ENSG00000261367	AC012645.2	ENSG00000261367	1.24069	2.53597	2.11878	1.1969	0.231345	1
ENSG00000272848	AL135910.1	ENSG00000272848	1.1899	2.48432	2.07612	1.19661	0.231457	1
ENSG00000140107	SLC25A47	ENSG00000140107	0.76171	3.04648	2.54762	1.19581	0.231769	1
ENSG00000260671	AC010536.2	ENSG00000260671	0.76171	3.04648	2.54762	1.19581	0.231769	1
ENSG00000205710	C17orf107	ENSG00000205710	0.76171	3.04648	2.54762	1.19581	0.231769	1
ENSG00000267518	AC090699.2	ENSG00000267518	0.76171	3.04648	2.54762	1.19581	0.231769	1
ENSG00000266824	AC129492.4	ENSG00000266824	1.65633	-2.10791	1.76297	-1.19565	0.231832	1
ENSG00000244471	AL137058.1	ENSG00000244471	1.15841	2.44211	2.04253	1.19563	0.231841	1
ENSG00000267382	AC010928.1	ENSG00000267382	1.15841	2.44211	2.04253	1.19563	0.231841	1
ENSG00000203908	KHDC3L	ENSG00000203908	1.15465	2.44212	2.04401	1.19477	0.232177	1
ENSG00000234373	SNX18P7	ENSG00000234373	1.15465	2.44212	2.04401	1.19477	0.232177	1
ENSG00000258230	AC063950.1	ENSG00000258230	1.30122	-2.7385	2.29307	-1.19425	0.232382	1
ENSG00000252244	RNU7-3P	ENSG00000252244	1.18288	-2.53207	2.1205	-1.19409	0.232444	1
ENSG00000187510	PLEKHG7	ENSG00000187510	1.1947	-2.5192	2.11349	-1.19196	0.233276	1
ENSG00000278943	AC079228.1	ENSG00000278943	2.16797	2.41048	2.02559	1.19001	0.234042	1
ENSG00000223734	LAPTM4A-DT	ENSG00000223734	1.18149	2.46797	2.07614	1.18873	0.234547	1
ENSG00000261797	AC073878.2	ENSG00000261797	1.18149	2.46797	2.07614	1.18873	0.234547	1
ENSG00000251173	UCHL1-AS1	ENSG00000251173	0.918418	3.31078	2.78702	1.18793	0.234862	1
ENSG00000249140	PRDX2P3	ENSG00000249140	0.918418	3.31078	2.78702	1.18793	0.234862	1
ENSG00000232928	DDX3P1	ENSG00000232928	0.918418	3.31078	2.78702	1.18793	0.234862	1
ENSG00000133115	STOML3	ENSG00000133115	0.918418	3.31078	2.78702	1.18793	0.234862	1
ENSG00000267288	AC138150.2	ENSG00000267288	0.918418	3.31078	2.78702	1.18793	0.234862	1
ENSG00000286788	AC004687.3	ENSG00000286788	1.94831	2.23903	1.88485	1.18791	0.234869	1
ENSG00000227066	Z98257.1	ENSG00000227066	1.17774	2.46799	2.0776	1.18791	0.23487	1
ENSG00000243175	RPSAP36	ENSG00000243175	1.17774	2.46799	2.0776	1.18791	0.23487	1
ENSG00000249619	HMGN1P13	ENSG00000249619	1.17774	2.46799	2.0776	1.18791	0.23487	1
ENSG00000261302	AC106779.1	ENSG00000261302	1.15022	-2.53505	2.13408	-1.18789	0.234878	1
ENSG00000273302	AC016747.3	ENSG00000273302	1.67104	-2.05902	1.73403	-1.18742	0.235063	1
ENSG00000070886	EPHA8	ENSG00000070886	0.907503	3.29794	2.77822	1.18707	0.235202	1
ENSG00000018607	ZNF806	ENSG00000018607	0.907503	3.29794	2.77822	1.18707	0.235202	1
ENSG00000156269	NAA11	ENSG00000156269	0.907503	3.29794	2.77822	1.18707	0.235202	1
ENSG00000111816	FRK	ENSG00000111816	0.907503	3.29794	2.77822	1.18707	0.235202	1
ENSG00000283757	AL031686.1	ENSG00000283757	0.907503	3.29794	2.77822	1.18707	0.235202	1
ENSG00000267033	AC020911.1	ENSG00000267033	0.907503	3.29794	2.77822	1.18707	0.235202	1
ENSG00000286563	AC078983.1	ENSG00000286563	1.17161	-2.51917	2.1225	-1.18689	0.235271	1
ENSG00000286799	AC124066.1	ENSG00000286799	1.66902	-2.05735	1.73406	-1.18643	0.235453	1
ENSG00000243321	LINC01998	ENSG00000243321	1.71178	-1.9901	1.67949	-1.18494	0.236041	1
ENSG00000078596	ITM2A	ENSG00000078596	1.7871	2.09915	1.77247	1.18431	0.236289	1
ENSG00000213197	AC012066.1	ENSG00000213197	1.92859	2.20668	1.86381	1.18396	0.236428	1
ENSG00000230364	RPL4P3	ENSG00000230364	1.95347	2.2696	1.91808	1.18327	0.236703	1
ENSG00000226086	EIF3LP3	ENSG00000226086	1.78883	2.09567	1.77214	1.18256	0.236982	1
ENSG00000271871	AC005740.4	ENSG00000271871	1.83561	-2.22489	1.88265	-1.18179	0.237289	1
ENSG00000286897	AC090515.7	ENSG00000286897	1.86106	-2.19645	1.85865	-1.18175	0.237306	1
ENSG00000272081	AC008972.2	ENSG00000272081	2.13872	-1.83883	1.55888	-1.17958	0.238167	1
ENSG00000240373	SEC62-AS1	ENSG00000240373	1.30985	2.6797	2.2723	1.17929	0.238284	1
ENSG00000253678	AC104964.2	ENSG00000253678	1.30985	2.6797	2.2723	1.17929	0.238284	1
ENSG00000279897	BIRC6-AS2	ENSG00000279897	1.30898	2.67969	2.27269	1.17908	0.238365	1
ENSG00000286011	AC062037.4	ENSG00000286011	1.30898	2.67969	2.27269	1.17908	0.238365	1
ENSG00000225705	AC004899.1	ENSG00000225705	1.13636	-2.51913	2.13677	-1.17894	0.238421	1
ENSG00000254266	PKIA-AS1	ENSG00000254266	2.13612	-1.83708	1.55883	-1.1785	0.238596	1
ENSG00000275880	AL139385.1	ENSG00000275880	1.68497	1.98994	1.6927	1.17561	0.239753	1
ENSG00000175793	SFN	ENSG00000175793	1.70892	2.00696	1.70725	1.17555	0.239773	1
ENSG00000197616	MYH6	ENSG00000197616	1.89222	-2.09592	1.78437	-1.1746	0.240155	1
ENSG00000177272	KCNA3	ENSG00000177272	2.0824	-1.94107	1.65404	-1.17353	0.240582	1
ENSG00000225386	AC099754.1	ENSG00000225386	2.0824	-1.94107	1.65404	-1.17353	0.240582	1
ENSG00000256234	AC022509.2	ENSG00000256234	1.84143	-2.18097	1.85937	-1.17296	0.24081	1
ENSG00000242001	AF186996.2	ENSG00000242001	1.20261	3.71021	3.16695	1.17154	0.241381	1
ENSG00000279603	AP000720.2	ENSG00000279603	1.20261	3.71021	3.16695	1.17154	0.241381	1
ENSG00000280286	FRG1KP	ENSG00000280286	1.62194	-2.19874	1.88161	-1.16854	0.242589	1
ENSG00000229930	AC138393.2	ENSG00000229930	1.77101	2.05025	1.75991	1.16497	0.244031	1
ENSG00000284237	LINC02767	ENSG00000284237	1.33272	-2.73437	2.3475	-1.1648	0.244101	1
ENSG00000232311	AL512303.1	ENSG00000232311	1.61068	-2.18905	1.88222	-1.16301	0.244824	1
ENSG00000230104	AC018712.1	ENSG00000230104	0.913638	3.27856	2.82363	1.16111	0.245595	1
ENSG00000146926	ASB10	ENSG00000146926	0.913638	3.27856	2.82363	1.16111	0.245595	1
ENSG00000240634	AC145285.1	ENSG00000240634	0.913638	3.27856	2.82363	1.16111	0.245595	1
ENSG00000224944	CASC6	ENSG00000224944	1.37095	2.72513	2.34851	1.16037	0.2459	1
ENSG00000224613	AC095032.1	ENSG00000224613	1.13532	2.41661	2.08419	1.1595	0.246253	1
ENSG00000278399	AC026120.1	ENSG00000278399	1.13532	2.41661	2.08419	1.1595	0.246253	1
ENSG00000224072	AL139811.1	ENSG00000224072	2.02034	2.32487	2.00521	1.15941	0.246288	1
ENSG00000163833	FBXO40	ENSG00000163833	1.13157	2.41661	2.08573	1.15864	0.246604	1
ENSG00000286069	AC076968.2	ENSG00000286069	1.13157	2.41661	2.08573	1.15864	0.246604	1
ENSG00000187862	TTC24	ENSG00000187862	1.65058	1.95805	1.69238	1.15698	0.24728	1
ENSG00000271926	AC008972.1	ENSG00000271926	1.8951	-2.09492	1.81149	-1.15647	0.24749	1
ENSG00000227815	AL359265.1	ENSG00000227815	0.936723	3.3116	2.86531	1.15575	0.247781	1
ENSG00000224391	LINC01280	ENSG00000224391	0.936723	3.3116	2.86531	1.15575	0.247781	1
ENSG00000115648	MLPH	ENSG00000115648	0.936723	3.3116	2.86531	1.15575	0.247781	1
ENSG00000199335	RNU6-204P	ENSG00000199335	0.936723	3.3116	2.86531	1.15575	0.247781	1
ENSG00000153347	FAM81B	ENSG00000153347	0.936723	3.3116	2.86531	1.15575	0.247781	1
ENSG00000218153	KRT18P22	ENSG00000218153	0.936723	3.3116	2.86531	1.15575	0.247781	1
ENSG00000260672	AC100827.4	ENSG00000260672	0.936723	3.3116	2.86531	1.15575	0.247781	1
ENSG00000262152	LINC00514	ENSG00000262152	0.936723	3.3116	2.86531	1.15575	0.247781	1
ENSG00000182938	OTOP3	ENSG00000182938	0.936723	3.3116	2.86531	1.15575	0.247781	1
ENSG00000226302	AC122683.1	ENSG00000226302	1.81246	2.15839	1.86823	1.15531	0.247963	1
ENSG00000260394	Z92544.1	ENSG00000260394	1.17144	2.45949	2.13055	1.15439	0.24834	1
ENSG00000226609	AL390067.1	ENSG00000226609	1.27611	2.61767	2.2741	1.15108	0.2497	1
ENSG00000270760	AD001527.1	ENSG00000270760	1.27611	2.61767	2.2741	1.15108	0.2497	1
ENSG00000254233	LINC02365	ENSG00000254233	1.12402	2.39971	2.08553	1.15065	0.249877	1
ENSG00000284716	AL034417.4	ENSG00000284716	0.872249	3.24668	2.82174	1.1506	0.249899	1
ENSG00000244327	AC109992.2	ENSG00000244327	0.872249	3.24668	2.82174	1.1506	0.249899	1
ENSG00000250062	MAPK10-AS1	ENSG00000250062	0.872249	3.24668	2.82174	1.1506	0.249899	1
ENSG00000238221	AL139095.4	ENSG00000238221	0.872249	3.24668	2.82174	1.1506	0.249899	1
ENSG00000286487	AC006398.1	ENSG00000286487	0.872249	3.24668	2.82174	1.1506	0.249899	1
ENSG00000122122	SASH3	ENSG00000122122	0.872249	3.24668	2.82174	1.1506	0.249899	1
ENSG00000237158	AL353718.1	ENSG00000237158	0.872249	3.24668	2.82174	1.1506	0.249899	1
ENSG00000236816	ANKRD20A7P	ENSG00000236816	0.872249	3.24668	2.82174	1.1506	0.249899	1
ENSG00000286092	AC117503.5	ENSG00000286092	0.872249	3.24668	2.82174	1.1506	0.249899	1
ENSG00000277920	AC138969.5	ENSG00000277920	0.872249	3.24668	2.82174	1.1506	0.249899	1
ENSG00000259723	AL354993.2	ENSG00000259723	0.872249	3.24668	2.82174	1.1506	0.249899	1
ENSG00000248098	BCKDHA	ENSG00000248098	0.872249	3.24668	2.82174	1.1506	0.249899	1
ENSG00000285762	AC253536.7	ENSG00000285762	0.872249	3.24668	2.82174	1.1506	0.249899	1
ENSG00000271420	AL109936.3	ENSG00000271420	1.12315	2.39971	2.08589	1.15045	0.24996	1
ENSG00000154227	CERS3	ENSG00000154227	1.12315	2.39971	2.08589	1.15045	0.24996	1
ENSG00000267070	AC026458.2	ENSG00000267070	1.16009	-3.69043	3.20994	-1.14969	0.250273	1
ENSG00000253166	AC131281.1	ENSG00000253166	2.0853	2.34868	2.04891	1.1463	0.25167	1
ENSG00000276166	AC092118.2	ENSG00000276166	2.0853	2.34868	2.04891	1.1463	0.25167	1
ENSG00000272902	TBC1D8-AS1	ENSG00000272902	1.70254	-1.97848	1.72616	-1.14617	0.251724	1
ENSG00000172209	GPR22	ENSG00000172209	1.60606	-2.18788	1.90887	-1.14616	0.251727	1
ENSG00000188910	GJB3	ENSG00000188910	1.6275	1.93977	1.69275	1.14593	0.251824	1
ENSG00000222051	RNU6-1165P	ENSG00000222051	1.18214	3.66583	3.20326	1.14441	0.252456	1
ENSG00000288015	AL159156.1	ENSG00000288015	0.890554	3.24588	2.84033	1.14278	0.253129	1
ENSG00000286446	AL353688.1	ENSG00000286446	0.890554	3.24588	2.84033	1.14278	0.253129	1
ENSG00000203650	LINC01285	ENSG00000203650	2.07489	-1.94095	1.69946	-1.1421	0.253412	1
ENSG00000247570	SDCBPP2	ENSG00000247570	1.28198	2.623	2.29861	1.14112	0.253819	1
ENSG00000274002	AL135999.3	ENSG00000274002	1.77381	-2.37524	2.08169	-1.14102	0.253863	1
ENSG00000279162	AC141586.5	ENSG00000279162	1.27736	2.62298	2.30073	1.14007	0.254258	1
ENSG00000135324	MRAP2	ENSG00000135324	2.01113	-1.63431	1.43509	-1.13882	0.254778	1
ENSG00000205562	AL049775.1	ENSG00000205562	1.73049	2.04792	1.8009	1.13717	0.255468	1
ENSG00000231098	AC008154.2	ENSG00000231098	1.10094	2.37339	2.09003	1.13558	0.256134	1
ENSG00000273176	AL008635.1	ENSG00000273176	1.10094	2.37339	2.09003	1.13558	0.256134	1
ENSG00000150394	CDH8	ENSG00000150394	1.10007	2.37338	2.0904	1.13537	0.25622	1
ENSG00000263164	AC087500.2	ENSG00000263164	2.17015	1.74927	1.54075	1.13534	0.256232	1
ENSG00000285560	AC103739.3	ENSG00000285560	1.09631	2.37336	2.09202	1.13448	0.256593	1
ENSG00000267691	SHC1P2	ENSG00000267691	1.09631	2.37336	2.09202	1.13448	0.256593	1
ENSG00000201451	AL772161.1	ENSG00000201451	1.29768	2.6632	2.34891	1.1338	0.256877	1
ENSG00000115361	ACADL	ENSG00000115361	2.16347	1.73207	1.5279	1.13363	0.256949	1
ENSG00000279289	AL136164.3	ENSG00000279289	1.24673	2.58309	2.28045	1.13271	0.257337	1
ENSG00000233229	CNOT7P1	ENSG00000233229	1.24673	2.58309	2.28045	1.13271	0.257337	1
ENSG00000286705	AC079140.6	ENSG00000286705	1.24586	2.58308	2.28087	1.1325	0.257425	1
ENSG00000119608	PROX2	ENSG00000119608	1.24586	2.58308	2.28087	1.1325	0.257425	1
ENSG00000234880	LINC00163	ENSG00000234880	1.24211	2.58306	2.28267	1.13159	0.257805	1
ENSG00000229154	KCNQ5-AS1	ENSG00000229154	1.77005	-2.3735	2.09768	-1.13149	0.25785	1
ENSG00000226592	AC004911.1	ENSG00000226592	0.850007	-3.23873	2.86281	-1.13131	0.257924	1
ENSG00000253541	SEPTIN10P1	ENSG00000253541	0.850007	-3.23873	2.86281	-1.13131	0.257924	1
ENSG00000228417	AL360182.2	ENSG00000228417	0.850007	-3.23873	2.86281	-1.13131	0.257924	1
ENSG00000288107	AL731769.2	ENSG00000288107	0.850007	-3.23873	2.86281	-1.13131	0.257924	1
ENSG00000267714	AC008738.4	ENSG00000267714	0.850007	-3.23873	2.86281	-1.13131	0.257924	1
ENSG00000244414	CFHR1	ENSG00000244414	0.84914	-3.23743	2.86352	-1.13058	0.258233	1
ENSG00000212297	RNU6-821P	ENSG00000212297	0.84914	-3.23743	2.86352	-1.13058	0.258233	1
ENSG00000250447	LINC02105	ENSG00000250447	0.84914	-3.23743	2.86352	-1.13058	0.258233	1
ENSG00000129152	MYOD1	ENSG00000129152	0.84914	-3.23743	2.86352	-1.13058	0.258233	1
ENSG00000287277	AL392086.3	ENSG00000287277	0.84914	-3.23743	2.86352	-1.13058	0.258233	1
ENSG00000228293	AL049712.1	ENSG00000228293	0.84914	-3.23743	2.86352	-1.13058	0.258233	1
ENSG00000185700	TTTY8B	ENSG00000185700	0.84914	-3.23743	2.86352	-1.13058	0.258233	1
ENSG00000287919	AC092802.5	ENSG00000287919	0.901469	3.26022	2.8896	1.12826	0.25921	1
ENSG00000187475	H1-6	ENSG00000187475	0.901469	3.26022	2.8896	1.12826	0.25921	1
ENSG00000166825	ANPEP	ENSG00000166825	0.901469	3.26022	2.8896	1.12826	0.25921	1
ENSG00000224292	AF196972.1	ENSG00000224292	1.88759	-2.08433	1.85264	-1.12506	0.260565	1
ENSG00000183674	LINC00518	ENSG00000183674	0.842498	-3.22738	2.86901	-1.12491	0.260627	1
ENSG00000158077	NLRP14	ENSG00000158077	0.842498	-3.22738	2.86901	-1.12491	0.260627	1
ENSG00000206927	AC126755.2	ENSG00000206927	0.842498	-3.22738	2.86901	-1.12491	0.260627	1
ENSG00000260896	ARLNC1	ENSG00000260896	0.842498	-3.22738	2.86901	-1.12491	0.260627	1
ENSG00000232884	AF127936.1	ENSG00000232884	2.14078	-1.80637	1.60799	-1.12338	0.261278	1
ENSG00000267345	AC010632.1	ENSG00000267345	2.12632	1.67096	1.48807	1.1229	0.261478	1
ENSG00000232653	GOLGA8N	ENSG00000232653	0.839897	-3.22344	2.87118	-1.12269	0.26157	1
ENSG00000259120	SMIM6	ENSG00000259120	0.839897	-3.22344	2.87118	-1.12269	0.26157	1
ENSG00000251332	AC021106.2	ENSG00000251332	0.837877	-3.22035	2.87287	-1.12095	0.262308	1
ENSG00000250071	AC093214.1	ENSG00000250071	0.837877	-3.22035	2.87287	-1.12095	0.262308	1
ENSG00000271167	LINC01109	ENSG00000271167	0.837877	-3.22035	2.87287	-1.12095	0.262308	1
ENSG00000287935	AC136297.1	ENSG00000287935	0.837877	-3.22035	2.87287	-1.12095	0.262308	1
ENSG00000257119	EEF1B2P4	ENSG00000257119	0.837877	-3.22035	2.87287	-1.12095	0.262308	1
ENSG00000259754	AC092078.2	ENSG00000259754	0.837877	-3.22035	2.87287	-1.12095	0.262308	1
ENSG00000260103	AC012435.2	ENSG00000260103	0.837877	-3.22035	2.87287	-1.12095	0.262308	1
ENSG00000261476	AC009163.4	ENSG00000261476	0.837877	-3.22035	2.87287	-1.12095	0.262308	1
ENSG00000258445	AL132777.1	ENSG00000258445	1.68494	-2.02227	1.80629	-1.11957	0.262896	1
ENSG00000273451	AL031666.3	ENSG00000273451	0.836143	-3.21771	2.87433	-1.11946	0.262942	1
ENSG00000167749	KLK4	ENSG00000167749	0.836143	-3.21771	2.87433	-1.11946	0.262942	1
ENSG00000188984	AADACL3	ENSG00000188984	1.15177	3.61539	3.23772	1.11665	0.264145	1
ENSG00000285703	AL021918.3	ENSG00000285703	1.15177	3.61539	3.23772	1.11665	0.264145	1
ENSG00000187762	HSPE1P11	ENSG00000187762	1.15177	3.61539	3.23772	1.11665	0.264145	1
ENSG00000285871	AL359844.1	ENSG00000285871	1.15177	3.61539	3.23772	1.11665	0.264145	1
ENSG00000109061	MYH1	ENSG00000109061	1.15177	3.61539	3.23772	1.11665	0.264145	1
ENSG00000175318	GRAMD2A	ENSG00000175318	1.596	1.90173	1.70736	1.11384	0.265346	1
ENSG00000236031	AL591721.1	ENSG00000236031	0.86008	3.22638	2.89964	1.11268	0.265844	1
ENSG00000213170	SAR1AP2	ENSG00000213170	1.96862	2.25967	2.03182	1.11214	0.266078	1
ENSG00000186973	FAM183A	ENSG00000186973	1.27508	2.5839	2.32386	1.1119	0.266181	1
ENSG00000287330	AL353697.1	ENSG00000287330	1.27133	2.58395	2.32558	1.1111	0.266526	1
ENSG00000276266	FP325318.1	ENSG00000276266	1.20685	2.54207	2.29128	1.10945	0.267235	1
ENSG00000200966	RN7SKP87	ENSG00000200966	1.20685	2.54207	2.29128	1.10945	0.267235	1
ENSG00000225964	NRIR	ENSG00000225964	0.850874	-3.24011	2.92115	-1.10919	0.267348	1
ENSG00000286982	AC016931.1	ENSG00000286982	0.850874	-3.24011	2.92115	-1.10919	0.267348	1
ENSG00000285759	AL138885.4	ENSG00000285759	0.850874	-3.24011	2.92115	-1.10919	0.267348	1
ENSG00000238109	AC004893.1	ENSG00000238109	0.850874	-3.24011	2.92115	-1.10919	0.267348	1
ENSG00000260205	AL157831.2	ENSG00000260205	0.850874	-3.24011	2.92115	-1.10919	0.267348	1
ENSG00000236266	Z98884.1	ENSG00000236266	1.61533	1.92739	1.73947	1.10803	0.267848	1
ENSG00000259984	AL928711.1	ENSG00000259984	0.848273	-3.23618	2.9233	-1.10703	0.268281	1
ENSG00000234937	AL139128.1	ENSG00000234937	0.848273	-3.23618	2.9233	-1.10703	0.268281	1
ENSG00000259767	AC022558.1	ENSG00000259767	0.848273	-3.23618	2.9233	-1.10703	0.268281	1
ENSG00000229689	AC009237.3	ENSG00000229689	2.09424	-1.96268	1.77362	-1.10659	0.268469	1
ENSG00000274010	AC006011.3	ENSG00000274010	0.84712	-3.23441	2.92425	-1.10607	0.268698	1
ENSG00000255833	TIFAB	ENSG00000255833	0.84712	-3.23441	2.92425	-1.10607	0.268698	1
ENSG00000261970	AL391840.2	ENSG00000261970	0.84712	-3.23441	2.92425	-1.10607	0.268698	1
ENSG00000176349	AC104129.1	ENSG00000176349	0.84712	-3.23441	2.92425	-1.10607	0.268698	1
ENSG00000238358	AC004969.1	ENSG00000238358	0.84712	-3.23441	2.92425	-1.10607	0.268698	1
ENSG00000260509	AL590787.1	ENSG00000260509	0.84712	-3.23441	2.92425	-1.10607	0.268698	1
ENSG00000275056	AC020663.3	ENSG00000275056	0.84712	-3.23441	2.92425	-1.10607	0.268698	1
ENSG00000256195	AP002518.1	ENSG00000256195	1.60355	1.92265	1.74054	1.10463	0.269319	1
ENSG00000175315	CST6	ENSG00000175315	1.22239	2.55164	2.31175	1.10377	0.269692	1
ENSG00000272865	AL591686.2	ENSG00000272865	0.843652	-3.22915	2.92714	-1.10317	0.269952	1
ENSG00000266579	FO680682.1	ENSG00000266579	0.843652	-3.22915	2.92714	-1.10317	0.269952	1
ENSG00000255184	AP004607.6	ENSG00000255184	0.843652	-3.22915	2.92714	-1.10317	0.269952	1
ENSG00000167642	SPINT2	ENSG00000167642	0.843652	-3.22915	2.92714	-1.10317	0.269952	1
ENSG00000275248	AL355810.1	ENSG00000275248	0.843132	3.17229	2.87674	1.10274	0.270141	1
ENSG00000274678	AC106886.3	ENSG00000274678	0.843132	3.17229	2.87674	1.10274	0.270141	1
ENSG00000278881	FP325331.1	ENSG00000278881	0.843132	3.17229	2.87674	1.10274	0.270141	1
ENSG00000232642	AC008073.2	ENSG00000232642	1.21777	2.55161	2.31402	1.10267	0.270169	1
ENSG00000157703	SVOPL	ENSG00000157703	1.9805	-1.69278	1.5358	-1.10222	0.270367	1
ENSG00000224132	AC112715.1	ENSG00000224132	0.86747	3.21294	2.91613	1.10178	0.270556	1
ENSG00000220937	HNRNPA1P41	ENSG00000220937	0.86747	3.21294	2.91613	1.10178	0.270556	1
ENSG00000287349	AC108477.2	ENSG00000287349	1.21145	-2.53878	2.30835	-1.09982	0.271409	1
ENSG00000228986	AC234781.3	ENSG00000228986	1.21145	-2.53878	2.30835	-1.09982	0.271409	1
ENSG00000213061	PFN1P11	ENSG00000213061	1.73955	2.05344	1.8678	1.09939	0.271598	1
ENSG00000238371	AC010145.2	ENSG00000238371	0.675904	-2.90885	2.65139	-1.0971	0.272597	1
ENSG00000271707	ATP1B3P1	ENSG00000271707	0.675904	-2.90885	2.65139	-1.0971	0.272597	1
ENSG00000187715	KBTBD12	ENSG00000187715	0.675904	-2.90885	2.65139	-1.0971	0.272597	1
ENSG00000185028	LRRC14B	ENSG00000185028	0.675904	-2.90885	2.65139	-1.0971	0.272597	1
ENSG00000287548	AC021269.3	ENSG00000287548	0.675904	-2.90885	2.65139	-1.0971	0.272597	1
ENSG00000260211	AC139426.1	ENSG00000260211	1.29903	2.61149	2.38172	1.09648	0.272871	1
ENSG00000260186	LINC02137	ENSG00000260186	1.29903	2.61149	2.38172	1.09648	0.272871	1
ENSG00000226917	LINC01276	ENSG00000226917	0.675037	-2.90731	2.65213	-1.09622	0.272983	1
ENSG00000231397	AC004941.2	ENSG00000231397	0.675037	-2.90731	2.65213	-1.09622	0.272983	1
ENSG00000126733	DACH2	ENSG00000126733	0.675037	-2.90731	2.65213	-1.09622	0.272983	1
ENSG00000251013	GAPDHP62	ENSG00000251013	0.675037	-2.90731	2.65213	-1.09622	0.272983	1
ENSG00000233055	AL353621.1	ENSG00000233055	0.675037	-2.90731	2.65213	-1.09622	0.272983	1
ENSG00000258153	HSPE1P4	ENSG00000258153	0.675037	-2.90731	2.65213	-1.09622	0.272983	1
ENSG00000267195	MIR212	ENSG00000267195	0.675037	-2.90731	2.65213	-1.09622	0.272983	1
ENSG00000278231	AL133342.1	ENSG00000278231	0.675037	-2.90731	2.65213	-1.09622	0.272983	1
ENSG00000267130	AC008738.2	ENSG00000267130	0.675037	-2.90731	2.65213	-1.09622	0.272983	1
ENSG00000270679	AC138473.1	ENSG00000270679	0.675037	-2.90731	2.65213	-1.09622	0.272983	1
ENSG00000268660	LETM1P2	ENSG00000268660	0.675037	-2.90731	2.65213	-1.09622	0.272983	1
ENSG00000262966	AC005695.1	ENSG00000262966	1.91458	2.24221	2.04666	1.09555	0.273277	1
ENSG00000105784	RUNDC3B	ENSG00000105784	1.29441	2.61156	2.38382	1.09553	0.273282	1
ENSG00000287056	AL606970.5	ENSG00000287056	1.6468	-2.10616	1.92287	-1.09532	0.273374	1
ENSG00000132855	ANGPTL3	ENSG00000132855	0.833255	-3.21321	2.93594	-1.09444	0.273762	1
ENSG00000248916	NUP210P3	ENSG00000248916	0.833255	-3.21321	2.93594	-1.09444	0.273762	1
ENSG00000249022	AC093599.1	ENSG00000249022	0.833255	-3.21321	2.93594	-1.09444	0.273762	1
ENSG00000229897	SEPTIN7P7	ENSG00000229897	0.833255	-3.21321	2.93594	-1.09444	0.273762	1
ENSG00000100557	CCDC198	ENSG00000100557	0.833255	-3.21321	2.93594	-1.09444	0.273762	1
ENSG00000178795	GDPD4	ENSG00000178795	1.63228	1.97834	1.80787	1.0943	0.273825	1
ENSG00000174600	CMKLR1	ENSG00000174600	1.48309	-1.91018	1.74566	-1.09424	0.273848	1
ENSG00000236140	AC245014.1	ENSG00000236140	0.836996	3.19262	2.91954	1.09353	0.274159	1
ENSG00000235449	AC098934.3	ENSG00000235449	0.836996	3.19262	2.91954	1.09353	0.274159	1
ENSG00000214888	AL772337.1	ENSG00000214888	0.836996	3.19262	2.91954	1.09353	0.274159	1
ENSG00000235286	AP000925.1	ENSG00000235286	0.836996	3.19262	2.91954	1.09353	0.274159	1
ENSG00000285850	AC009152.3	ENSG00000285850	0.836996	3.19262	2.91954	1.09353	0.274159	1
ENSG00000236611	LINC02556	ENSG00000236611	0.836996	3.19262	2.91954	1.09353	0.274159	1
ENSG00000272567	AC109347.2	ENSG00000272567	0.832388	-3.21188	2.93746	-1.09342	0.27421	1
ENSG00000253121	AC120042.2	ENSG00000253121	0.832388	-3.21188	2.93746	-1.09342	0.27421	1
ENSG00000268423	AC093503.1	ENSG00000268423	1.20019	-2.5253	2.31122	-1.09262	0.274559	1
ENSG00000274210	RNVU1-27	ENSG00000274210	0.671283	-2.90061	2.65534	-1.09237	0.27467	1
ENSG00000287858	AC020550.2	ENSG00000287858	0.671283	-2.90061	2.65534	-1.09237	0.27467	1
ENSG00000214145	LINC00887	ENSG00000214145	0.671283	-2.90061	2.65534	-1.09237	0.27467	1
ENSG00000270889	AC087072.1	ENSG00000270889	0.671283	-2.90061	2.65534	-1.09237	0.27467	1
ENSG00000276500	BMS1P14	ENSG00000276500	0.671283	-2.90061	2.65534	-1.09237	0.27467	1
ENSG00000229870	RPL21P89	ENSG00000229870	0.671283	-2.90061	2.65534	-1.09237	0.27467	1
ENSG00000259500	KRT8P24	ENSG00000259500	0.671283	-2.90061	2.65534	-1.09237	0.27467	1
ENSG00000262519	TXNP4	ENSG00000262519	0.671283	-2.90061	2.65534	-1.09237	0.27467	1
ENSG00000287961	AC020911.4	ENSG00000287961	0.671283	-2.90061	2.65534	-1.09237	0.27467	1
ENSG00000287533	AC011477.8	ENSG00000287533	0.671283	-2.90061	2.65534	-1.09237	0.27467	1
ENSG00000162840	MT2P1	ENSG00000162840	1.21058	-2.53778	2.32525	-1.0914	0.275097	1
ENSG00000286652	AL021918.5	ENSG00000286652	1.19759	-2.52219	2.3119	-1.09096	0.275291	1
ENSG00000116882	HAO2	ENSG00000116882	1.63603	1.97045	1.80693	1.0905	0.275495	1
ENSG00000202078	AL513282.1	ENSG00000202078	1.75021	2.0796	1.90752	1.09021	0.275619	1
ENSG00000287759	AL353151.2	ENSG00000287759	1.71647	2.03422	1.86882	1.0885	0.276374	1
ENSG00000253408	AC083973.1	ENSG00000253408	1.18923	-2.53987	2.3364	-1.08709	0.276998	1
ENSG00000065325	GLP2R	ENSG00000065325	1.18923	-2.53987	2.3364	-1.08709	0.276998	1
ENSG00000224796	RPL32P1	ENSG00000224796	1.1771	-2.52529	2.32304	-1.08706	0.277008	1
ENSG00000260385	AL356961.1	ENSG00000260385	1.1771	-2.52529	2.32304	-1.08706	0.277008	1
ENSG00000230069	LRRC37A15P	ENSG00000230069	1.87921	2.22237	2.04588	1.08626	0.277362	1
ENSG00000266934	AC005746.1	ENSG00000266934	1.15311	-2.53884	2.33844	-1.0857	0.277613	1
ENSG00000250493	AP004147.1	ENSG00000250493	1.94991	-1.7218	1.58633	-1.0854	0.277745	1
ENSG00000235431	AC010991.1	ENSG00000235431	2.00189	-1.62656	1.49865	-1.08535	0.277765	1
ENSG00000287807	AL390242.1	ENSG00000287807	1.56916	1.88932	1.74098	1.0852	0.277831	1
ENSG00000271185	AC007029.2	ENSG00000271185	1.68321	-2.01912	1.86131	-1.08478	0.278018	1
ENSG00000157017	GHRL	ENSG00000157017	1.9473	-1.71989	1.5863	-1.08422	0.278269	1
ENSG00000183379	SYNDIG1L	ENSG00000183379	1.64596	1.96923	1.81646	1.0841	0.27832	1
ENSG00000277382	AC005837.4	ENSG00000277382	1.22516	2.5317	2.33693	1.08334	0.278656	1
ENSG00000201492	RNA5SP78	ENSG00000201492	0.686424	2.86942	2.65019	1.08272	0.278932	1
ENSG00000287390	AC006525.1	ENSG00000287390	0.686424	2.86942	2.65019	1.08272	0.278932	1
ENSG00000287829	AC002542.6	ENSG00000287829	0.686424	2.86942	2.65019	1.08272	0.278932	1
ENSG00000173535	TNFRSF10C	ENSG00000173535	0.686424	2.86942	2.65019	1.08272	0.278932	1
ENSG00000250699	AP000892.1	ENSG00000250699	0.686424	2.86942	2.65019	1.08272	0.278932	1
ENSG00000268295	POLR3GP1	ENSG00000268295	1.18172	-2.53085	2.33844	-1.08228	0.279128	1
ENSG00000258896	SCOCP1	ENSG00000258896	1.57292	1.882	1.74006	1.08157	0.279442	1
ENSG00000239152	RNA5SP310	ENSG00000239152	1.06899	3.54097	3.27419	1.08148	0.279485	1
ENSG00000262488	AC133065.2	ENSG00000262488	1.06106	2.32769	2.15299	1.08115	0.279633	1
ENSG00000278967	AL138847.2	ENSG00000278967	1.17826	-2.52669	2.3394	-1.08006	0.280116	1
ENSG00000141738	GRB7	ENSG00000141738	1.72739	2.0423	1.89338	1.07865	0.280742	1
ENSG00000231057	AC096637.3	ENSG00000231057	1.15398	-2.53991	2.35476	-1.07863	0.280753	1
ENSG00000264324	AC006030.1	ENSG00000264324	1.13925	-2.52215	2.34253	-1.07668	0.281625	1
ENSG00000254088	SLC2A3P4	ENSG00000254088	1.13925	-2.52215	2.34253	-1.07668	0.281625	1
ENSG00000179342	AC008267.1	ENSG00000179342	1.69524	2.01564	1.87235	1.07653	0.281691	1
ENSG00000226499	AL136380.1	ENSG00000226499	1.50946	2.87064	2.66731	1.07623	0.281825	1
ENSG00000271653	AC097359.3	ENSG00000271653	1.26291	2.56982	2.38979	1.07533	0.282226	1
ENSG00000164627	KIF6	ENSG00000164627	1.26291	2.56982	2.38979	1.07533	0.282226	1
ENSG00000184617	ZNF840P	ENSG00000184617	1.26291	2.56982	2.38979	1.07533	0.282226	1
ENSG00000267298	AC006116.6	ENSG00000267298	1.50705	-1.87026	1.73961	-1.0751	0.28233	1
ENSG00000174567	GOLT1A	ENSG00000174567	1.25916	2.56987	2.39154	1.07457	0.282569	1
ENSG00000279689	AC022400.9	ENSG00000279689	1.1716	2.49938	2.32676	1.07419	0.282738	1
ENSG00000279360	AC007546.2	ENSG00000279360	1.14647	-2.53086	2.35698	-1.07377	0.282925	1
ENSG00000185974	GRK1	ENSG00000185974	1.14647	-2.53086	2.35698	-1.07377	0.282925	1
ENSG00000171094	ALK	ENSG00000171094	1.69158	-2.02568	1.88688	-1.07356	0.28302	1
ENSG00000287486	AC114291.2	ENSG00000287486	1.66989	-2.05667	1.91762	-1.07251	0.283492	1
ENSG00000288156	AC104530.1	ENSG00000288156	1.143	-2.52668	2.35802	-1.07153	0.283933	1
ENSG00000275017	AL353748.2	ENSG00000275017	1.68696	-2.02166	1.88713	-1.07129	0.284041	1
ENSG00000212371	AF111168.1	ENSG00000212371	1.68696	-2.02166	1.88713	-1.07129	0.284041	1
ENSG00000174059	CD34	ENSG00000174059	1.66642	-2.05363	1.91784	-1.0708	0.284259	1
ENSG00000243094	AC079203.1	ENSG00000243094	1.63582	-2.09778	1.96315	-1.06858	0.285259	1
ENSG00000155966	AFF2	ENSG00000155966	1.13723	-2.51966	2.35976	-1.06776	0.285627	1
ENSG00000224908	TIMM8BP2	ENSG00000224908	1.48483	-1.91387	1.79288	-1.06748	0.285753	1
ENSG00000122679	RAMP3	ENSG00000122679	1.20457	2.49898	2.34115	1.06742	0.285784	1
ENSG00000108849	PPY	ENSG00000108849	1.20082	2.49902	2.34304	1.06657	0.286165	1
ENSG00000270578	AP000787.2	ENSG00000270578	1.67657	-2.01256	1.88769	-1.06615	0.286358	1
ENSG00000196932	TMEM26	ENSG00000196932	1.48223	-1.91148	1.793	-1.06608	0.286389	1
ENSG00000225194	LINC00092	ENSG00000225194	1.86742	-2.19704	2.06188	-1.06555	0.286627	1
ENSG00000227775	AL031282.1	ENSG00000227775	1.95944	-1.73178	1.62654	-1.0647	0.287012	1
ENSG00000273327	OR6L2P	ENSG00000273327	1.6797	2.0183	1.89605	1.06448	0.287113	1
ENSG00000245384	CXXC4-AS1	ENSG00000245384	1.73573	-1.93272	1.81646	-1.064	0.287328	1
ENSG00000230397	SPTLC1P1	ENSG00000230397	1.66266	-2.05023	1.92717	-1.06386	0.287393	1
ENSG00000187242	KRT12	ENSG00000187242	1.8532	2.17019	2.04174	1.06292	0.28782	1
ENSG00000197149	AC107956.1	ENSG00000197149	1.03735	-2.2694	2.13757	-1.06167	0.288384	1
ENSG00000228485	GRK5-IT1	ENSG00000228485	1.03735	-2.2694	2.13757	-1.06167	0.288384	1
ENSG00000242853	RN7SL749P	ENSG00000242853	1.20943	-2.53648	2.39054	-1.06105	0.288667	1
ENSG00000240991	RPL23AP67	ENSG00000240991	2.19182	1.72392	1.62556	1.06051	0.288913	1
ENSG00000261314	AC105275.2	ENSG00000261314	0.66334	2.82913	2.6699	1.05964	0.28931	1
ENSG00000236330	RPL5P9	ENSG00000236330	0.66334	2.82913	2.6699	1.05964	0.28931	1
ENSG00000241131	LINC02032	ENSG00000241131	0.66334	2.82913	2.6699	1.05964	0.28931	1
ENSG00000251075	HTT-AS	ENSG00000251075	0.66334	2.82913	2.6699	1.05964	0.28931	1
ENSG00000233191	AC006372.2	ENSG00000233191	0.66334	2.82913	2.6699	1.05964	0.28931	1
ENSG00000165182	CXorf58	ENSG00000165182	0.66334	2.82913	2.6699	1.05964	0.28931	1
ENSG00000214146	LINC02026	ENSG00000214146	1.03273	-2.26331	2.13862	-1.05831	0.289916	1
ENSG00000267147	LINC01842	ENSG00000267147	1.03273	-2.26331	2.13862	-1.05831	0.289916	1
ENSG00000286387	AC007432.1	ENSG00000286387	1.1901	-2.54105	2.40108	-1.05829	0.289922	1
ENSG00000237836	PHKA2-AS1	ENSG00000237836	1.84807	-2.18109	2.06305	-1.05722	0.290412	1
ENSG00000236501	AC074286.1	ENSG00000236501	1.85244	2.12842	2.01493	1.05633	0.290819	1
ENSG00000216921	FAM240C	ENSG00000216921	1.01426	-2.26942	2.14851	-1.05628	0.290842	1
ENSG00000255241	AP005436.3	ENSG00000255241	1.01426	-2.26942	2.14851	-1.05628	0.290842	1
ENSG00000271889	AC016747.2	ENSG00000271889	1.67656	1.97347	1.86862	1.05611	0.29092	1
ENSG00000239122	RNU2-11P	ENSG00000239122	1.18635	-2.5365	2.40215	-1.05593	0.291001	1
ENSG00000244459	AC147067.1	ENSG00000244459	1.70263	1.99477	1.89358	1.05344	0.292141	1
ENSG00000213371	NAP1L1P3	ENSG00000213371	0.809133	3.12269	2.96538	1.05305	0.292319	1
ENSG00000216331	H1-12P	ENSG00000216331	0.809133	3.12269	2.96538	1.05305	0.292319	1
ENSG00000286920	SMIM40	ENSG00000286920	0.809133	3.12269	2.96538	1.05305	0.292319	1
ENSG00000174038	C9orf131	ENSG00000174038	0.809133	3.12269	2.96538	1.05305	0.292319	1
ENSG00000276898	BX664730.1	ENSG00000276898	0.809133	3.12269	2.96538	1.05305	0.292319	1
ENSG00000150782	IL18	ENSG00000150782	0.809133	3.12269	2.96538	1.05305	0.292319	1
ENSG00000267404	AC023043.2	ENSG00000267404	0.809133	3.12269	2.96538	1.05305	0.292319	1
ENSG00000269546	CLIC4P2	ENSG00000269546	0.809133	3.12269	2.96538	1.05305	0.292319	1
ENSG00000284377	AL589669.1	ENSG00000284377	1.02209	-3.50508	3.33075	-1.05234	0.292644	1
ENSG00000270433	H3P37	ENSG00000270433	1.53304	1.85813	1.76617	1.05206	0.29277	1
ENSG00000224481	AC245100.1	ENSG00000224481	0.784794	3.08006	2.92832	1.05182	0.292884	1
ENSG00000203812	H2AC18	ENSG00000203812	0.784794	3.08006	2.92832	1.05182	0.292884	1
ENSG00000143167	GPA33	ENSG00000143167	0.784794	3.08006	2.92832	1.05182	0.292884	1
ENSG00000173930	SLCO4C1	ENSG00000173930	0.784794	3.08006	2.92832	1.05182	0.292884	1
ENSG00000214102	WEE2	ENSG00000214102	0.784794	3.08006	2.92832	1.05182	0.292884	1
ENSG00000253896	AC144568.2	ENSG00000253896	0.784794	3.08006	2.92832	1.05182	0.292884	1
ENSG00000183378	OVCH2	ENSG00000183378	0.784794	3.08006	2.92832	1.05182	0.292884	1
ENSG00000066336	SPI1	ENSG00000066336	0.784794	3.08006	2.92832	1.05182	0.292884	1
ENSG00000121335	PRB2	ENSG00000121335	0.784794	3.08006	2.92832	1.05182	0.292884	1
ENSG00000258861	MIR381HG	ENSG00000258861	0.784794	3.08006	2.92832	1.05182	0.292884	1
ENSG00000261837	AC046158.2	ENSG00000261837	0.784794	3.08006	2.92832	1.05182	0.292884	1
ENSG00000249753	AC084357.2	ENSG00000249753	1.19094	-2.51395	2.39563	-1.04939	0.293999	1
ENSG00000231245	C1DP1	ENSG00000231245	1.01689	-3.49822	3.33531	-1.04884	0.29425	1
ENSG00000200309	AC011603.1	ENSG00000200309	1.01689	-3.49822	3.33531	-1.04884	0.29425	1
ENSG00000185610	DBX2	ENSG00000185610	1.15138	-2.53689	2.42044	-1.04811	0.294589	1
ENSG00000268173	AC007192.1	ENSG00000268173	1.15138	-2.53689	2.42044	-1.04811	0.294589	1
ENSG00000272056	AC013472.2	ENSG00000272056	1.89334	2.18121	2.08123	1.04804	0.294621	1
ENSG00000236040	CHIAP1	ENSG00000236040	0.979009	-2.26944	2.16595	-1.04778	0.294739	1
ENSG00000287917	AP000944.7	ENSG00000287917	0.979009	-2.26944	2.16595	-1.04778	0.294739	1
ENSG00000214881	TMEM14DP	ENSG00000214881	0.979009	-2.26944	2.16595	-1.04778	0.294739	1
ENSG00000276631	AC007786.3	ENSG00000276631	0.979009	-2.26944	2.16595	-1.04778	0.294739	1
ENSG00000287997	AL354950.3	ENSG00000287997	1.50791	-1.87079	1.78678	-1.04702	0.295092	1
ENSG00000150783	TEX12	ENSG00000150783	1.50531	-1.86839	1.7869	-1.04561	0.295742	1
ENSG00000197416	FABP12	ENSG00000197416	1.14676	-2.53125	2.42187	-1.04516	0.295948	1
ENSG00000199377	RNU5F-1	ENSG00000199377	0.975255	-2.26444	2.16695	-1.04499	0.296027	1
ENSG00000262050	AC005696.1	ENSG00000262050	0.975255	-2.26444	2.16695	-1.04499	0.296027	1
ENSG00000248692	ADGRL3-AS1	ENSG00000248692	0.974388	-2.26329	2.16718	-1.04435	0.296325	1
ENSG00000223829	AC004870.2	ENSG00000223829	0.974388	-2.26329	2.16718	-1.04435	0.296325	1
ENSG00000171631	P2RY6	ENSG00000171631	0.974388	-2.26329	2.16718	-1.04435	0.296325	1
ENSG00000123171	CCDC70	ENSG00000123171	0.974388	-2.26329	2.16718	-1.04435	0.296325	1
ENSG00000268070	AC006539.2	ENSG00000268070	0.974388	-2.26329	2.16718	-1.04435	0.296325	1
ENSG00000222585	RNA5SP494	ENSG00000222585	0.974388	-2.26329	2.16718	-1.04435	0.296325	1
ENSG00000229282	AL031963.2	ENSG00000229282	1.03821	-2.2706	2.17487	-1.04402	0.296476	1
ENSG00000179256	SMCO3	ENSG00000179256	1.03821	-2.2706	2.17487	-1.04402	0.296476	1
ENSG00000208892	SNORA49	ENSG00000208892	1.16699	-2.51285	2.40777	-1.04364	0.29665	1
ENSG00000244383	FAM3D-AS1	ENSG00000244383	0.773879	3.06496	2.93919	1.04279	0.297046	1
ENSG00000251148	AL158068.2	ENSG00000251148	0.773879	3.06496	2.93919	1.04279	0.297046	1
ENSG00000112053	SLC26A8	ENSG00000112053	0.773879	3.06496	2.93919	1.04279	0.297046	1
ENSG00000217767	NDUFAB1P1	ENSG00000217767	0.773879	3.06496	2.93919	1.04279	0.297046	1
ENSG00000235077	AC073842.1	ENSG00000235077	0.773879	3.06496	2.93919	1.04279	0.297046	1
ENSG00000171483	SSX6P	ENSG00000171483	0.773879	3.06496	2.93919	1.04279	0.297046	1
ENSG00000255046	AC069185.1	ENSG00000255046	0.773879	3.06496	2.93919	1.04279	0.297046	1
ENSG00000133742	CA1	ENSG00000133742	0.773879	3.06496	2.93919	1.04279	0.297046	1
ENSG00000228366	AL592437.1	ENSG00000228366	0.773879	3.06496	2.93919	1.04279	0.297046	1
ENSG00000224745	AC063965.2	ENSG00000224745	0.773879	3.06496	2.93919	1.04279	0.297046	1
ENSG00000279182	CR559946.2	ENSG00000279182	0.773879	3.06496	2.93919	1.04279	0.297046	1
ENSG00000253690	AC021678.2	ENSG00000253690	1.03648	-2.2683	2.17528	-1.04276	0.297057	1
ENSG00000118972	FGF23	ENSG00000118972	1.03648	-2.2683	2.17528	-1.04276	0.297057	1
ENSG00000285621	AL138999.2	ENSG00000285621	1.6257	-2.2273	2.13637	-1.04257	0.297149	1
ENSG00000285740	AC090692.3	ENSG00000285740	1.49867	-1.86222	1.78719	-1.04198	0.29742	1
ENSG00000285587	AC012470.1	ENSG00000285587	1.4978	-1.86142	1.78723	-1.04151	0.297639	1
ENSG00000252985	AC006443.1	ENSG00000252985	1.20207	2.5058	2.40713	1.04099	0.29788	1
ENSG00000260493	AC011773.4	ENSG00000260493	1.61155	-2.2136	2.12843	-1.04001	0.298334	1
ENSG00000238164	TNFRSF14-AS1	ENSG00000238164	1.01513	-2.27062	2.18589	-1.03876	0.298915	1
ENSG00000197241	SLC2A7	ENSG00000197241	1.01513	-2.27062	2.18589	-1.03876	0.298915	1
ENSG00000249650	AC106772.1	ENSG00000249650	1.01513	-2.27062	2.18589	-1.03876	0.298915	1
ENSG00000107099	DOCK8	ENSG00000107099	1.01513	-2.27062	2.18589	-1.03876	0.298915	1
ENSG00000165105	RASEF	ENSG00000165105	1.01513	-2.27062	2.18589	-1.03876	0.298915	1
ENSG00000227083	L29074.1	ENSG00000227083	1.64445	1.98636	1.91328	1.0382	0.299179	1
ENSG00000259665	AC021231.3	ENSG00000259665	1.1471	2.427	2.33952	1.03739	0.299552	1
ENSG00000254419	AL139349.1	ENSG00000254419	1.1471	2.427	2.33952	1.03739	0.299552	1
ENSG00000287089	AL138889.3	ENSG00000287089	1.02897	-2.25825	2.17707	-1.03729	0.299601	1
ENSG00000208037	MIR320A	ENSG00000208037	1.14624	2.42701	2.33999	1.03719	0.299648	1
ENSG00000161281	COX7A1	ENSG00000161281	2.04201	1.61797	1.5604	1.03689	0.299785	1
ENSG00000077935	SMC1B	ENSG00000077935	1.96288	-1.683	1.62433	-1.03612	0.300147	1
ENSG00000076344	RGS11	ENSG00000076344	1.97064	1.569	1.51461	1.03591	0.300245	1
ENSG00000233045	AC097523.1	ENSG00000233045	2.04744	1.63145	1.57596	1.03521	0.30057	1
ENSG00000231829	AL157834.1	ENSG00000231829	1.5753	1.85067	1.78869	1.03465	0.30083	1
ENSG00000197213	ZSCAN5B	ENSG00000197213	1.59687	1.8976	1.83418	1.03458	0.300867	1
ENSG00000272657	AP000317.2	ENSG00000272657	2.0449	1.6136	1.56026	1.03419	0.301049	1
ENSG00000207525	AC009053.1	ENSG00000207525	1.6482	1.97774	1.91247	1.03413	0.301075	1
ENSG00000277496	AL357033.4	ENSG00000277496	1.53768	-1.78908	1.73127	-1.03339	0.301422	1
ENSG00000275286	AC025253.1	ENSG00000275286	2.07498	-2.22373	2.15199	-1.03334	0.301445	1
ENSG00000181085	MAPK15	ENSG00000181085	1.00589	-2.25823	2.18824	-1.03199	0.302079	1
ENSG00000234336	JAZF1-AS1	ENSG00000234336	1.02565	2.22188	2.15328	1.03186	0.302137	1
ENSG00000229227	AL356056.1	ENSG00000229227	1.02565	2.22188	2.15328	1.03186	0.302137	1
ENSG00000279905	AC063926.3	ENSG00000279905	2.05119	1.62573	1.57577	1.03171	0.302209	1
ENSG00000251513	LIX1-AS1	ENSG00000251513	1.02478	2.22189	2.15369	1.03167	0.302228	1
ENSG00000226659	AC021028.1	ENSG00000226659	1.02478	2.22189	2.15369	1.03167	0.302228	1
ENSG00000227289	HSFY3P	ENSG00000227289	1.02478	2.22189	2.15369	1.03167	0.302228	1
ENSG00000223663	NDUFB4P8	ENSG00000223663	1.57905	1.84303	1.78774	1.03093	0.302574	1
ENSG00000277299	AC084876.1	ENSG00000277299	1.04873	2.25245	2.18496	1.03089	0.302592	1
ENSG00000276593	AC022306.3	ENSG00000276593	1.55221	1.82953	1.77472	1.03088	0.302595	1
ENSG00000251303	CAB39P1	ENSG00000251303	0.979876	-2.27065	2.20345	-1.0305	0.302777	1
ENSG00000131484	AC091132.1	ENSG00000131484	0.979876	-2.27065	2.20345	-1.0305	0.302777	1
ENSG00000235770	LINC00607	ENSG00000235770	0.978142	-2.26833	2.20393	-1.02922	0.303377	1
ENSG00000244342	LINC00698	ENSG00000244342	1.01326	3.4433	3.34649	1.02893	0.303513	1
ENSG00000185758	CLDN24	ENSG00000185758	1.01326	3.4433	3.34649	1.02893	0.303513	1
ENSG00000225956	AL050320.1	ENSG00000225956	1.01326	3.4433	3.34649	1.02893	0.303513	1
ENSG00000248568	KRT8P48	ENSG00000248568	1.44033	-2.00004	1.94751	-1.02697	0.304434	1
ENSG00000255240	AP001636.3	ENSG00000255240	1.52072	1.78707	1.74263	1.0255	0.305126	1
ENSG00000227868	TEX46	ENSG00000227868	1.70542	-1.96629	1.91979	-1.02422	0.30573	1
ENSG00000239899	RN7SL674P	ENSG00000239899	0.970634	-2.25819	2.20603	-1.02364	0.306005	1
ENSG00000164304	CAGE1	ENSG00000164304	0.970634	-2.25819	2.20603	-1.02364	0.306005	1
ENSG00000271268	AC015849.6	ENSG00000271268	0.970634	-2.25819	2.20603	-1.02364	0.306005	1
ENSG00000266721	MIR5695	ENSG00000266721	1.93956	2.28064	2.22823	1.02352	0.306062	1
ENSG00000249494	AC008629.1	ENSG00000249494	1.36131	-2.76528	2.70505	-1.02227	0.306654	1
ENSG00000105695	MAG	ENSG00000105695	1.36131	-2.76528	2.70505	-1.02227	0.306654	1
ENSG00000279625	AL591122.1	ENSG00000279625	0.628086	2.76168	2.70205	1.02207	0.306748	1
ENSG00000271329	AL035417.2	ENSG00000271329	0.628086	2.76168	2.70205	1.02207	0.306748	1
ENSG00000288560	AL360015.1	ENSG00000288560	0.628086	2.76168	2.70205	1.02207	0.306748	1
ENSG00000147183	CPXCR1	ENSG00000147183	0.628086	2.76168	2.70205	1.02207	0.306748	1
ENSG00000235254	TMEM185AP1	ENSG00000235254	0.628086	2.76168	2.70205	1.02207	0.306748	1
ENSG00000232063	AL691447.2	ENSG00000232063	0.628086	2.76168	2.70205	1.02207	0.306748	1
ENSG00000229065	AL354893.2	ENSG00000229065	0.628086	2.76168	2.70205	1.02207	0.306748	1
ENSG00000233013	FAM157B	ENSG00000233013	0.628086	2.76168	2.70205	1.02207	0.306748	1
ENSG00000170426	SDR9C7	ENSG00000170426	0.628086	2.76168	2.70205	1.02207	0.306748	1
ENSG00000225193	RPS12P26	ENSG00000225193	0.628086	2.76168	2.70205	1.02207	0.306748	1
ENSG00000273669	AC015819.1	ENSG00000273669	0.628086	2.76168	2.70205	1.02207	0.306748	1
ENSG00000244357	RN7SL145P	ENSG00000244357	1.97592	-1.65628	1.62376	-1.02003	0.307715	1
ENSG00000105675	ATP4A	ENSG00000105675	1.14097	2.45388	2.40601	1.01989	0.307779	1
ENSG00000229751	AC044781.1	ENSG00000229751	1.9083	-1.79578	1.76321	-1.01847	0.308454	1
ENSG00000236878	MTATP6P26	ENSG00000236878	1.60214	1.86592	1.84043	1.01385	0.310656	1
ENSG00000278869	BX539320.1	ENSG00000278869	1.53854	-1.78713	1.7634	-1.01346	0.310843	1
ENSG00000156206	CFAP161	ENSG00000156206	1.63755	1.94979	1.92455	1.01312	0.311005	1
ENSG00000241469	LINC00635	ENSG00000241469	1.63842	1.94782	1.92436	1.01219	0.311446	1
ENSG00000008226	DLEC1	ENSG00000008226	1.92765	-1.81434	1.79565	-1.01041	0.312299	1
ENSG00000280382	AC096920.1	ENSG00000280382	0.738626	3.00494	2.97455	1.01021	0.312393	1
ENSG00000236920	AL590727.1	ENSG00000236920	0.738626	3.00494	2.97455	1.01021	0.312393	1
ENSG00000285881	AC105206.3	ENSG00000285881	0.738626	3.00494	2.97455	1.01021	0.312393	1
ENSG00000207199	AC108863.1	ENSG00000207199	0.738626	3.00494	2.97455	1.01021	0.312393	1
ENSG00000230537	AL158071.3	ENSG00000230537	0.738626	3.00494	2.97455	1.01021	0.312393	1
ENSG00000277828	AL137067.2	ENSG00000277828	0.738626	3.00494	2.97455	1.01021	0.312393	1
ENSG00000277892	MIR6746	ENSG00000277892	0.738626	3.00494	2.97455	1.01021	0.312393	1
ENSG00000111291	GPRC5D	ENSG00000111291	0.738626	3.00494	2.97455	1.01021	0.312393	1
ENSG00000170374	SP7	ENSG00000170374	0.738626	3.00494	2.97455	1.01021	0.312393	1
ENSG00000259402	AC090515.6	ENSG00000259402	0.738626	3.00494	2.97455	1.01021	0.312393	1
ENSG00000278893	AC010533.1	ENSG00000278893	0.738626	3.00494	2.97455	1.01021	0.312393	1
ENSG00000263893	AC080037.2	ENSG00000263893	0.738626	3.00494	2.97455	1.01021	0.312393	1
ENSG00000279250	AC022919.1	ENSG00000279250	0.738626	3.00494	2.97455	1.01021	0.312393	1
ENSG00000226239	AL031658.1	ENSG00000226239	0.738626	3.00494	2.97455	1.01021	0.312393	1
ENSG00000259242	AC002306.1	ENSG00000259242	0.738626	3.00494	2.97455	1.01021	0.312393	1
ENSG00000213600	U73169.1	ENSG00000213600	1.1131	2.38781	2.36699	1.0088	0.313072	1
ENSG00000260495	AC009148.1	ENSG00000260495	2.04346	-1.60469	1.59093	-1.00865	0.313142	1
ENSG00000243022	MARK3P3	ENSG00000243022	1.11224	2.38781	2.36748	1.00859	0.313173	1
ENSG00000288086	AL157414.4	ENSG00000288086	1.11224	2.38781	2.36748	1.00859	0.313173	1
ENSG00000206228	HNRNPA1P4	ENSG00000206228	1.54519	-1.79208	1.77812	-1.00785	0.313527	1
ENSG00000231416	AL358472.1	ENSG00000231416	1.10848	2.38779	2.36959	1.00768	0.313608	1
ENSG00000279762	AC005899.9	ENSG00000279762	1.10848	2.38779	2.36959	1.00768	0.313608	1
ENSG00000171234	UGT2B7	ENSG00000171234	1.54317	-1.79019	1.7782	-1.00674	0.314058	1
ENSG00000258477	PPIAP6	ENSG00000258477	2.0686	-1.54212	1.53251	-1.00627	0.314286	1
ENSG00000180113	TDRD6	ENSG00000180113	0.990396	2.17235	2.16143	1.00505	0.314871	1
ENSG00000277602	AC005363.2	ENSG00000277602	0.990396	2.17235	2.16143	1.00505	0.314871	1
ENSG00000181007	ZFP82	ENSG00000181007	0.990396	2.17235	2.16143	1.00505	0.314871	1
ENSG00000283673	MIR4531	ENSG00000283673	0.990396	2.17235	2.16143	1.00505	0.314871	1
ENSG00000241680	RPL31P49	ENSG00000241680	1.14749	2.43345	2.42203	1.00472	0.315034	1
ENSG00000012124	CD22	ENSG00000012124	1.79361	2.11635	2.11154	1.00228	0.316209	1
ENSG00000262248	AC027796.2	ENSG00000262248	1.53392	-1.7816	1.77858	-1.0017	0.316488	1
ENSG00000286121	AC093298.2	ENSG00000286121	1.79789	2.11382	2.1125	1.00063	0.317008	1
ENSG00000183549	ACSM5	ENSG00000183549	2.10175	-1.98799	1.99009	-0.998945	0.317822	1
ENSG00000214369	AC009967.2	ENSG00000214369	1.00257	2.19246	2.19642	0.998194	0.318185	1
ENSG00000276718	AC005840.4	ENSG00000276718	1.99736	1.56237	1.56544	0.998043	0.318259	1
ENSG00000234036	TXNP6	ENSG00000234036	2.05476	-1.5777	1.5817	-0.997472	0.318536	1
ENSG00000274114	ALOX15P1	ENSG00000274114	2.09432	1.62363	1.62827	0.997153	0.31869	1
ENSG00000225401	TGIF2P1	ENSG00000225401	1.45862	1.73936	1.7453	0.996595	0.318961	1
ENSG00000273855	AC020658.5	ENSG00000273855	1.95913	-1.68201	1.68959	-0.995513	0.319487	1
ENSG00000237039	AC018738.1	ENSG00000237039	2.00198	1.55546	1.56518	0.993791	0.320325	1
ENSG00000240668	KRT8P36	ENSG00000240668	1.7382	2.10184	2.11864	0.992071	0.321163	1
ENSG00000254208	AC011773.1	ENSG00000254208	2.05563	-1.57777	1.59092	-0.99173	0.321329	1
ENSG00000101892	ATP1B4	ENSG00000101892	1.48084	1.7621	1.77683	0.991713	0.321338	1
ENSG00000286550	AL591002.1	ENSG00000286550	1.07785	2.34125	2.36126	0.991524	0.32143	1
ENSG00000251728	AC004849.1	ENSG00000251728	1.07785	2.34125	2.36126	0.991524	0.32143	1
ENSG00000227835	CARM1P1	ENSG00000227835	1.07785	2.34125	2.36126	0.991524	0.32143	1
ENSG00000287511	AL109984.1	ENSG00000287511	1.94907	1.52484	1.53814	0.991358	0.321511	1
ENSG00000259314	AC103739.2	ENSG00000259314	1.07698	2.34124	2.36178	0.991305	0.321537	1
ENSG00000179046	TRIML2	ENSG00000179046	1.08877	2.35221	2.37398	0.990832	0.321767	1
ENSG00000251235	SNRPCP2	ENSG00000251235	1.07323	2.3412	2.364	0.990354	0.322001	1
ENSG00000248103	AC008443.3	ENSG00000248103	1.07323	2.3412	2.364	0.990354	0.322001	1
ENSG00000201659	RNU12-2P	ENSG00000201659	1.07323	2.3412	2.364	0.990354	0.322001	1
ENSG00000232377	AC016910.2	ENSG00000232377	0.967312	2.14187	2.16759	0.988134	0.323087	1
ENSG00000144488	ESPNL	ENSG00000144488	0.966444	2.14187	2.16804	0.987929	0.323188	1
ENSG00000127362	TAS2R3	ENSG00000127362	0.966444	2.14187	2.16804	0.987929	0.323188	1
ENSG00000134242	PTPN22	ENSG00000134242	1.48546	1.75286	1.77563	0.987178	0.323555	1
ENSG00000226580	RPL39P40	ENSG00000226580	2.15265	1.67036	1.6921	0.987152	0.323568	1
ENSG00000263293	AC068234.2	ENSG00000263293	1.83022	2.11034	2.13903	0.986589	0.323844	1
ENSG00000253686	LINC01484	ENSG00000253686	2.01328	1.56797	1.58932	0.986569	0.323854	1
ENSG00000232713	AC010733.1	ENSG00000232713	1.79008	2.09736	2.1269	0.986112	0.324078	1
ENSG00000174527	MYO1H	ENSG00000174527	1.59768	-2.20988	2.24526	-0.984241	0.324997	1
ENSG00000241493	AC018638.3	ENSG00000241493	1.74571	2.08221	2.11723	0.983457	0.325382	1
ENSG00000186847	KRT14	ENSG00000186847	1.95831	1.51139	1.53763	0.982939	0.325638	1
ENSG00000232650	LINC01780	ENSG00000232650	0.959807	3.35138	3.41154	0.982365	0.32592	1
ENSG00000178602	OTOS	ENSG00000178602	0.959807	3.35138	3.41154	0.982365	0.32592	1
ENSG00000278934	AC117489.1	ENSG00000278934	0.959807	3.35138	3.41154	0.982365	0.32592	1
ENSG00000250066	AC093248.1	ENSG00000250066	0.959807	3.35138	3.41154	0.982365	0.32592	1
ENSG00000214998	CCNB2P1	ENSG00000214998	0.959807	3.35138	3.41154	0.982365	0.32592	1
ENSG00000162069	BICDL2	ENSG00000162069	0.959807	3.35138	3.41154	0.982365	0.32592	1
ENSG00000224821	COL4A2-AS2	ENSG00000224821	2.02208	-1.58731	1.62114	-0.979134	0.327514	1
ENSG00000225376	TMEM246-AS1	ENSG00000225376	1.51835	-1.82979	1.86897	-0.979038	0.327561	1
ENSG00000271151	AC016737.1	ENSG00000271151	2.18868	-1.73174	1.76894	-0.978966	0.327597	1
ENSG00000180610	ZBTB12BP	ENSG00000180610	1.62034	1.92362	1.96528	0.978802	0.327678	1
ENSG00000272033	AL136984.1	ENSG00000272033	0.726456	2.98133	3.04622	0.978698	0.327729	1
ENSG00000239605	STPG4	ENSG00000239605	0.726456	2.98133	3.04622	0.978698	0.327729	1
ENSG00000286507	AC004947.3	ENSG00000286507	0.726456	2.98133	3.04622	0.978698	0.327729	1
ENSG00000281008	AC004808.2	ENSG00000281008	0.726456	2.98133	3.04622	0.978698	0.327729	1
ENSG00000231980	AC011899.1	ENSG00000231980	0.726456	2.98133	3.04622	0.978698	0.327729	1
ENSG00000228330	AL355355.1	ENSG00000228330	0.726456	2.98133	3.04622	0.978698	0.327729	1
ENSG00000269444	AC011491.2	ENSG00000269444	0.726456	2.98133	3.04622	0.978698	0.327729	1
ENSG00000287686	AC062029.1	ENSG00000287686	1.7862	-1.55508	1.58895	-0.978683	0.327737	1
ENSG00000214546	AC087491.1	ENSG00000214546	1.70908	2.05412	2.09963	0.978322	0.327915	1
ENSG00000252915	AF064861.1	ENSG00000252915	1.71958	2.03471	2.08321	0.97672	0.328708	1
ENSG00000259100	AL157791.1	ENSG00000259100	2.11556	1.69702	1.73761	0.976642	0.328747	1
ENSG00000233324	EEF1A1P34	ENSG00000233324	1.58509	1.89025	1.93734	0.975696	0.329215	1
ENSG00000203356	LINC01562	ENSG00000203356	0.744761	2.98022	3.05675	0.974964	0.329578	1
ENSG00000143365	RORC	ENSG00000143365	0.744761	2.98022	3.05675	0.974964	0.329578	1
ENSG00000232194	Z99943.1	ENSG00000232194	0.744761	2.98022	3.05675	0.974964	0.329578	1
ENSG00000283511	AC137936.2	ENSG00000283511	0.744761	2.98022	3.05675	0.974964	0.329578	1
ENSG00000249149	AC099522.1	ENSG00000249149	0.744761	2.98022	3.05675	0.974964	0.329578	1
ENSG00000169495	HTRA4	ENSG00000169495	0.744761	2.98022	3.05675	0.974964	0.329578	1
ENSG00000279766	AC067931.1	ENSG00000279766	0.744761	2.98022	3.05675	0.974964	0.329578	1
ENSG00000226355	AL353803.1	ENSG00000226355	0.744761	2.98022	3.05675	0.974964	0.329578	1
ENSG00000260657	AC107871.2	ENSG00000260657	0.744761	2.98022	3.05675	0.974964	0.329578	1
ENSG00000142484	TM4SF5	ENSG00000142484	0.744761	2.98022	3.05675	0.974964	0.329578	1
ENSG00000260075	NSFP1	ENSG00000260075	0.744761	2.98022	3.05675	0.974964	0.329578	1
ENSG00000272799	AC006238.1	ENSG00000272799	0.744761	2.98022	3.05675	0.974964	0.329578	1
ENSG00000251870	RNU2-69P	ENSG00000251870	1.77869	-1.54904	1.58891	-0.974906	0.329607	1
ENSG00000168060	NAALADL1	ENSG00000168060	1.96406	-1.74603	1.7927	-0.973968	0.330073	1
ENSG00000251768	RNA5SP217	ENSG00000251768	1.50518	1.79121	1.84654	0.970032	0.332031	1
ENSG00000228812	LAMA5-AS1	ENSG00000228812	1.81015	-1.52275	1.57041	-0.969648	0.332222	1
ENSG00000173728	C1orf100	ENSG00000173728	1.53853	1.84186	1.90266	0.968045	0.333022	1
ENSG00000225595	LINC01623	ENSG00000225595	1.80553	-1.51907	1.57036	-0.967337	0.333376	1
ENSG00000242440	LINC02046	ENSG00000242440	0.721677	2.93951	3.0388	0.967326	0.333381	1
ENSG00000229146	SNX18P4	ENSG00000229146	0.721677	2.93951	3.0388	0.967326	0.333381	1
ENSG00000244712	AC084754.1	ENSG00000244712	0.721677	2.93951	3.0388	0.967326	0.333381	1
ENSG00000257405	AC079600.1	ENSG00000257405	0.721677	2.93951	3.0388	0.967326	0.333381	1
ENSG00000258517	AC004817.1	ENSG00000258517	0.721677	2.93951	3.0388	0.967326	0.333381	1
ENSG00000185594	SPATA8	ENSG00000185594	0.721677	2.93951	3.0388	0.967326	0.333381	1
ENSG00000270734	AC136443.5	ENSG00000270734	0.721677	2.93951	3.0388	0.967326	0.333381	1
ENSG00000200742	AL138499.1	ENSG00000200742	1.54521	1.86696	1.93168	0.966495	0.333796	1
ENSG00000235358	AC093151.2	ENSG00000235358	1.32212	2.64642	2.74055	0.965653	0.334218	1
ENSG00000253184	AC011586.1	ENSG00000253184	1.32125	2.64643	2.74104	0.965484	0.334302	1
ENSG00000280062	AL031719.1	ENSG00000280062	2.13023	1.69599	1.76009	0.963584	0.335255	1
ENSG00000143674	MAP3K21	ENSG00000143674	1.68259	2.00677	2.08695	0.961581	0.33626	1
ENSG00000234185	AC068533.3	ENSG00000234185	1.0426	2.29286	2.39007	0.95933	0.337392	1
ENSG00000230204	FTH1P5	ENSG00000230204	1.08312	2.30837	2.40824	0.958533	0.337794	1
ENSG00000196337	CGB7	ENSG00000196337	1.08312	2.30837	2.40824	0.958533	0.337794	1
ENSG00000284418	AL391117.1	ENSG00000284418	1.03798	2.29279	2.39294	0.958149	0.337988	1
ENSG00000134640	MTNR1B	ENSG00000134640	1.03798	2.29279	2.39294	0.958149	0.337988	1
ENSG00000242952	RPSAP3	ENSG00000242952	1.07937	2.30843	2.41042	0.957688	0.33822	1
ENSG00000198019	FCGR1B	ENSG00000198019	0.703372	2.94151	3.07228	0.957434	0.338348	1
ENSG00000248318	AC104958.1	ENSG00000248318	0.703372	2.94151	3.07228	0.957434	0.338348	1
ENSG00000230536	AL360268.1	ENSG00000230536	0.703372	2.94151	3.07228	0.957434	0.338348	1
ENSG00000234921	AC006450.2	ENSG00000234921	1.51546	-1.82591	1.90746	-0.957251	0.33844	1
ENSG00000286415	AC017050.1	ENSG00000286415	1.51373	-1.82423	1.90759	-0.956302	0.33892	1
ENSG00000216360	AL136968.1	ENSG00000216360	1.52384	-1.83367	1.92357	-0.953265	0.340456	1
ENSG00000270240	AC015849.1	ENSG00000270240	1.58747	1.87115	1.96297	0.953226	0.340476	1
ENSG00000229588	AL596087.2	ENSG00000229588	1.10707	2.34048	2.45601	0.952961	0.34061	1
ENSG00000260669	AL096870.2	ENSG00000260669	1.10707	2.34048	2.45601	0.952961	0.34061	1
ENSG00000233064	AL136307.1	ENSG00000233064	1.10245	2.34056	2.45861	0.951982	0.341106	1
ENSG00000267052	AC005050.1	ENSG00000267052	1.59376	1.89113	1.98706	0.951721	0.341238	1
ENSG00000239552	HOXB-AS2	ENSG00000239552	1.52008	-1.82999	1.92386	-0.951209	0.341498	1
ENSG00000105679	GAPDHS	ENSG00000105679	1.4225	1.70535	1.79465	0.950238	0.341991	1
ENSG00000267299	AC011444.3	ENSG00000267299	1.69213	2.01621	2.12281	0.94978	0.342224	1
ENSG00000232415	ELN-AS1	ENSG00000232415	1.65585	1.94149	2.04422	0.949744	0.342243	1
ENSG00000157119	KLHL40	ENSG00000157119	0.679659	-2.91609	3.079	-0.94709	0.343593	1
ENSG00000249837	AC121154.1	ENSG00000249837	0.679659	-2.91609	3.079	-0.94709	0.343593	1
ENSG00000145536	ADAMTS16	ENSG00000145536	0.679659	-2.91609	3.079	-0.94709	0.343593	1
ENSG00000207344	SNORA22C	ENSG00000207344	0.679659	-2.91609	3.079	-0.94709	0.343593	1
ENSG00000270861	AP002906.1	ENSG00000270861	0.679659	-2.91609	3.079	-0.94709	0.343593	1
ENSG00000286289	AL133482.1	ENSG00000286289	0.679659	-2.91609	3.079	-0.94709	0.343593	1
ENSG00000256377	AC009509.2	ENSG00000256377	0.679659	-2.91609	3.079	-0.94709	0.343593	1
ENSG00000258343	AC090001.1	ENSG00000258343	0.679659	-2.91609	3.079	-0.94709	0.343593	1
ENSG00000125245	GPR18	ENSG00000125245	0.679659	-2.91609	3.079	-0.94709	0.343593	1
ENSG00000261229	AC021483.2	ENSG00000261229	0.679659	-2.91609	3.079	-0.94709	0.343593	1
ENSG00000212195	AC011195.1	ENSG00000212195	0.679659	-2.91609	3.079	-0.94709	0.343593	1
ENSG00000283517	AC005144.1	ENSG00000283517	0.679659	-2.91609	3.079	-0.94709	0.343593	1
ENSG00000226818	SLC6A6P1	ENSG00000226818	0.679659	-2.91609	3.079	-0.94709	0.343593	1
ENSG00000233381	AK4P3	ENSG00000233381	1.97716	1.5418	1.62797	0.947067	0.343604	1
ENSG00000273399	AL159169.3	ENSG00000273399	1.51084	-1.82092	1.92459	-0.946134	0.34408	1
ENSG00000144227	NXPH2	ENSG00000144227	1.50997	-1.82007	1.92466	-0.945658	0.344323	1
ENSG00000153233	PTPRR	ENSG00000153233	1.04197	-2.27623	2.40786	-0.945333	0.344489	1
ENSG00000267024	AC008747.1	ENSG00000267024	1.04197	-2.27623	2.40786	-0.945333	0.344489	1
ENSG00000224775	BRAFP1	ENSG00000224775	1.0411	-2.27501	2.40816	-0.944706	0.344809	1
ENSG00000257624	AC004024.1	ENSG00000257624	0.932058	2.08964	2.21546	0.943206	0.345575	1
ENSG00000244485	RPL18P13	ENSG00000244485	0.932058	2.08964	2.21546	0.943206	0.345575	1
ENSG00000201388	SNORA68B	ENSG00000201388	0.932058	2.08964	2.21546	0.943206	0.345575	1
ENSG00000155761	SPAG17	ENSG00000155761	2.0858	1.66009	1.76115	0.942613	0.345879	1
ENSG00000226375	AL022310.1	ENSG00000226375	0.709508	2.91582	3.09424	0.942339	0.346019	1
ENSG00000217643	PTGES3P2	ENSG00000217643	0.709508	2.91582	3.09424	0.942339	0.346019	1
ENSG00000274775	Z82195.2	ENSG00000274775	0.709508	2.91582	3.09424	0.942339	0.346019	1
ENSG00000198883	PNMA5	ENSG00000198883	0.709508	2.91582	3.09424	0.942339	0.346019	1
ENSG00000254852	NPIPA2	ENSG00000254852	0.709508	2.91582	3.09424	0.942339	0.346019	1
ENSG00000260082	AC106886.1	ENSG00000260082	0.709508	2.91582	3.09424	0.942339	0.346019	1
ENSG00000228983	SLC47A1P1	ENSG00000228983	0.709508	2.91582	3.09424	0.942339	0.346019	1
ENSG00000266913	LINC01841	ENSG00000266913	0.709508	2.91582	3.09424	0.942339	0.346019	1
ENSG00000269720	CCDC194	ENSG00000269720	0.709508	2.91582	3.09424	0.942339	0.346019	1
ENSG00000105664	COMP	ENSG00000105664	0.709508	2.91582	3.09424	0.942339	0.346019	1
ENSG00000237646	HLCS-IT1	ENSG00000237646	0.709508	2.91582	3.09424	0.942339	0.346019	1
ENSG00000233392	AC104809.2	ENSG00000233392	0.927437	2.08959	2.218	0.942102	0.346141	1
ENSG00000237595	LINC01275	ENSG00000237595	0.927437	2.08959	2.218	0.942102	0.346141	1
ENSG00000226372	DCAF8L1	ENSG00000226372	1.23934	2.58781	2.74711	0.942015	0.346185	1
ENSG00000275409	AC026367.2	ENSG00000275409	1.05628	2.27758	2.41832	0.941804	0.346293	1
ENSG00000213714	FAM209B	ENSG00000213714	1.05628	2.27758	2.41832	0.941804	0.346293	1
ENSG00000286669	AC008532.1	ENSG00000286669	1.05628	2.27758	2.41832	0.941804	0.346293	1
ENSG00000213538	KRT8P41	ENSG00000213538	1.4985	1.76551	1.87683	0.940688	0.346865	1
ENSG00000277020	AL590096.1	ENSG00000277020	1.03446	-2.26559	2.41053	-0.939873	0.347283	1
ENSG00000223599	AL513523.3	ENSG00000223599	0.67215	-2.90196	3.08819	-0.939696	0.347374	1
ENSG00000233459	AC125238.2	ENSG00000233459	0.67215	-2.90196	3.08819	-0.939696	0.347374	1
ENSG00000275789	MIR8064	ENSG00000275789	0.67215	-2.90196	3.08819	-0.939696	0.347374	1
ENSG00000239482	AC112487.1	ENSG00000239482	0.67215	-2.90196	3.08819	-0.939696	0.347374	1
ENSG00000279601	AC005052.1	ENSG00000279601	0.67215	-2.90196	3.08819	-0.939696	0.347374	1
ENSG00000271314	AL161729.2	ENSG00000271314	0.67215	-2.90196	3.08819	-0.939696	0.347374	1
ENSG00000254592	AC123788.1	ENSG00000254592	0.67215	-2.90196	3.08819	-0.939696	0.347374	1
ENSG00000277129	AC012531.6	ENSG00000277129	0.67215	-2.90196	3.08819	-0.939696	0.347374	1
ENSG00000211491	MIR320D1	ENSG00000211491	0.67215	-2.90196	3.08819	-0.939696	0.347374	1
ENSG00000201529	AL132640.1	ENSG00000201529	0.67215	-2.90196	3.08819	-0.939696	0.347374	1
ENSG00000223660	AC245052.1	ENSG00000223660	0.67215	-2.90196	3.08819	-0.939696	0.347374	1
ENSG00000235091	BX324167.1	ENSG00000235091	0.67215	-2.90196	3.08819	-0.939696	0.347374	1
ENSG00000272825	AL844908.1	ENSG00000272825	0.67215	-2.90196	3.08819	-0.939696	0.347374	1
ENSG00000206028	Z99774.1	ENSG00000206028	1.01888	-2.27626	2.42235	-0.93969	0.347377	1
ENSG00000287655	AC023283.1	ENSG00000287655	1.01802	-2.27503	2.42267	-0.939059	0.3477	1
ENSG00000231313	CLIC1P1	ENSG00000231313	1.75181	-1.63208	1.73963	-0.93818	0.348152	1
ENSG00000228702	AL645998.1	ENSG00000228702	0.670416	-2.89869	3.09034	-0.937984	0.348253	1
ENSG00000214875	MED28P1	ENSG00000214875	0.670416	-2.89869	3.09034	-0.937984	0.348253	1
ENSG00000212464	SNORA12	ENSG00000212464	0.670416	-2.89869	3.09034	-0.937984	0.348253	1
ENSG00000274204	AL138689.1	ENSG00000274204	0.670416	-2.89869	3.09034	-0.937984	0.348253	1
ENSG00000258819	LINC02289	ENSG00000258819	0.670416	-2.89869	3.09034	-0.937984	0.348253	1
ENSG00000257790	EIF4A1P4	ENSG00000257790	1.31361	-1.68877	1.8018	-0.937266	0.348622	1
ENSG00000267737	AC087645.2	ENSG00000267737	1.31361	-1.68877	1.8018	-0.937266	0.348622	1
ENSG00000201151	AL135844.1	ENSG00000201151	1.91468	1.49557	1.59579	0.937195	0.348658	1
ENSG00000162747	FCGR3B	ENSG00000162747	1.64734	1.97342	2.10679	0.936695	0.348916	1
ENSG00000118495	PLAGL1	ENSG00000118495	1.90665	1.48537	1.58666	0.936158	0.349192	1
ENSG00000218027	AL512329.1	ENSG00000218027	1.83701	1.4295	1.52823	0.935394	0.349585	1
ENSG00000244307	RN7SL395P	ENSG00000244307	1.0281	-2.25656	2.41283	-0.935235	0.349667	1
ENSG00000260519	AC096734.2	ENSG00000260519	0.680526	-2.91775	3.1204	-0.935057	0.349759	1
ENSG00000216624	GAPDHP72	ENSG00000216624	0.680526	-2.91775	3.1204	-0.935057	0.349759	1
ENSG00000184709	LRRC26	ENSG00000184709	0.680526	-2.91775	3.1204	-0.935057	0.349759	1
ENSG00000286626	AC090469.2	ENSG00000286626	0.680526	-2.91775	3.1204	-0.935057	0.349759	1
ENSG00000255363	LINC02757	ENSG00000255363	0.680526	-2.91775	3.1204	-0.935057	0.349759	1
ENSG00000188771	PLET1	ENSG00000188771	0.680526	-2.91775	3.1204	-0.935057	0.349759	1
ENSG00000229081	LINC01165	ENSG00000229081	0.680526	-2.91775	3.1204	-0.935057	0.349759	1
ENSG00000259219	AC084855.2	ENSG00000259219	0.680526	-2.91775	3.1204	-0.935057	0.349759	1
ENSG00000274505	AC007613.2	ENSG00000274505	0.680526	-2.91775	3.1204	-0.935057	0.349759	1
ENSG00000108556	CHRNE	ENSG00000108556	0.680526	-2.91775	3.1204	-0.935057	0.349759	1
ENSG00000287035	AC138470.2	ENSG00000287035	0.680526	-2.91775	3.1204	-0.935057	0.349759	1
ENSG00000279606	AC006600.2	ENSG00000279606	1.01138	-2.26559	2.42518	-0.934195	0.350203	1
ENSG00000278048	AC024051.10	ENSG00000278048	2.02066	-1.6367	1.75214	-0.934115	0.350245	1
ENSG00000277610	RNVU1-4	ENSG00000277610	0.678792	-2.9145	3.1225	-0.933387	0.35062	1
ENSG00000286525	AC023787.2	ENSG00000286525	0.678792	-2.9145	3.1225	-0.933387	0.35062	1
ENSG00000230257	NFE4	ENSG00000230257	0.678792	-2.9145	3.1225	-0.933387	0.35062	1
ENSG00000159860	TCAF2P1	ENSG00000159860	0.678792	-2.9145	3.1225	-0.933387	0.35062	1
ENSG00000270087	AC010997.3	ENSG00000270087	0.678792	-2.9145	3.1225	-0.933387	0.35062	1
ENSG00000260898	ADPGK-AS1	ENSG00000260898	0.678792	-2.9145	3.1225	-0.933387	0.35062	1
ENSG00000263237	AC106796.1	ENSG00000263237	0.678792	-2.9145	3.1225	-0.933387	0.35062	1
ENSG00000149443	C20orf78	ENSG00000149443	0.678792	-2.9145	3.1225	-0.933387	0.35062	1
ENSG00000253810	PSAT1P1	ENSG00000253810	0.698593	2.89877	3.107	0.932982	0.350829	1
ENSG00000231701	BMS1P13	ENSG00000231701	0.698593	2.89877	3.107	0.932982	0.350829	1
ENSG00000227525	RPL7P6	ENSG00000227525	0.698593	2.89877	3.107	0.932982	0.350829	1
ENSG00000237450	RPL23AP71	ENSG00000237450	0.698593	2.89877	3.107	0.932982	0.350829	1
ENSG00000200059	AC009065.1	ENSG00000200059	0.698593	2.89877	3.107	0.932982	0.350829	1
ENSG00000258951	KRT18P7	ENSG00000258951	1.45708	-2.03935	2.18773	-0.932175	0.351246	1
ENSG00000236528	AL033528.3	ENSG00000236528	0.676772	-2.91069	3.12473	-0.931501	0.351594	1
ENSG00000233586	AC246785.2	ENSG00000233586	0.676772	-2.91069	3.12473	-0.931501	0.351594	1
ENSG00000241912	AC078788.2	ENSG00000241912	0.676772	-2.91069	3.12473	-0.931501	0.351594	1
ENSG00000250254	PTTG2	ENSG00000250254	0.676772	-2.91069	3.12473	-0.931501	0.351594	1
ENSG00000205318	GCNT2P1	ENSG00000205318	0.676772	-2.91069	3.12473	-0.931501	0.351594	1
ENSG00000254686	AL138812.1	ENSG00000254686	0.676772	-2.91069	3.12473	-0.931501	0.351594	1
ENSG00000285520	AL353586.1	ENSG00000285520	0.676772	-2.91069	3.12473	-0.931501	0.351594	1
ENSG00000212443	SNORA53	ENSG00000212443	0.676772	-2.91069	3.12473	-0.931501	0.351594	1
ENSG00000259632	AC090971.5	ENSG00000259632	0.676772	-2.91069	3.12473	-0.931501	0.351594	1
ENSG00000261145	AC009060.2	ENSG00000261145	0.676772	-2.91069	3.12473	-0.931501	0.351594	1
ENSG00000168418	KCNG4	ENSG00000168418	0.676772	-2.91069	3.12473	-0.931501	0.351594	1
ENSG00000276926	MIR6797	ENSG00000276926	0.676772	-2.91069	3.12473	-0.931501	0.351594	1
ENSG00000238575	AP005136.1	ENSG00000238575	2.0877	1.65474	1.77688	0.931259	0.35172	1
ENSG00000285780	AC109129.1	ENSG00000285780	1.00675	-2.259	2.42694	-0.9308	0.351957	1
ENSG00000251613	AC063979.2	ENSG00000251613	1.56438	1.84997	1.98913	0.930039	0.352351	1
ENSG00000213212	NCLP1	ENSG00000213212	1.00502	-2.25653	2.42761	-0.929527	0.352616	1
ENSG00000257748	LINC02281	ENSG00000257748	1.00502	-2.25653	2.42761	-0.929527	0.352616	1
ENSG00000252051	RN7SKP276	ENSG00000252051	0.67417	-2.90579	3.12793	-0.928982	0.352899	1
ENSG00000253404	AC034243.1	ENSG00000253404	0.67417	-2.90579	3.12793	-0.928982	0.352899	1
ENSG00000223723	BX842568.2	ENSG00000223723	0.67417	-2.90579	3.12793	-0.928982	0.352899	1
ENSG00000279903	AP006248.3	ENSG00000279903	0.67417	-2.90579	3.12793	-0.928982	0.352899	1
ENSG00000271318	AP000654.2	ENSG00000271318	0.67417	-2.90579	3.12793	-0.928982	0.352899	1
ENSG00000152463	OLAH	ENSG00000152463	0.67417	-2.90579	3.12793	-0.928982	0.352899	1
ENSG00000233405	LINC01046	ENSG00000233405	0.67417	-2.90579	3.12793	-0.928982	0.352899	1
ENSG00000261553	AL137782.1	ENSG00000261553	0.67417	-2.90579	3.12793	-0.928982	0.352899	1
ENSG00000239035	SNORD13D	ENSG00000239035	0.67417	-2.90579	3.12793	-0.928982	0.352899	1
ENSG00000261701	HPR	ENSG00000261701	0.67417	-2.90579	3.12793	-0.928982	0.352899	1
ENSG00000101282	RSPO4	ENSG00000101282	0.67417	-2.90579	3.12793	-0.928982	0.352899	1
ENSG00000125910	S1PR4	ENSG00000125910	0.67417	-2.90579	3.12793	-0.928982	0.352899	1
ENSG00000273777	CEACAM20	ENSG00000273777	0.67417	-2.90579	3.12793	-0.928982	0.352899	1
ENSG00000115607	IL18RAP	ENSG00000115607	1.07095	2.29081	2.46805	0.928183	0.353313	1
ENSG00000214725	CDIPTOSP	ENSG00000214725	2.10851	1.63529	1.76255	0.927798	0.353512	1
ENSG00000129673	AANAT	ENSG00000129673	1.90149	1.43587	1.54785	0.927652	0.353588	1
ENSG00000229393	AL139246.4	ENSG00000229393	1.0672	2.29086	2.47028	0.927369	0.353735	1
ENSG00000254924	AP000867.2	ENSG00000254924	1.0672	2.29086	2.47028	0.927369	0.353735	1
ENSG00000232608	TIMM9P2	ENSG00000232608	1.82607	-1.50055	1.61911	-0.926778	0.354042	1
ENSG00000280109	PLAC4	ENSG00000280109	1.82607	-1.50055	1.61911	-0.926778	0.354042	1
ENSG00000213574	LDHAP5	ENSG00000213574	0.976122	-2.26559	2.44852	-0.925288	0.354816	1
ENSG00000285727	AL136419.2	ENSG00000285727	0.976122	-2.26559	2.44852	-0.925288	0.354816	1
ENSG00000148734	NPFFR1	ENSG00000148734	2.02708	1.57091	1.6982	0.925044	0.354943	1
ENSG00000167094	TTC16	ENSG00000167094	1.31823	-1.69503	1.83434	-0.924052	0.355459	1
ENSG00000275720	AC243830.2	ENSG00000275720	2.12241	1.6434	1.779	0.92378	0.355601	1
ENSG00000256484	AC140118.1	ENSG00000256484	1.03043	2.27246	2.46068	0.923511	0.355741	1
ENSG00000250906	AC131953.2	ENSG00000250906	0.973521	-2.26188	2.44961	-0.923364	0.355817	1
ENSG00000230068	CDC42-IT1	ENSG00000230068	1.02956	2.27245	2.46122	0.923302	0.35585	1
ENSG00000197472	ZNF695	ENSG00000197472	1.02956	2.27245	2.46122	0.923302	0.35585	1
ENSG00000236713	AL356292.1	ENSG00000236713	0.667529	-2.89316	3.13619	-0.922507	0.356264	1
ENSG00000206647	AC007240.1	ENSG00000206647	0.667529	-2.89316	3.13619	-0.922507	0.356264	1
ENSG00000222007	AC064874.1	ENSG00000222007	0.667529	-2.89316	3.13619	-0.922507	0.356264	1
ENSG00000244247	LINC01995	ENSG00000244247	0.667529	-2.89316	3.13619	-0.922507	0.356264	1
ENSG00000188707	ZBED6CL	ENSG00000188707	0.667529	-2.89316	3.13619	-0.922507	0.356264	1
ENSG00000231787	H2BP9	ENSG00000231787	0.667529	-2.89316	3.13619	-0.922507	0.356264	1
ENSG00000284994	AL590282.2	ENSG00000284994	0.667529	-2.89316	3.13619	-0.922507	0.356264	1
ENSG00000253197	AC117834.1	ENSG00000253197	0.667529	-2.89316	3.13619	-0.922507	0.356264	1
ENSG00000257052	AP003721.4	ENSG00000257052	0.667529	-2.89316	3.13619	-0.922507	0.356264	1
ENSG00000213365	AP000593.1	ENSG00000213365	0.667529	-2.89316	3.13619	-0.922507	0.356264	1
ENSG00000120563	LYZL1	ENSG00000120563	0.667529	-2.89316	3.13619	-0.922507	0.356264	1
ENSG00000256827	AC068790.1	ENSG00000256827	0.667529	-2.89316	3.13619	-0.922507	0.356264	1
ENSG00000258620	AL135838.1	ENSG00000258620	0.667529	-2.89316	3.13619	-0.922507	0.356264	1
ENSG00000224647	AC026954.1	ENSG00000224647	0.667529	-2.89316	3.13619	-0.922507	0.356264	1
ENSG00000279613	AC124283.5	ENSG00000279613	0.667529	-2.89316	3.13619	-0.922507	0.356264	1
ENSG00000255815	KRT8P11	ENSG00000255815	1.81683	-1.49302	1.6191	-0.922128	0.356462	1
ENSG00000252947	SCARNA1	ENSG00000252947	0.971501	-2.25897	2.45045	-0.921859	0.356602	1
ENSG00000212128	TAS2R13	ENSG00000212128	0.971501	-2.25897	2.45045	-0.921859	0.356602	1
ENSG00000207325	RNY1P4	ENSG00000207325	0.971501	-2.25897	2.45045	-0.921859	0.356602	1
ENSG00000262700	AC133552.3	ENSG00000262700	0.971501	-2.25897	2.45045	-0.921859	0.356602	1
ENSG00000188629	ZNF177	ENSG00000188629	0.971501	-2.25897	2.45045	-0.921859	0.356602	1
ENSG00000227638	HNRNPA1P14	ENSG00000227638	1.31448	-1.69107	1.83463	-0.921752	0.356658	1
ENSG00000286276	AL390066.3	ENSG00000286276	0.666662	-2.89151	3.13728	-0.921661	0.356706	1
ENSG00000232809	VDAC1P10	ENSG00000232809	0.666662	-2.89151	3.13728	-0.921661	0.356706	1
ENSG00000287022	AC079841.2	ENSG00000287022	0.666662	-2.89151	3.13728	-0.921661	0.356706	1
ENSG00000285573	AC083864.4	ENSG00000285573	0.666662	-2.89151	3.13728	-0.921661	0.356706	1
ENSG00000287654	AP002982.2	ENSG00000287654	0.666662	-2.89151	3.13728	-0.921661	0.356706	1
ENSG00000258437	AL139193.1	ENSG00000258437	0.666662	-2.89151	3.13728	-0.921661	0.356706	1
ENSG00000279509	AC007494.3	ENSG00000279509	0.666662	-2.89151	3.13728	-0.921661	0.356706	1
ENSG00000211514	MIR454	ENSG00000211514	0.666662	-2.89151	3.13728	-0.921661	0.356706	1
ENSG00000255438	AL354813.1	ENSG00000255438	0.666662	-2.89151	3.13728	-0.921661	0.356706	1
ENSG00000237751	LINC01143	ENSG00000237751	1.79802	-1.51551	1.6448	-0.921394	0.356845	1
ENSG00000235294	RPL7AP25	ENSG00000235294	0.851741	-3.24198	3.52031	-0.920937	0.357084	1
ENSG00000235619	RPL36AP33	ENSG00000235619	0.851741	-3.24198	3.52031	-0.920937	0.357084	1
ENSG00000263105	AC009171.2	ENSG00000263105	0.851741	-3.24198	3.52031	-0.920937	0.357084	1
ENSG00000250282	AC002401.2	ENSG00000250282	0.851741	-3.24198	3.52031	-0.920937	0.357084	1
ENSG00000270264	NDUFB8P2	ENSG00000270264	0.969767	-2.25649	2.45118	-0.920572	0.357274	1
ENSG00000177464	GPR4	ENSG00000177464	0.969767	-2.25649	2.45118	-0.920572	0.357274	1
ENSG00000224040	HMGN1P4	ENSG00000224040	2.00278	-1.68035	1.82608	-0.920193	0.357472	1
ENSG00000285856	AL353704.1	ENSG00000285856	2.14851	-1.25668	1.36685	-0.919399	0.357887	1
ENSG00000205863	C1QTNF9B	ENSG00000205863	1.01975	-2.27761	2.47916	-0.918702	0.358251	1
ENSG00000237138	HUNK-AS1	ENSG00000237138	1.01975	-2.27761	2.47916	-0.918702	0.358251	1
ENSG00000162639	HENMT1	ENSG00000162639	0.847406	-3.23516	3.52545	-0.917658	0.358798	1
ENSG00000242882	RPL5P11	ENSG00000242882	0.847406	-3.23516	3.52545	-0.917658	0.358798	1
ENSG00000237606	AC091286.1	ENSG00000237606	0.847406	-3.23516	3.52545	-0.917658	0.358798	1
ENSG00000213216	AC007066.1	ENSG00000213216	0.847406	-3.23516	3.52545	-0.917658	0.358798	1
ENSG00000199740	AC008121.1	ENSG00000199740	0.847406	-3.23516	3.52545	-0.917658	0.358798	1
ENSG00000162040	HS3ST6	ENSG00000162040	0.847406	-3.23516	3.52545	-0.917658	0.358798	1
ENSG00000287870	AC093433.2	ENSG00000287870	1.01715	-2.2739	2.48017	-0.916834	0.35923	1
ENSG00000267521	AC016168.1	ENSG00000267521	1.01715	-2.2739	2.48017	-0.916834	0.35923	1
ENSG00000174226	SNX31	ENSG00000174226	1.48459	1.75519	1.91593	0.916104	0.359612	1
ENSG00000254485	AC026191.1	ENSG00000254485	1.6413	1.94147	2.11941	0.91604	0.359646	1
ENSG00000234614	C2CD4D-AS1	ENSG00000234614	1.016	-2.27223	2.48061	-0.915996	0.359669	1
ENSG00000233063	SAR1AP4	ENSG00000233063	1.016	-2.27223	2.48061	-0.915996	0.359669	1
ENSG00000285582	AC016042.1	ENSG00000285582	2.03254	-1.60738	1.75797	-0.914342	0.360537	1
ENSG00000187726	DNAJB13	ENSG00000187726	1.75557	-1.64141	1.79665	-0.913597	0.360929	1
ENSG00000272609	AC016252.1	ENSG00000272609	1.01253	-2.26727	2.48196	-0.913498	0.360981	1
ENSG00000251775	AC114748.1	ENSG00000251775	2.01719	1.59964	1.75173	0.913176	0.36115	1
ENSG00000274751	AC120498.9	ENSG00000274751	1.86473	-1.42884	1.5669	-0.911889	0.361827	1
ENSG00000224536	AC096677.1	ENSG00000224536	1.02522	-2.25228	2.47126	-0.91139	0.36209	1
ENSG00000230922	AL079301.1	ENSG00000230922	1.02522	-2.25228	2.47126	-0.91139	0.36209	1
ENSG00000241213	LINC02024	ENSG00000241213	1.69592	-2.02302	2.21976	-0.911367	0.362102	1
ENSG00000267505	AC005180.2	ENSG00000267505	1.43658	-2.0203	2.21745	-0.911094	0.362246	1
ENSG00000244748	RN7SL153P	ENSG00000244748	1.02435	-2.25103	2.47158	-0.910763	0.36242	1
ENSG00000237135	DDX10P1	ENSG00000237135	0.984498	-2.27766	2.50216	-0.910278	0.362676	1
ENSG00000103355	PRSS33	ENSG00000103355	2.02157	-1.59878	1.75815	-0.909354	0.363163	1
ENSG00000229263	AC004691.1	ENSG00000229263	2.02182	1.59158	1.75161	0.908643	0.363539	1
ENSG00000286406	AC138776.1	ENSG00000286406	0.981897	-2.27393	2.50325	-0.908393	0.363671	1
ENSG00000158473	CD1D	ENSG00000158473	2.06234	1.60038	1.76324	0.907638	0.36407	1
ENSG00000287851	AP001885.2	ENSG00000287851	0.980744	-2.27226	2.50373	-0.907547	0.364117	1
ENSG00000119614	VSX2	ENSG00000119614	0.980744	-2.27226	2.50373	-0.907547	0.364117	1
ENSG00000274717	AL049757.2	ENSG00000274717	0.980744	-2.27226	2.50373	-0.907547	0.364117	1
ENSG00000270257	AC096720.1	ENSG00000270257	1.00734	2.24125	2.46983	0.907454	0.364167	1
ENSG00000254762	AP001107.7	ENSG00000254762	1.00734	2.24125	2.46983	0.907454	0.364167	1
ENSG00000100033	PRODH	ENSG00000100033	1.00734	2.24125	2.46983	0.907454	0.364167	1
ENSG00000223503	AL353807.1	ENSG00000223503	1.01261	2.20658	2.43241	0.907159	0.364323	1
ENSG00000273353	AL008718.3	ENSG00000273353	1.01261	2.20658	2.43241	0.907159	0.364323	1
ENSG00000280201	AP003400.6	ENSG00000280201	1.00272	2.24116	2.47283	0.906313	0.36477	1
ENSG00000233610	LINC00462	ENSG00000233610	1.00272	2.24116	2.47283	0.906313	0.36477	1
ENSG00000269981	AL627309.7	ENSG00000269981	1.00886	2.20661	2.43483	0.906268	0.364794	1
ENSG00000206885	SNORA75	ENSG00000206885	1.00886	2.20661	2.43483	0.906268	0.364794	1
ENSG00000257137	C12orf80	ENSG00000257137	1.00886	2.20661	2.43483	0.906268	0.364794	1
ENSG00000287617	AC092902.6	ENSG00000287617	1.03782	2.24696	2.48024	0.905943	0.364966	1
ENSG00000254768	AC104009.1	ENSG00000254768	1.00127	-2.25099	2.48641	-0.905315	0.365299	1
ENSG00000246225	AC006299.1	ENSG00000246225	1.00127	-2.25099	2.48641	-0.905315	0.365299	1
ENSG00000267905	AC008750.3	ENSG00000267905	0.977275	-2.26727	2.50521	-0.905025	0.365452	1
ENSG00000231367	LINC02613	ENSG00000231367	1.0332	2.247	2.48311	0.904912	0.365512	1
ENSG00000274441	AC008957.2	ENSG00000274441	0.828634	-3.20517	3.54821	-0.903321	0.366356	1
ENSG00000287289	AP000428.2	ENSG00000287289	0.828634	-3.20517	3.54821	-0.903321	0.366356	1
ENSG00000206147	RPL23AP57	ENSG00000206147	0.828634	-3.20517	3.54821	-0.903321	0.366356	1
ENSG00000285287	AL354855.1	ENSG00000285287	0.828634	-3.20517	3.54821	-0.903321	0.366356	1
ENSG00000280070	AL049833.3	ENSG00000280070	0.828634	-3.20517	3.54821	-0.903321	0.366356	1
ENSG00000280177	AC004408.2	ENSG00000280177	0.828634	-3.20517	3.54821	-0.903321	0.366356	1
ENSG00000265091	AP001496.2	ENSG00000265091	0.828634	-3.20517	3.54821	-0.903321	0.366356	1
ENSG00000259511	UBE2Q2L	ENSG00000259511	1.72822	-1.89852	2.10188	-0.903247	0.366395	1
ENSG00000254246	AC011377.1	ENSG00000254246	1.15051	-2.53618	2.81156	-0.902056	0.367027	1
ENSG00000273214	AL031587.4	ENSG00000273214	1.15051	-2.53618	2.81156	-0.902056	0.367027	1
ENSG00000274902	AC004241.2	ENSG00000274902	2.004	1.55359	1.72603	0.900093	0.368071	1
ENSG00000280425	AL357673.2	ENSG00000280425	0.844386	3.18012	3.53677	0.899158	0.368568	1
ENSG00000234818	AC007314.1	ENSG00000234818	0.844386	3.18012	3.53677	0.899158	0.368568	1
ENSG00000239572	AC108749.1	ENSG00000239572	0.844386	3.18012	3.53677	0.899158	0.368568	1
ENSG00000228478	AL138885.2	ENSG00000228478	0.844386	3.18012	3.53677	0.899158	0.368568	1
ENSG00000277634	AL627171.2	ENSG00000277634	0.844386	3.18012	3.53677	0.899158	0.368568	1
ENSG00000279236	AC064801.2	ENSG00000279236	0.844386	3.18012	3.53677	0.899158	0.368568	1
ENSG00000241983	RN7SL566P	ENSG00000241983	0.844386	3.18012	3.53677	0.899158	0.368568	1
ENSG00000227496	AC099066.2	ENSG00000227496	0.65117	2.80479	3.12237	0.898288	0.369032	1
ENSG00000186329	TMEM212	ENSG00000186329	0.65117	2.80479	3.12237	0.898288	0.369032	1
ENSG00000278819	AC005156.1	ENSG00000278819	0.65117	2.80479	3.12237	0.898288	0.369032	1
ENSG00000226965	AC073114.1	ENSG00000226965	0.65117	2.80479	3.12237	0.898288	0.369032	1
ENSG00000230601	TEX48	ENSG00000230601	0.65117	2.80479	3.12237	0.898288	0.369032	1
ENSG00000237248	LINC00987	ENSG00000237248	0.65117	2.80479	3.12237	0.898288	0.369032	1
ENSG00000259031	AL845552.2	ENSG00000259031	0.65117	2.80479	3.12237	0.898288	0.369032	1
ENSG00000184730	APOBR	ENSG00000184730	0.65117	2.80479	3.12237	0.898288	0.369032	1
ENSG00000169896	ITGAM	ENSG00000169896	0.65117	2.80479	3.12237	0.898288	0.369032	1
ENSG00000141485	SLC13A5	ENSG00000141485	0.65117	2.80479	3.12237	0.898288	0.369032	1
ENSG00000277728	AC097641.2	ENSG00000277728	0.65117	2.80479	3.12237	0.898288	0.369032	1
ENSG00000267800	AC012254.4	ENSG00000267800	0.65117	2.80479	3.12237	0.898288	0.369032	1
ENSG00000167613	LAIR1	ENSG00000167613	0.65117	2.80479	3.12237	0.898288	0.369032	1
ENSG00000261620	HMGN2P41	ENSG00000261620	0.966879	-2.25218	2.50967	-0.897402	0.369504	1
ENSG00000263417	GTSCR1	ENSG00000263417	0.966879	-2.25218	2.50967	-0.897402	0.369504	1
ENSG00000275401	AL391095.4	ENSG00000275401	0.966879	-2.25218	2.50967	-0.897402	0.369504	1
ENSG00000238140	AC104170.1	ENSG00000238140	2.05357	1.6101	1.79454	0.897222	0.369601	1
ENSG00000197057	DTHD1	ENSG00000197057	1.28298	-1.79328	1.99897	-0.897102	0.369665	1
ENSG00000235079	ZRANB2-AS1	ENSG00000235079	0.966012	-2.25093	2.51005	-0.896766	0.369844	1
ENSG00000138075	ABCG5	ENSG00000138075	1.28211	-1.79232	1.99908	-0.896572	0.369947	1
ENSG00000261469	AC020978.4	ENSG00000261469	2.02994	-1.60468	1.79023	-0.896357	0.370062	1
ENSG00000198848	CES1	ENSG00000198848	1.45506	-2.04465	2.28446	-0.895024	0.370774	1
ENSG00000079689	SCGN	ENSG00000079689	1.87604	-1.40174	1.56682	-0.894637	0.370981	1
ENSG00000223742	AC112495.1	ENSG00000223742	2.02532	-1.60103	1.79034	-0.89426	0.371183	1
ENSG00000272146	ARF4-AS1	ENSG00000272146	2.05733	1.6034	1.7944	0.893558	0.371558	1
ENSG00000288551	AL023806.5	ENSG00000288551	2.02056	1.58673	1.77712	0.892869	0.371927	1
ENSG00000233242	AL512604.3	ENSG00000233242	1.27461	-1.78397	2.00007	-0.891954	0.372418	1
ENSG00000260339	HEXA-AS1	ENSG00000260339	1.27461	-1.78397	2.00007	-0.891954	0.372418	1
ENSG00000231875	AL359885.1	ENSG00000231875	1.27374	-1.78301	2.00018	-0.891422	0.372703	1
ENSG00000269904	MAP2K4P1	ENSG00000269904	1.52844	-1.76143	1.98255	-0.888468	0.374289	1
ENSG00000231566	LINC02595	ENSG00000231566	2.01117	-1.58978	1.79068	-0.887808	0.374644	1
ENSG00000269793	ZIM2-AS1	ENSG00000269793	1.36503	1.64312	1.85453	0.886001	0.375617	1
ENSG00000171236	LRG1	ENSG00000171236	1.17899	2.48019	2.79962	0.885901	0.375671	1
ENSG00000204475	NCR3	ENSG00000204475	1.76173	1.32365	1.49561	0.885023	0.376144	1
ENSG00000233330	AL078581.2	ENSG00000233330	1.88971	1.43419	1.62317	0.883571	0.376928	1
ENSG00000269220	LINC00528	ENSG00000269220	2.02295	-1.58043	1.78982	-0.883014	0.377229	1
ENSG00000174788	PCP2	ENSG00000174788	1.58595	1.88486	2.13608	0.882395	0.377563	1
ENSG00000266643	MIR3677	ENSG00000266643	1.34219	-1.65132	1.87512	-0.880644	0.37851	1
ENSG00000249244	AC110373.1	ENSG00000249244	2.07804	-1.32809	1.50816	-0.880607	0.37853	1
ENSG00000243323	PTPRVP	ENSG00000243323	2.0888	-1.48821	1.69271	-0.87919	0.379298	1
ENSG00000227193	AC244453.1	ENSG00000227193	2.04185	1.5785	1.7954	0.879187	0.3793	1
ENSG00000275374	AC113385.3	ENSG00000275374	1.38709	1.60234	1.82738	0.876853	0.380567	1
ENSG00000280114	AL021920.2	ENSG00000280114	0.640255	2.78661	3.17948	0.876437	0.380792	1
ENSG00000179546	HTR1D	ENSG00000179546	0.640255	2.78661	3.17948	0.876437	0.380792	1
ENSG00000137948	BRDT	ENSG00000137948	0.640255	2.78661	3.17948	0.876437	0.380792	1
ENSG00000287684	AL392172.2	ENSG00000287684	0.640255	2.78661	3.17948	0.876437	0.380792	1
ENSG00000224962	PSAT1P4	ENSG00000224962	0.640255	2.78661	3.17948	0.876437	0.380792	1
ENSG00000274455	AC092278.1	ENSG00000274455	0.640255	2.78661	3.17948	0.876437	0.380792	1
ENSG00000248993	AL645941.2	ENSG00000248993	0.640255	2.78661	3.17948	0.876437	0.380792	1
ENSG00000227215	AL355613.1	ENSG00000227215	0.640255	2.78661	3.17948	0.876437	0.380792	1
ENSG00000252857	RNU6-389P	ENSG00000252857	0.640255	2.78661	3.17948	0.876437	0.380792	1
ENSG00000272159	AC087623.3	ENSG00000272159	0.640255	2.78661	3.17948	0.876437	0.380792	1
ENSG00000254557	AC091047.1	ENSG00000254557	0.640255	2.78661	3.17948	0.876437	0.380792	1
ENSG00000137745	MMP13	ENSG00000137745	0.640255	2.78661	3.17948	0.876437	0.380792	1
ENSG00000170454	KRT75	ENSG00000170454	0.640255	2.78661	3.17948	0.876437	0.380792	1
ENSG00000176882	AL135901.1	ENSG00000176882	0.640255	2.78661	3.17948	0.876437	0.380792	1
ENSG00000258933	LINC02279	ENSG00000258933	0.640255	2.78661	3.17948	0.876437	0.380792	1
ENSG00000197632	SERPINB2	ENSG00000197632	0.640255	2.78661	3.17948	0.876437	0.380792	1
ENSG00000285914	AC022440.1	ENSG00000285914	0.801743	3.12751	3.57425	0.875009	0.381569	1
ENSG00000231927	AC093734.1	ENSG00000231927	0.801743	3.12751	3.57425	0.875009	0.381569	1
ENSG00000206838	SNORA5A	ENSG00000206838	0.801743	3.12751	3.57425	0.875009	0.381569	1
ENSG00000253335	AC009884.2	ENSG00000253335	0.801743	3.12751	3.57425	0.875009	0.381569	1
ENSG00000242444	AC007207.1	ENSG00000242444	0.801743	3.12751	3.57425	0.875009	0.381569	1
ENSG00000247011	AC005920.1	ENSG00000247011	0.801743	3.12751	3.57425	0.875009	0.381569	1
ENSG00000263846	CIAPIN1P	ENSG00000263846	1.28125	-1.79678	2.05385	-0.874839	0.381661	1
ENSG00000205669	ACOT6	ENSG00000205669	2.01816	1.54328	1.76883	0.872483	0.382945	1
ENSG00000259381	AC090695.2	ENSG00000259381	1.75383	-1.64923	1.89261	-0.871403	0.383534	1
ENSG00000235872	AC078777.1	ENSG00000235872	1.94293	1.54861	1.77963	0.870185	0.384199	1
ENSG00000207445	SNORD15B	ENSG00000207445	1.41018	1.62767	1.87265	0.86918	0.384749	1
ENSG00000240889	NDUFB2-AS1	ENSG00000240889	1.79631	-1.57879	1.81988	-0.86752	0.385657	1
ENSG00000234020	CHIAP3	ENSG00000234020	1.5507	1.84926	2.13188	0.867433	0.385705	1
ENSG00000286662	AC087894.3	ENSG00000286662	1.36025	1.5867	1.83002	0.867042	0.385919	1
ENSG00000134962	KLB	ENSG00000134962	1.90461	-1.37165	1.58224	-0.866905	0.385994	1
ENSG00000214460	TPT1P6	ENSG00000214460	1.44684	1.73282	2.00001	0.866407	0.386267	1
ENSG00000206674	RNU6-945P	ENSG00000206674	1.83686	1.3765	1.5892	0.866155	0.386405	1
ENSG00000162267	ITIH3	ENSG00000162267	0.979481	2.16141	2.50299	0.863533	0.387845	1
ENSG00000243802	AC090589.1	ENSG00000243802	0.979481	2.16141	2.50299	0.863533	0.387845	1
ENSG00000254502	AP003097.1	ENSG00000254502	0.979481	2.16141	2.50299	0.863533	0.387845	1
ENSG00000180458	AC022148.1	ENSG00000180458	0.979481	2.16141	2.50299	0.863533	0.387845	1
ENSG00000257595	LINC02356	ENSG00000257595	0.955142	2.11985	2.45502	0.863478	0.387875	1
ENSG00000268223	ARL14EPL	ENSG00000268223	0.978614	2.16141	2.50357	0.863331	0.387956	1
ENSG00000222448	RN7SKP150	ENSG00000222448	0.978614	2.16141	2.50357	0.863331	0.387956	1
ENSG00000213613	RPL11P3	ENSG00000213613	0.978614	2.16141	2.50357	0.863331	0.387956	1
ENSG00000254862	LGR4-AS1	ENSG00000254862	0.954275	2.11985	2.45563	0.863262	0.387993	1
ENSG00000261592	AC010531.3	ENSG00000261592	0.954275	2.11985	2.45563	0.863262	0.387993	1
ENSG00000249609	AC080188.1	ENSG00000249609	1.85551	-1.47092	1.70446	-0.862988	0.388144	1
ENSG00000231768	LINC01354	ENSG00000231768	0.974859	2.16141	2.50611	0.862454	0.388438	1
ENSG00000215199	YWHAZP6	ENSG00000215199	0.950521	2.11984	2.45828	0.862328	0.388507	1
ENSG00000185518	SV2B	ENSG00000185518	0.950521	2.11984	2.45828	0.862328	0.388507	1
ENSG00000131096	PYY	ENSG00000131096	0.950521	2.11984	2.45828	0.862328	0.388507	1
ENSG00000235335	B3GALT1-AS1	ENSG00000235335	1.34808	1.57076	1.83035	0.858176	0.390795	1
ENSG00000255353	AP003057.1	ENSG00000255353	0.867866	-1.94676	2.26849	-0.858174	0.390796	1
ENSG00000129451	KLK10	ENSG00000129451	0.867866	-1.94676	2.26849	-0.858174	0.390796	1
ENSG00000188163	FAM166A	ENSG00000188163	0.866999	-1.94536	2.2688	-0.857441	0.391201	1
ENSG00000281731	METTL14-DT	ENSG00000281731	1.3682	-1.55923	1.8188	-0.857286	0.391287	1
ENSG00000213997	PGAM1P7	ENSG00000213997	1.52555	-1.75453	2.04733	-0.856982	0.391455	1
ENSG00000237622	ELOCP18	ENSG00000237622	2.18752	-1.21453	1.4181	-0.856449	0.391749	1
ENSG00000285704	AC004765.1	ENSG00000285704	0.944227	2.10705	2.46032	0.856411	0.391771	1
ENSG00000243709	LEFTY1	ENSG00000243709	0.94336	2.10704	2.46094	0.856193	0.391891	1
ENSG00000276768	AL121890.2	ENSG00000276768	0.94336	2.10704	2.46094	0.856193	0.391891	1
ENSG00000201785	SNORD117	ENSG00000201785	1.43945	1.75596	2.05163	0.855883	0.392063	1
ENSG00000231794	AC009542.1	ENSG00000231794	0.939606	2.10701	2.46363	0.855245	0.392415	1
ENSG00000236256	DIAPH2-AS1	ENSG00000236256	0.939606	2.10701	2.46363	0.855245	0.392415	1
ENSG00000231201	AF127577.2	ENSG00000231201	0.939606	2.10701	2.46363	0.855245	0.392415	1
ENSG00000172425	TTC36	ENSG00000172425	2.09277	-1.34427	1.5733	-0.854425	0.39287	1
ENSG00000283023	FRG1GP	ENSG00000283023	1.35184	1.56292	1.82929	0.854386	0.392891	1
ENSG00000227682	ATP5F1AP2	ENSG00000227682	0.863244	-1.93926	2.27014	-0.854245	0.392969	1
ENSG00000234817	ECI2-DT	ENSG00000234817	0.863244	-1.93926	2.27014	-0.854245	0.392969	1
ENSG00000199226	RNU6-50P	ENSG00000199226	0.863244	-1.93926	2.27014	-0.854245	0.392969	1
ENSG00000237687	LINC00686	ENSG00000237687	0.863244	-1.93926	2.27014	-0.854245	0.392969	1
ENSG00000162654	GBP4	ENSG00000162654	0.844782	-1.94677	2.28272	-0.852831	0.393753	1
ENSG00000234076	TPRG1-AS1	ENSG00000234076	0.844782	-1.94677	2.28272	-0.852831	0.393753	1
ENSG00000251410	AC007106.1	ENSG00000251410	0.844782	-1.94677	2.28272	-0.852831	0.393753	1
ENSG00000244953	AC087521.1	ENSG00000244953	0.844782	-1.94677	2.28272	-0.852831	0.393753	1
ENSG00000232342	AC022540.1	ENSG00000232342	0.844782	-1.94677	2.28272	-0.852831	0.393753	1
ENSG00000283654	LMLN2	ENSG00000283654	0.844782	-1.94677	2.28272	-0.852831	0.393753	1
ENSG00000141655	TNFRSF11A	ENSG00000141655	0.844782	-1.94677	2.28272	-0.852831	0.393753	1
ENSG00000230630	DNM3OS	ENSG00000230630	2.10661	-1.3057	1.53151	-0.852558	0.393904	1
ENSG00000236065	AL020995.1	ENSG00000236065	0.505556	-2.49056	2.92363	-0.851871	0.394285	1
ENSG00000284154	MIR3605	ENSG00000284154	0.505556	-2.49056	2.92363	-0.851871	0.394285	1
ENSG00000229887	HNRNPA1P6	ENSG00000229887	0.505556	-2.49056	2.92363	-0.851871	0.394285	1
ENSG00000188460	ACTBP11	ENSG00000188460	0.505556	-2.49056	2.92363	-0.851871	0.394285	1
ENSG00000233332	AL122008.3	ENSG00000233332	0.505556	-2.49056	2.92363	-0.851871	0.394285	1
ENSG00000163217	BMP10	ENSG00000163217	0.505556	-2.49056	2.92363	-0.851871	0.394285	1
ENSG00000284731	AC083906.5	ENSG00000284731	0.505556	-2.49056	2.92363	-0.851871	0.394285	1
ENSG00000229433	LINC02069	ENSG00000229433	0.505556	-2.49056	2.92363	-0.851871	0.394285	1
ENSG00000237705	AC008937.2	ENSG00000237705	0.505556	-2.49056	2.92363	-0.851871	0.394285	1
ENSG00000251018	HMMR-AS1	ENSG00000251018	0.505556	-2.49056	2.92363	-0.851871	0.394285	1
ENSG00000225174	OSTM1-AS1	ENSG00000225174	0.505556	-2.49056	2.92363	-0.851871	0.394285	1
ENSG00000264268	MIR4767	ENSG00000264268	0.505556	-2.49056	2.92363	-0.851871	0.394285	1
ENSG00000234819	AL353705.4	ENSG00000234819	0.505556	-2.49056	2.92363	-0.851871	0.394285	1
ENSG00000233820	AL589843.2	ENSG00000233820	0.505556	-2.49056	2.92363	-0.851871	0.394285	1
ENSG00000236437	LINC02151	ENSG00000236437	0.505556	-2.49056	2.92363	-0.851871	0.394285	1
ENSG00000160654	CD3G	ENSG00000160654	0.505556	-2.49056	2.92363	-0.851871	0.394285	1
ENSG00000234699	AL139339.1	ENSG00000234699	0.505556	-2.49056	2.92363	-0.851871	0.394285	1
ENSG00000287857	AL592546.3	ENSG00000287857	0.505556	-2.49056	2.92363	-0.851871	0.394285	1
ENSG00000235010	AL512622.1	ENSG00000235010	0.505556	-2.49056	2.92363	-0.851871	0.394285	1
ENSG00000277952	AC092745.3	ENSG00000277952	0.505556	-2.49056	2.92363	-0.851871	0.394285	1
ENSG00000252919	AL139099.1	ENSG00000252919	0.505556	-2.49056	2.92363	-0.851871	0.394285	1
ENSG00000270919	AC108451.2	ENSG00000270919	0.505556	-2.49056	2.92363	-0.851871	0.394285	1
ENSG00000206824	AC004707.1	ENSG00000206824	0.505556	-2.49056	2.92363	-0.851871	0.394285	1
ENSG00000134760	DSG1	ENSG00000134760	0.505556	-2.49056	2.92363	-0.851871	0.394285	1
ENSG00000267771	AC011447.4	ENSG00000267771	0.505556	-2.49056	2.92363	-0.851871	0.394285	1
ENSG00000280424	BX537318.2	ENSG00000280424	0.505556	-2.49056	2.92363	-0.851871	0.394285	1
ENSG00000203811	H3C14	ENSG00000203811	0.605002	2.71382	3.18679	0.851585	0.394445	1
ENSG00000231605	LINC01363	ENSG00000231605	0.605002	2.71382	3.18679	0.851585	0.394445	1
ENSG00000223922	ASS1P2	ENSG00000223922	0.605002	2.71382	3.18679	0.851585	0.394445	1
ENSG00000284902	AC074008.1	ENSG00000284902	0.605002	2.71382	3.18679	0.851585	0.394445	1
ENSG00000201499	RNU6-312P	ENSG00000201499	0.605002	2.71382	3.18679	0.851585	0.394445	1
ENSG00000225026	AC091492.1	ENSG00000225026	0.605002	2.71382	3.18679	0.851585	0.394445	1
ENSG00000270739	AC090953.1	ENSG00000270739	0.605002	2.71382	3.18679	0.851585	0.394445	1
ENSG00000286854	AC079382.2	ENSG00000286854	0.605002	2.71382	3.18679	0.851585	0.394445	1
ENSG00000171557	FGG	ENSG00000171557	0.605002	2.71382	3.18679	0.851585	0.394445	1
ENSG00000239602	AC091959.2	ENSG00000239602	0.605002	2.71382	3.18679	0.851585	0.394445	1
ENSG00000287616	AL357522.1	ENSG00000287616	0.605002	2.71382	3.18679	0.851585	0.394445	1
ENSG00000272446	AL158850.1	ENSG00000272446	0.605002	2.71382	3.18679	0.851585	0.394445	1
ENSG00000287394	AC244102.4	ENSG00000287394	0.605002	2.71382	3.18679	0.851585	0.394445	1
ENSG00000205038	PKHD1L1	ENSG00000205038	0.605002	2.71382	3.18679	0.851585	0.394445	1
ENSG00000226783	TLK1P1	ENSG00000226783	0.605002	2.71382	3.18679	0.851585	0.394445	1
ENSG00000110665	C11orf21	ENSG00000110665	0.605002	2.71382	3.18679	0.851585	0.394445	1
ENSG00000256021	ELOCP31	ENSG00000256021	0.605002	2.71382	3.18679	0.851585	0.394445	1
ENSG00000117971	CHRNB4	ENSG00000117971	0.605002	2.71382	3.18679	0.851585	0.394445	1
ENSG00000105507	CABP5	ENSG00000105507	0.605002	2.71382	3.18679	0.851585	0.394445	1
ENSG00000275519	MIR6804	ENSG00000275519	0.605002	2.71382	3.18679	0.851585	0.394445	1
ENSG00000255362	LINC02761	ENSG00000255362	1.55976	1.86656	2.19216	0.851471	0.394508	1
ENSG00000229601	AL590762.4	ENSG00000229601	1.44407	1.74444	2.05041	0.850774	0.394895	1
ENSG00000230584	CCT5P2	ENSG00000230584	1.10485	2.39695	2.8202	0.84992	0.39537	1
ENSG00000280379	AP003072.5	ENSG00000280379	1.10109	2.39688	2.82298	0.84906	0.395848	1
ENSG00000267590	NDUFA3P1	ENSG00000267590	1.10109	2.39688	2.82298	0.84906	0.395848	1
ENSG00000226765	RPSAP33	ENSG00000226765	0.84016	-1.93924	2.28448	-0.848874	0.395952	1
ENSG00000285614	AC026100.1	ENSG00000285614	1.71349	-1.87615	2.21577	-0.846727	0.397148	1
ENSG00000079263	SP140	ENSG00000079263	1.81393	1.40553	1.66018	0.846613	0.397211	1
ENSG00000215388	ACTG1P3	ENSG00000215388	1.51371	1.81707	2.14697	0.846345	0.39736	1
ENSG00000008118	CAMK1G	ENSG00000008118	1.32199	-1.70669	2.0211	-0.844435	0.398426	1
ENSG00000171115	GIMAP8	ENSG00000171115	0.809528	-1.9468	2.3056	-0.844379	0.398458	1
ENSG00000264860	AC097641.1	ENSG00000264860	0.809528	-1.9468	2.3056	-0.844379	0.398458	1
ENSG00000101278	RPS10P5	ENSG00000101278	0.809528	-1.9468	2.3056	-0.844379	0.398458	1
ENSG00000238141	BRWD1-AS1	ENSG00000238141	0.809528	-1.9468	2.3056	-0.844379	0.398458	1
ENSG00000273821	AL096828.3	ENSG00000273821	2.09082	-1.48327	1.75784	-0.843804	0.398779	1
ENSG00000226970	AL450063.1	ENSG00000226970	0.808661	-1.94538	2.30596	-0.843632	0.398875	1
ENSG00000039987	BEST2	ENSG00000039987	1.94527	1.49995	1.78107	0.842164	0.399696	1
ENSG00000125508	SRMS	ENSG00000125508	1.80004	-1.52176	1.80905	-0.841188	0.400242	1
ENSG00000250197	HMGN1P15	ENSG00000250197	0.804907	-1.9392	2.30754	-0.840376	0.400697	1
ENSG00000177993	ZNRF3-AS1	ENSG00000177993	0.804907	-1.9392	2.30754	-0.840376	0.400697	1
ENSG00000262652	AC124283.3	ENSG00000262652	1.76945	-1.55688	1.85306	-0.840168	0.400814	1
ENSG00000275956	AC104446.2	ENSG00000275956	1.61759	-1.36433	1.62525	-0.839461	0.40121	1
ENSG00000272465	AL031768.1	ENSG00000272465	1.13015	2.38114	2.83714	0.839276	0.401315	1
ENSG00000249786	EAF1-AS1	ENSG00000249786	1.37744	-1.56555	1.86556	-0.839189	0.401363	1
ENSG00000278595	AL133396.2	ENSG00000278595	1.12929	2.38115	2.83775	0.839098	0.401415	1
ENSG00000259155	AL591767.3	ENSG00000259155	1.32286	-1.70826	2.03717	-0.838544	0.401725	1
ENSG00000253327	RAD21-AS1	ENSG00000253327	2.12831	-1.29122	1.54037	-0.838254	0.401888	1
ENSG00000273473	BX649601.1	ENSG00000273473	1.51171	-1.81613	2.16791	-0.837734	0.40218	1
ENSG00000269533	AC003002.3	ENSG00000269533	1.51171	-1.81613	2.16791	-0.837734	0.40218	1
ENSG00000236554	ASNSP3	ENSG00000236554	1.31073	-1.69396	2.02259	-0.837523	0.402299	1
ENSG00000207585	MIR181D	ENSG00000207585	1.31073	-1.69396	2.02259	-0.837523	0.402299	1
ENSG00000213493	ACTN4P1	ENSG00000213493	1.32112	-1.7063	2.03741	-0.837489	0.402318	1
ENSG00000287587	AL158216.1	ENSG00000287587	1.50911	-1.81342	2.16833	-0.83632	0.402975	1
ENSG00000123201	GUCY1B2	ENSG00000123201	1.30812	-1.69103	2.02294	-0.835927	0.403196	1
ENSG00000232004	CAP1P2	ENSG00000232004	1.37633	1.65604	1.98202	0.83553	0.40342	1
ENSG00000204025	TRPC5OS	ENSG00000204025	1.52586	-1.83047	2.19172	-0.835177	0.403618	1
ENSG00000273181	AC131235.4	ENSG00000273181	1.3363	1.56567	1.87944	0.833055	0.404814	1
ENSG00000259656	AC013452.3	ENSG00000259656	0.856772	1.90148	2.28454	0.832325	0.405225	1
ENSG00000110852	CLEC2B	ENSG00000110852	0.855905	1.90149	2.28508	0.832135	0.405332	1
ENSG00000228802	AC073641.1	ENSG00000228802	1.31188	-1.69582	2.03866	-0.831831	0.405504	1
ENSG00000287297	AL356123.1	ENSG00000287297	0.85215	1.90154	2.2874	0.831311	0.405798	1
ENSG00000227113	AC073210.1	ENSG00000227113	0.85215	1.90154	2.2874	0.831311	0.405798	1
ENSG00000252469	RNU7-160P	ENSG00000252469	0.85215	1.90154	2.2874	0.831311	0.405798	1
ENSG00000225647	AC005487.1	ENSG00000225647	1.78019	1.34779	1.62202	0.830929	0.406013	1
ENSG00000239884	RN7SL608P	ENSG00000239884	1.30192	1.52301	1.83407	0.830397	0.406315	1
ENSG00000213290	PGK1P2	ENSG00000213290	1.34887	-1.60499	1.93548	-0.829247	0.406965	1
ENSG00000286804	AC025871.3	ENSG00000286804	1.76548	1.31649	1.58801	0.829017	0.407095	1
ENSG00000282890	AC009975.1	ENSG00000282890	0.767845	3.02833	3.65464	0.828627	0.407316	1
ENSG00000282033	AC074387.1	ENSG00000282033	0.767845	3.02833	3.65464	0.828627	0.407316	1
ENSG00000231536	AC226101.1	ENSG00000231536	0.767845	3.02833	3.65464	0.828627	0.407316	1
ENSG00000144119	C1QL2	ENSG00000144119	0.767845	3.02833	3.65464	0.828627	0.407316	1
ENSG00000235288	AC099329.1	ENSG00000235288	0.767845	3.02833	3.65464	0.828627	0.407316	1
ENSG00000284516	VAMP9P	ENSG00000284516	0.767845	3.02833	3.65464	0.828627	0.407316	1
ENSG00000261036	AC113418.1	ENSG00000261036	0.767845	3.02833	3.65464	0.828627	0.407316	1
ENSG00000236345	SCAT8	ENSG00000236345	0.767845	3.02833	3.65464	0.828627	0.407316	1
ENSG00000131831	RAI2	ENSG00000131831	0.767845	3.02833	3.65464	0.828627	0.407316	1
ENSG00000101812	H2BW2	ENSG00000101812	0.767845	3.02833	3.65464	0.828627	0.407316	1
ENSG00000272163	AF106564.1	ENSG00000272163	0.767845	3.02833	3.65464	0.828627	0.407316	1
ENSG00000269924	AC024451.4	ENSG00000269924	0.767845	3.02833	3.65464	0.828627	0.407316	1
ENSG00000236507	BX470209.2	ENSG00000236507	0.767845	3.02833	3.65464	0.828627	0.407316	1
ENSG00000205106	LINC02716	ENSG00000205106	0.767845	3.02833	3.65464	0.828627	0.407316	1
ENSG00000236154	AL450311.1	ENSG00000236154	0.767845	3.02833	3.65464	0.828627	0.407316	1
ENSG00000279314	AC002525.1	ENSG00000279314	0.767845	3.02833	3.65464	0.828627	0.407316	1
ENSG00000222036	POTEM	ENSG00000222036	0.767845	3.02833	3.65464	0.828627	0.407316	1
ENSG00000286582	AL161753.1	ENSG00000286582	0.767845	3.02833	3.65464	0.828627	0.407316	1
ENSG00000259709	AC023906.4	ENSG00000259709	0.767845	3.02833	3.65464	0.828627	0.407316	1
ENSG00000259534	AC087477.4	ENSG00000259534	0.767845	3.02833	3.65464	0.828627	0.407316	1
ENSG00000261537	AC027279.2	ENSG00000261537	0.767845	3.02833	3.65464	0.828627	0.407316	1
ENSG00000248807	KRTAP9-12P	ENSG00000248807	0.767845	3.02833	3.65464	0.828627	0.407316	1
ENSG00000265554	AP005271.1	ENSG00000265554	0.767845	3.02833	3.65464	0.828627	0.407316	1
ENSG00000270777	AL158042.1	ENSG00000270777	0.767845	3.02833	3.65464	0.828627	0.407316	1
ENSG00000196415	PRTN3	ENSG00000196415	0.767845	3.02833	3.65464	0.828627	0.407316	1
ENSG00000255520	AC090589.2	ENSG00000255520	0.908974	2.05091	2.47605	0.828297	0.407502	1
ENSG00000262171	AC130651.1	ENSG00000262171	0.908974	2.05091	2.47605	0.828297	0.407502	1
ENSG00000244097	RPS4XP17	ENSG00000244097	0.908974	2.05091	2.47605	0.828297	0.407502	1
ENSG00000240203	RN7SL567P	ENSG00000240203	0.908107	2.05089	2.47671	0.828073	0.407629	1
ENSG00000212452	SNORD69	ENSG00000212452	0.908107	2.05089	2.47671	0.828073	0.407629	1
ENSG00000286741	AC008766.1	ENSG00000286741	0.908107	2.05089	2.47671	0.828073	0.407629	1
ENSG00000253739	RNU6-323P	ENSG00000253739	0.908107	2.05089	2.47671	0.828073	0.407629	1
ENSG00000287061	AC124248.2	ENSG00000287061	0.908107	2.05089	2.47671	0.828073	0.407629	1
ENSG00000267131	AC005746.2	ENSG00000267131	1.81002	1.36408	1.64747	0.827982	0.407681	1
ENSG00000202160	RNU5E-7P	ENSG00000202160	1.30437	-1.68726	2.0397	-0.82721	0.408118	1
ENSG00000138100	TRIM54	ENSG00000138100	0.904353	2.05083	2.47955	0.827097	0.408182	1
ENSG00000263515	MIR548AN	ENSG00000263515	0.592833	2.68539	3.24696	0.827047	0.40821	1
ENSG00000256884	AC084880.4	ENSG00000256884	0.592833	2.68539	3.24696	0.827047	0.40821	1
ENSG00000232684	ATP11A-AS1	ENSG00000232684	0.592833	2.68539	3.24696	0.827047	0.40821	1
ENSG00000100652	SLC10A1	ENSG00000100652	0.592833	2.68539	3.24696	0.827047	0.40821	1
ENSG00000258512	LINC00239	ENSG00000258512	0.592833	2.68539	3.24696	0.827047	0.40821	1
ENSG00000233175	AC008105.1	ENSG00000233175	0.592833	2.68539	3.24696	0.827047	0.40821	1
ENSG00000279544	AL133243.4	ENSG00000279544	1.30567	1.51515	1.83298	0.826601	0.408463	1
ENSG00000260613	Z98885.2	ENSG00000260613	1.30567	1.51515	1.83298	0.826601	0.408463	1
ENSG00000286039	AC093849.2	ENSG00000286039	1.77014	1.34016	1.62261	0.825926	0.408846	1
ENSG00000242262	AC092597.1	ENSG00000242262	1.41772	1.65945	2.01077	0.825278	0.409214	1
ENSG00000258507	AC116612.1	ENSG00000258507	1.91692	1.50119	1.81948	0.825065	0.409334	1
ENSG00000258791	LINC00520	ENSG00000258791	1.39187	1.653	2.00438	0.824692	0.409546	1
ENSG00000278875	AC025809.2	ENSG00000278875	1.39187	1.653	2.00438	0.824692	0.409546	1
ENSG00000233725	NRAD1	ENSG00000233725	1.47095	1.79898	2.187	0.822578	0.410748	1
ENSG00000225969	ABHD11-AS1	ENSG00000225969	1.46476	1.70986	2.07974	0.822152	0.41099	1
ENSG00000184361	SPATA32	ENSG00000184361	2.16852	-1.7282	2.1021	-0.822133	0.411001	1
ENSG00000281691	RBM5-AS1	ENSG00000281691	1.77476	1.33293	1.62228	0.821639	0.411283	1
ENSG00000175800	OR52B3P	ENSG00000175800	1.28975	1.50664	1.83455	0.821263	0.411497	1
ENSG00000279607	AL358613.2	ENSG00000279607	1.28975	1.50664	1.83455	0.821263	0.411497	1
ENSG00000206936	RNU4-52P	ENSG00000206936	1.34507	-1.65403	2.01443	-0.821094	0.411592	1
ENSG00000259267	LINC02622	ENSG00000259267	1.88357	1.46391	1.78351	0.8208	0.41176	1
ENSG00000243811	APOBEC3D	ENSG00000243811	1.88357	1.46391	1.78351	0.8208	0.41176	1
ENSG00000181333	HEPHL1	ENSG00000181333	1.6121	-1.36175	1.65916	-0.820743	0.411793	1
ENSG00000261997	AC007336.1	ENSG00000261997	1.62221	-1.37209	1.67492	-0.819199	0.412673	1
ENSG00000081248	CACNA1S	ENSG00000081248	1.50768	1.77987	2.17373	0.81881	0.412895	1
ENSG00000217791	ASS1P9	ENSG00000217791	1.50768	1.77987	2.17373	0.81881	0.412895	1
ENSG00000230882	AC005077.4	ENSG00000230882	1.50768	1.77987	2.17373	0.81881	0.412895	1
ENSG00000103375	AQP8	ENSG00000103375	1.46851	1.7004	2.07875	0.817991	0.413362	1
ENSG00000227495	KIF1C-AS1	ENSG00000227495	1.63605	-1.32688	1.62254	-0.817782	0.413482	1
ENSG00000238287	AL603839.3	ENSG00000238287	0.494462	2.40538	2.9461	0.816463	0.414235	1
ENSG00000205054	LINC01121	ENSG00000205054	0.494462	2.40538	2.9461	0.816463	0.414235	1
ENSG00000230076	RPL10P6	ENSG00000230076	0.494462	2.40538	2.9461	0.816463	0.414235	1
ENSG00000214097	SMCO1	ENSG00000214097	0.494462	2.40538	2.9461	0.816463	0.414235	1
ENSG00000286119	AC114798.1	ENSG00000286119	0.494462	2.40538	2.9461	0.816463	0.414235	1
ENSG00000285736	AC131025.3	ENSG00000285736	0.494462	2.40538	2.9461	0.816463	0.414235	1
ENSG00000184106	TREML3P	ENSG00000184106	0.494462	2.40538	2.9461	0.816463	0.414235	1
ENSG00000278224	PRICKLE4	ENSG00000278224	0.494462	2.40538	2.9461	0.816463	0.414235	1
ENSG00000226661	AC004973.1	ENSG00000226661	0.494462	2.40538	2.9461	0.816463	0.414235	1
ENSG00000223528	AL359094.1	ENSG00000223528	0.494462	2.40538	2.9461	0.816463	0.414235	1
ENSG00000139053	PDE6H	ENSG00000139053	0.494462	2.40538	2.9461	0.816463	0.414235	1
ENSG00000258171	LINC02412	ENSG00000258171	0.494462	2.40538	2.9461	0.816463	0.414235	1
ENSG00000102802	MEDAG	ENSG00000102802	0.494462	2.40538	2.9461	0.816463	0.414235	1
ENSG00000227674	LINC00355	ENSG00000227674	0.494462	2.40538	2.9461	0.816463	0.414235	1
ENSG00000262668	AJ003147.2	ENSG00000262668	0.494462	2.40538	2.9461	0.816463	0.414235	1
ENSG00000258354	AC138932.3	ENSG00000258354	0.494462	2.40538	2.9461	0.816463	0.414235	1
ENSG00000231795	ITCH-IT1	ENSG00000231795	0.494462	2.40538	2.9461	0.816463	0.414235	1
ENSG00000149596	JPH2	ENSG00000149596	0.494462	2.40538	2.9461	0.816463	0.414235	1
ENSG00000279642	AL023973.1	ENSG00000279642	0.494462	2.40538	2.9461	0.816463	0.414235	1
ENSG00000224541	AP001439.1	ENSG00000224541	0.494462	2.40538	2.9461	0.816463	0.414235	1
ENSG00000262402	MCUR1P1	ENSG00000262402	1.84694	1.41899	1.73927	0.815853	0.414584	1
ENSG00000215302	AC127502.1	ENSG00000215302	1.88906	1.4542	1.78328	0.815466	0.414806	1
ENSG00000092009	CMA1	ENSG00000092009	0.833688	1.86484	2.29334	0.813153	0.41613	1
ENSG00000258769	RAP1AP	ENSG00000258769	0.833688	1.86484	2.29334	0.813153	0.41613	1
ENSG00000279035	AC022211.5	ENSG00000279035	0.833688	1.86484	2.29334	0.813153	0.41613	1
ENSG00000251791	SCARNA6	ENSG00000251791	1.34973	-1.60497	1.97404	-0.81304	0.416195	1
ENSG00000147113	DIPK2B	ENSG00000147113	1.34973	-1.60497	1.97404	-0.81304	0.416195	1
ENSG00000260077	AC104794.3	ENSG00000260077	0.832821	1.86484	2.2939	0.812958	0.416242	1
ENSG00000129354	AP1M2	ENSG00000129354	0.832821	1.86484	2.2939	0.812958	0.416242	1
ENSG00000242902	FLNC-AS1	ENSG00000242902	2.03755	1.64882	2.0287	0.81275	0.416361	1
ENSG00000226690	AC013470.2	ENSG00000226690	0.829066	1.86486	2.29632	0.812111	0.416728	1
ENSG00000233029	AC244453.2	ENSG00000233029	1.48019	1.77421	2.18473	0.812098	0.416735	1
ENSG00000248415	GAPDHP61	ENSG00000248415	1.348	-1.60303	1.97424	-0.811976	0.416805	1
ENSG00000213057	C1orf220	ENSG00000213057	1.60921	-1.36015	1.67523	-0.811916	0.41684	1
ENSG00000260410	AC040169.2	ENSG00000260410	2.16033	-1.22349	1.50826	-0.811193	0.417255	1
ENSG00000259556	AC090971.4	ENSG00000259556	1.33843	-1.64642	2.03141	-0.810483	0.417663	1
ENSG00000260112	AC008567.1	ENSG00000260112	1.75932	-1.66807	2.05925	-0.810039	0.417918	1
ENSG00000244153	WWP1P1	ENSG00000244153	1.34425	-1.59881	1.97468	-0.809657	0.418137	1
ENSG00000278213	CNTNAP3P5	ENSG00000278213	1.34425	-1.59881	1.97468	-0.809657	0.418137	1
ENSG00000197301	HMGA2-AS1	ENSG00000197301	1.34425	-1.59881	1.97468	-0.809657	0.418137	1
ENSG00000279045	AP003400.2	ENSG00000279045	1.35563	1.60131	1.98047	0.808551	0.418773	1
ENSG00000101082	SLA2	ENSG00000101082	1.2658	1.48416	1.83698	0.807933	0.419129	1
ENSG00000269656	NOP53-AS1	ENSG00000269656	1.26666	1.48237	1.83672	0.807073	0.419625	1
ENSG00000105852	PON3	ENSG00000105852	2.19095	1.2025	1.49141	0.80628	0.420081	1
ENSG00000163633	C4orf36	ENSG00000163633	2.12404	1.10107	1.36825	0.804734	0.420973	1
ENSG00000118976	OTUD4P1	ENSG00000118976	2.15144	-1.23157	1.53275	-0.803508	0.421681	1
ENSG00000215381	AL109936.2	ENSG00000215381	0.569748	2.6367	3.28379	0.802945	0.422006	1
ENSG00000265252	MIR3132	ENSG00000265252	0.569748	2.6367	3.28379	0.802945	0.422006	1
ENSG00000261646	AC093849.1	ENSG00000261646	0.569748	2.6367	3.28379	0.802945	0.422006	1
ENSG00000241829	RPL21P54	ENSG00000241829	0.569748	2.6367	3.28379	0.802945	0.422006	1
ENSG00000151882	CCL28	ENSG00000151882	0.569748	2.6367	3.28379	0.802945	0.422006	1
ENSG00000240003	RPL7P24	ENSG00000240003	0.569748	2.6367	3.28379	0.802945	0.422006	1
ENSG00000224354	MTND2P5	ENSG00000224354	0.569748	2.6367	3.28379	0.802945	0.422006	1
ENSG00000231447	AC244102.1	ENSG00000231447	0.569748	2.6367	3.28379	0.802945	0.422006	1
ENSG00000229875	EIF1P1	ENSG00000229875	0.569748	2.6367	3.28379	0.802945	0.422006	1
ENSG00000261215	AL162231.4	ENSG00000261215	0.569748	2.6367	3.28379	0.802945	0.422006	1
ENSG00000223602	AC125634.1	ENSG00000223602	0.569748	2.6367	3.28379	0.802945	0.422006	1
ENSG00000226798	AL138749.1	ENSG00000226798	0.569748	2.6367	3.28379	0.802945	0.422006	1
ENSG00000261070	AP003071.2	ENSG00000261070	0.569748	2.6367	3.28379	0.802945	0.422006	1
ENSG00000256981	AC134349.2	ENSG00000256981	0.569748	2.6367	3.28379	0.802945	0.422006	1
ENSG00000168676	KCTD19	ENSG00000168676	0.569748	2.6367	3.28379	0.802945	0.422006	1
ENSG00000265907	AP000919.2	ENSG00000265907	0.569748	2.6367	3.28379	0.802945	0.422006	1
ENSG00000268316	AC006272.1	ENSG00000268316	0.569748	2.6367	3.28379	0.802945	0.422006	1
ENSG00000236052	LINC01643	ENSG00000236052	0.569748	2.6367	3.28379	0.802945	0.422006	1
ENSG00000215771	LRRC37A14P	ENSG00000215771	0.569748	2.6367	3.28379	0.802945	0.422006	1
ENSG00000236796	AL157884.3	ENSG00000236796	1.2876	-1.8232	2.27193	-0.802487	0.422271	1
ENSG00000236051	MYCBP2-AS1	ENSG00000236051	1.30148	-1.68569	2.10115	-0.802266	0.422399	1
ENSG00000273474	AL157392.4	ENSG00000273474	1.42864	1.67153	2.08383	0.802145	0.422469	1
ENSG00000232553	CLK2P1	ENSG00000232553	1.32038	1.55888	1.94545	0.801297	0.42296	1
ENSG00000257743	MGAM2	ENSG00000257743	1.27547	-1.80753	2.25759	-0.800646	0.423337	1
ENSG00000254758	AP000889.1	ENSG00000254758	1.27547	-1.80753	2.25759	-0.800646	0.423337	1
ENSG00000124507	PACSIN1	ENSG00000124507	1.7424	1.29694	1.62188	0.799656	0.42391	1
ENSG00000287799	AC005014.4	ENSG00000287799	1.85294	1.42494	1.78417	0.798655	0.424491	1
ENSG00000256902	IQSEC3P1	ENSG00000256902	0.896805	2.02752	2.53955	0.798375	0.424653	1
ENSG00000282933	RHOXF1P3	ENSG00000282933	0.895938	2.0275	2.54022	0.79816	0.424778	1
ENSG00000201643	SNORA14A	ENSG00000201643	1.28009	-1.81429	2.27364	-0.797967	0.424889	1
ENSG00000263220	AC015727.1	ENSG00000263220	1.85381	1.42342	1.78413	0.797819	0.424976	1
ENSG00000258926	AL355916.2	ENSG00000258926	0.892183	2.02744	2.54311	0.797227	0.425319	1
ENSG00000258331	LINC02461	ENSG00000258331	1.43326	1.65989	2.08258	0.797035	0.425431	1
ENSG00000225849	MKRN7P	ENSG00000225849	1.63894	-1.33121	1.67227	-0.796054	0.426001	1
ENSG00000265205	AC010761.3	ENSG00000265205	2.03903	-1.40088	1.76027	-0.795832	0.42613	1
ENSG00000224164	LINC02828	ENSG00000224164	1.0437	-2.27956	2.86889	-0.79458	0.426858	1
ENSG00000267501	AC104365.3	ENSG00000267501	1.0437	-2.27956	2.86889	-0.79458	0.426858	1
ENSG00000263531	AC130324.1	ENSG00000263531	1.62307	-1.37681	1.73291	-0.794508	0.4269	1
ENSG00000253167	WASHC5-AS1	ENSG00000253167	1.27085	-1.80328	2.27578	-0.79238	0.428139	1
ENSG00000180846	CSNK1G2-AS1	ENSG00000180846	1.27085	-1.80328	2.27578	-0.79238	0.428139	1
ENSG00000116690	PRG4	ENSG00000116690	2.15484	-1.2191	1.53982	-0.791711	0.428529	1
ENSG00000165556	CDX2	ENSG00000165556	1.03937	-2.27304	2.8713	-0.79164	0.42857	1
ENSG00000263219	RYKP1	ENSG00000263219	1.34334	-1.6518	2.09144	-0.78979	0.429651	1
ENSG00000163380	LMOD3	ENSG00000163380	1.8333	-1.51219	1.91866	-0.788153	0.430607	1
ENSG00000237978	KCNMB2-AS1	ENSG00000237978	1.44309	1.74222	2.21188	0.787664	0.430893	1
ENSG00000215065	BX547991.1	ENSG00000215065	1.01628	-2.27305	2.89025	-0.786455	0.431601	1
ENSG00000261671	AL158211.1	ENSG00000261671	1.57463	-1.71547	2.18253	-0.785998	0.431869	1
ENSG00000287336	AL137157.1	ENSG00000287336	1.83512	1.38036	1.75699	0.785639	0.432079	1
ENSG00000258717	AL132711.1	ENSG00000258717	2.00944	-1.5838	2.01908	-0.784415	0.432797	1
ENSG00000283683	MYOCOS	ENSG00000283683	0.91511	2.00747	2.5599	0.784201	0.432922	1
ENSG00000283204	MIR4434	ENSG00000283204	0.91511	2.00747	2.5599	0.784201	0.432922	1
ENSG00000288067	AC105180.2	ENSG00000288067	0.91511	2.00747	2.5599	0.784201	0.432922	1
ENSG00000254447	OR7E11P	ENSG00000254447	0.91511	2.00747	2.5599	0.784201	0.432922	1
ENSG00000240723	RN7SL382P	ENSG00000240723	1.98569	1.55857	1.98751	0.784181	0.432934	1
ENSG00000158022	TRIM63	ENSG00000158022	1.37492	1.59157	2.02992	0.784054	0.433008	1
ENSG00000091482	SMPX	ENSG00000091482	0.914242	2.00749	2.56054	0.784012	0.433033	1
ENSG00000271819	RNU6-94P	ENSG00000271819	0.914242	2.00749	2.56054	0.784012	0.433033	1
ENSG00000267385	AC011498.4	ENSG00000267385	0.910488	2.00758	2.56334	0.783189	0.433516	1
ENSG00000286360	AC107081.5	ENSG00000286360	1.65573	-1.30764	1.67133	-0.782392	0.433984	1
ENSG00000287192	AL031005.2	ENSG00000287192	1.86647	-1.41946	1.81557	-0.781827	0.434316	1
ENSG00000146215	CRIP3	ENSG00000146215	0.985365	-2.27962	2.9177	-0.781309	0.434621	1
ENSG00000260190	AL807752.5	ENSG00000260190	0.985365	-2.27962	2.9177	-0.781309	0.434621	1
ENSG00000175604	AC007601.1	ENSG00000175604	0.985365	-2.27962	2.9177	-0.781309	0.434621	1
ENSG00000234781	LINC01103	ENSG00000234781	1.65371	-1.30577	1.67137	-0.781255	0.434652	1
ENSG00000188396	TCTEX1D4	ENSG00000188396	0.797567	1.80251	2.30785	0.781036	0.434781	1
ENSG00000113749	HRH2	ENSG00000113749	0.797567	1.80251	2.30785	0.781036	0.434781	1
ENSG00000267986	AC130469.1	ENSG00000267986	0.797567	1.80251	2.30785	0.781036	0.434781	1
ENSG00000240477	AC022494.1	ENSG00000240477	0.87372	1.99112	2.5515	0.780371	0.435173	1
ENSG00000225037	EIF1AX-AS1	ENSG00000225037	0.87372	1.99112	2.5515	0.780371	0.435173	1
[truncated: 27,598 more rows]

## Sheet: Heatmaps_Cell cycle_Stemness 
Table S6. List of DEGs used to generate the Cell cycle and Stemness heatmaps
	Cell Cycle		Stemness
	APBB2		ABAT
	ASPM		ABCG2
	ATAD5		AGT
	AUNIP		ARHGAP11A
	AURKA		ARRDC3
	AURKB		ASPM
	BIRC5		ATAD2
	BMP7		AURKA
	BRCA1		BCAN
	BRCA2		BIRC5
	BRD7		BRCA1
	BRINP1		BUB1
	BRINP2		BUB1B
	BRINP3		CALM1
	BRIP1		CCNB1
	BUB1		CCNB2
	BUB1B		CDC20
	CALM1		CDC7
	CALM3		CENPF
	CCDC8		CENPH
	CCNB1		CENPK
	CCNB2		CKAP2L
	CCND3		DHFR
	CCNF		DIAPH3
	CDC20		DLL1
	CDC25A		DLL3
	CDC25C		DTL
	CDC45		ELMO1
	CDC6		ESPL1
	CDC7		FANCI
	CDCA3		FBXO5
	CDCA5		FDFT1
	CDCA8		FEN1
	CDT1		FOXM1
	CENPE		FXYD6
	CENPF		GINS2
	CENPH		GMNN
	CENPJ		GPSM2
	CENPK		GRIA2
	CENPQ		HAS2
	CEP135		HES6
	CEP72		IGFBP4
	CHAF1A		IGFBPL1
	CHAF1B		KIF11
	CHEK1		KIF14
	CHEK2		KIF15
	CHTF18		KIF23
	CKAP2		KIF2C
	CLSPN		KIF4A
	DBF4B		KNTC1
	DDIAS		LAMB2
	DPF1		LGR5
	DSCC1		LIG1
	DSN1		LRRN1
	DTL		MAD2L1
	E2F2		MAGED1
	EME1		MARCKS
	ERCC6L		MCM2
	ESCO2		MCM3
	ESPL1		MCM4
	EXO1		MCM6
	FAM83D		MELK
	FANCA		MEST
	FANCD2		MND1
	FANCI		NCAPG
	FBXO5		NCAPH
	FEN1		NEU4
	FIGNL1		NUF2
	FOXM1		NXPH1
	GINS1		OLIG1
	GINS3		OLIG2
	GMNN		PAICS
	GPSM2		PBK
	GTSE1		PCNA
	H2AX		PMP2
	HASPIN		POLQ
	HAUS6		PRIM1
	HAUS8		PTPRZ1
	HEPACAM		PTTG1
	HJURP		PUS7
	HNRNPU		RACGAP1
	IQGAP3		RAD51
	KATNB1		RAD51AP1
	KHDRBS1		RBMX
	KIF11		RCC1
	KIF14		RRM2
	KIF15		SHD
	KIF18B		SMC2
	KIF22		SOX10
	KIF23		SOX4
	KIF2C		SOX6
	KIF4A		TIMELESS
	KIFC1		TM4SF1
	KNL1		TOP2A
	KNTC1		TPX2
	LIG1		TRIP13
	MAD2L1		TTK
	MAPK4		TWIST1
	MCM2		UBE2C
	MCM3		VEGFA
	MCM4		ZWINT
	MCM5
	MCM6
	MCM8
	MELK
	MIS18A
	MIS18BP1
	MND1
	MRE11
	MYB
	MYBL2
	NASP
	NCAPD2
	NCAPD3
	NCAPG
	NCAPG2
	NCAPH
	NDC1
	NUF2
	ORC1
	PBK
	PCLAF
	PCNA
	PIMREG
	PKMYT1
	PLK1
	PLK4
	POLA1
	POLE
	PPP1R1C
	PPP5C
	PSMC3IP
	PSME3
	PTTG1
	RACGAP1
	RAD51
	RAD51AP1
	RAD54L
	RASSF2
	RBL1
	RBM14
	RCC1
	RFWD3
	RGCC
	RMI2
	RRM1
	RRM2
	SAPCD2
	SEPTIN10
	SEPTIN7
	SEPTIN9
	SFPQ
	SGO1
	SGO2
	SKA1
	SKA2
	SKA3
	SLC16A1
	SLC9A3R1
	SLF1
	SLX4
	SMC2
	SOX4
	SPAG5
	SPC24
	SPC25
	SRSF2
	STIL
	SUV39H1
	TACC3
	TBCD
	TELO2
	TERT
	TGFA
	TICRR
	TIMELESS
	TOP2A
	TP73
	TPX2
	TRIP13
	TTK
	TTYH1
	TUBA1B
	TUBB2B
	TUBB4B
	UBE2C
	UHRF1
	VRK1
	WDHD1
	WDR62
	WDR76
	XRCC2
	XRCC3
	ZWINT
